# Supplementary material for: Assessing Patients’ Critical Health Literacy and Identifying Associated Factors: Cross-sectional Study
Source: J Med Internet Res. 2023 Apr 5;25:e43342. doi: 10.2196/43342 (PMC10132028; doi:10.2196/43342)
Supplement: Multimedia Appendix 1 [file jmir_v25i1e43342_app1.xlsx]

## Sheet: Original Data 1
序号	(1)1、年龄:___岁	2、性别:	3、教育:	4、对疾病的了解:	（1）医生向您提供阅读材料时，您需要他人帮助的频率是多少?	（2）当您需要帮助的时候，您能很容易地找到⼈帮助您吗?	（3）您填写正式文件需要帮助吗?	（4）当您与医生或护士交谈时，您是否向他们提供他们所需的所有信息?	（5）当见医生或护士的时候，您知道应该问什么样的问题吗?	（6）去看医生的时候，如果有听不懂的地方，您会坚持让医生都给您解释清楚为止吗?	（7）您是不是平时喜欢看各种各样有关身体健康的信息?	（8）您会不会时不时地认真想过，看到的那些健康信息是否在您自己身上真正适用?	（9）您会不会总是仔细确认，核实清楚看到的那些有关身体健康的信息是否可信、可靠?	（10）您会根据自己的了解质疑医生或护士的建议吗?	（11）您是否认为有很多方法可以对“政府在公共卫生宣传，疾病预防、治疗等各个方面的表现如何”发表意见?	（12）您认为影响健康的最重要因素是什么?	（1）我知道网上可以找到什么样的健康资源	（2）我知道网上去哪可以找到有用的健康资源	（3）我知道如何在网上找到有用的健康资源	（4）我知道怎样利用网络来解答自己的健康问题	（5）我知道如何利用网上的健康信息来帮助自己	（6）我具备评价网上健康资源好坏的能力	（7）我能区分高质量与低质量的网上健康资源	（8）我有使用网络信息来做出健康决策的自信	（1）体温达到38度或者38度以上，需要去医院治疗。如果体温计显示37.9度时，需要去医院治疗吗?	(1)（2）20个人中可能有4个人得感冒，得感冒的可能性有多大? 回答：___％	(1)（3）60岁女性的最大心率为每分钟160次，运动时最好不要超过最大心率的80%。女性最大心率的80%是每分钟多少次? 回答：每分钟 ___ 次	(1)（4）如果您吃了半盘胡萝卜，那么您吃了多少克碳水化合物?营养成分： 每盘含量2.5份胡萝卜，每份胡萝卜含量85克。 每份胡萝卜营养成分： 卡路里 45 脂肪中的卡路里含量 0 脂肪总量 0克 0% 饱和脂肪 0克 0% 胆固醇 0毫克 0% 钠 55 毫克 2% 碳水化合物总量 10克 3% 膳食纤维 3克 12% 糖 5克 蛋白质 1克 回答：___克	(1)（5）医生告诉您您胆固醇高，接下来5年内您心脏病发病率为10%。如果您开始服用降胆固醇药物，您可以降低30%的发病率。如果您服用这种药药，您接下来5年内的心脏病发病率是多少? 回答： ___％	(1)（6）乳房X光检查用于筛查女性是否患有乳腺癌。假阳性是错误地显示阳性结果的测试，但实际上检查的人并没有得病。实际上，85%的乳房X光检查结果都是假阳性。如果1000名女性接受了乳房X光检查，并且200名被告知检查结果异常，那么有多少名女性实际上可能患有乳腺癌? 回答:___女性	（1）如果我生病了，是我自己的行为决定了我多快才能好起来。	（2）身体健康要靠我自己。	（3）如果我生病了，那就是我自己造成的。	（4）我身体是否健康主要是由我自己的行为决定的。	（5）如果我照顾好自己，我可以避免生病。	（6）如果我采取正确行动，我可以保持健康。
1	25	女	本科	了解一点	很少	很少	很少	经常	有时	很少	有时	有时	有时	也许会	不会	良好的住房、教育、体面的工作和良好的当地医疗设施	不同意	不同意	不同意	不确定	不确定	同意	同意	同意	不需要	50	128	0.6375	3	170	有点赞同	有点赞同	有点赞同	有点赞同	有点赞同	有点赞同
2	35	女	专科	了解一点	有时	经常	有时	经常	有时	经常	经常	很少	很少	也许会	肯定会	良好的住房、教育、体面的工作和良好的当地医疗设施	同意	不确定	不确定	不确定	不确定	不确定	不确定	不确定	不需要	50	80	5	6	30	有点赞同	有点赞同	基本不赞同	有点赞同	有点赞同	有点赞同
3	52	女	专科	了解一点	很少	很少	有时	有时	很少	有时	有时	有时	有时	肯定会	也许会	引导健康⽣活方式的信息和鼓励	不确定	同意	同意	不同意	同意	不确定	不确定	不确定	不需要	20	70	7	80	30	有点赞同	有点赞同	有点赞同	有点赞同	有点赞同	有点赞同
4	45	女	初中	非常了解	很少	很少	很少	经常	很少	经常	很少	很少	经常	肯定会	肯定会	良好的住房、教育、体面的工作和良好的当地医疗设施	非常不同意	非常不同意	非常不同意	非常不同意	非常不同意	非常不同意	非常不同意	非常不同意	不需要	50	120	10	30	100	非常赞同	非常赞同	非常赞同	非常赞同	非常赞同	非常赞同
5	29	女	本科	了解很多	很少	有时	很少	经常	经常	有时	有时	有时	有时	肯定会	也许会	良好的住房、教育、体面的工作和良好的当地医疗设施	同意	同意	同意	同意	同意	同意	同意	同意	需要	20	128	3.1875	7	30	基本赞同	基本赞同	基本赞同	基本赞同	基本赞同	基本赞同
6	51	女	初中	了解一点	有时	经常	很少	有时	很少	有时	很少	有时	有时	不会	也许会	引导健康⽣活方式的信息和鼓励	不确定	不确定	不确定	不确定	不确定	不确定	不确定	不确定	不需要	70	200	42.533	3	6	有点赞同	基本赞同	非常赞同	非常赞同	非常赞同	非常赞同
7	39	女	研究生及以上	了解很多	有时	有时	有时	经常	经常	经常	经常	经常	经常	肯定会	肯定会	引导健康⽣活方式的信息和鼓励	不确定	不确定	不确定	不确定	不确定	不确定	不确定	不确定	不需要	10	200	0.6375	3	170	基本赞同	非常赞同	有点赞同	有点赞同	基本赞同	基本赞同
8	30	女	本科	了解一点	有时	很少	很少	经常	经常	经常	经常	经常	有时	也许会	也许会	良好的住房、教育、体面的工作和良好的当地医疗设施	不同意	不同意	不确定	不确定	不确定	不确定	不确定	不确定	不需要	20	140	58	2	30	基本赞同	基本赞同	有点赞同	有点赞同	非常赞同	非常赞同
9	38	女	高中	了解一点	有时	经常	经常	经常	有时	有时	有时	有时	有时	不会	不会	引导健康⽣活方式的信息和鼓励	同意	同意	同意	不确定	不确定	不同意	不确定	不确定	需要	20	120	20	40	10	基本不赞同	基本赞同	基本赞同	基本赞同	基本赞同	基本赞同
10	40	女	专科	了解一点	有时	有时	经常	有时	有时	有时	有时	经常	有时	也许会	不会	引导健康⽣活方式的信息和鼓励	不确定	不确定	不确定	不确定	不确定	不确定	同意	不确定	不需要	50	120	5	20	10	基本赞同	非常赞同	有点赞同	基本赞同	非常赞同	非常赞同
11	51	女	研究生及以上	了解很多	有时	经常	有时	经常	经常	经常	经常	有时	经常	也许会	也许会	引导健康⽣活方式的信息和鼓励	同意	同意	同意	同意	同意	同意	同意	同意	需要	20	120	25	3.3	30	有点赞同	非常赞同	有点赞同	有点赞同	基本赞同	基本赞同
12	36	女	专科	了解一点	很少	经常	很少	经常	经常	有时	经常	有时	经常	不会	肯定会	引导健康⽣活方式的信息和鼓励	同意	同意	同意	同意	非常同意	同意	同意	同意	需要	20	128	0.6375	7	30	有点赞同	非常赞同	基本赞同	基本赞同	非常赞同	非常赞同
13	41	女	本科	了解一点	有时	有时	有时	经常	有时	有时	有时	有时	有时	也许会	肯定会	引导健康⽣活方式的信息和鼓励	同意	不确定	不确定	不同意	不确定	不确定	不确定	不确定	不需要	20	128	25	7	30	非常赞同	非常赞同	基本赞同	非常赞同	基本赞同	基本赞同
14	21	女	本科	了解一点	有时	经常	有时	有时	有时	经常	很少	很少	经常	也许会	肯定会	引导健康⽣活方式的信息和鼓励	同意	同意	同意	同意	同意	同意	同意	同意	需要	20	128	10	70	30	有点赞同	有点赞同	基本不赞同	有点不赞同	有点赞同	基本赞同
15	21	女	本科	了解一点	经常	很少	经常	经常	有时	很少	有时	经常	有时	也许会	也许会	良好的住房、教育、体面的工作和良好的当地医疗设施	同意	同意	同意	同意	同意	不确定	不确定	不确定	需要	20	128	12.5	0	30	有点不赞同	基本赞同	有点不赞同	有点不赞同	基本不赞同	有点赞同
16	20	女	本科	了解一点	很少	有时	有时	经常	经常	经常	很少	经常	经常	不会	也许会	良好的住房、教育、体面的工作和良好的当地医疗设施	不确定	不确定	不确定	不确定	不确定	同意	同意	不同意	需要	20	102.4	12.5	7	30	基本赞同	非常赞同	基本赞同	基本赞同	有点赞同	非常赞同
17	20	女	本科	了解很多	很少	有时	有时	经常	经常	经常	经常	有时	有时	不会	不会	引导健康⽣活方式的信息和鼓励	同意	同意	同意	同意	同意	不同意	不同意	不同意	需要	20	128	125	7	30	基本不赞同	基本赞同	有点不赞同	有点赞同	有点不赞同	有点赞同
18	22	女	本科	了解一点	有时	有时	有时	有时	有时	有时	有时	有时	有时	也许会	也许会	良好的住房、教育、体面的工作和良好的当地医疗设施	不确定	不确定	不确定	不确定	不确定	不确定	不确定	不确定	需要	80	128	0.6375	0	30	基本赞同	基本赞同	基本赞同	基本赞同	基本赞同	基本赞同
19	40	女	本科	了解很多	有时	有时	有时	有时	有时	有时	有时	有时	有时	也许会	也许会	良好的住房、教育、体面的工作和良好的当地医疗设施	不确定	不确定	不确定	不确定	不确定	不确定	不确定	不确定	需要	20	128	3	7	30	基本赞同	有点赞同	基本赞同	基本赞同	有点赞同	有点赞同
20	52	女	本科	非常了解	经常	经常	有时	经常	经常	经常	经常	有时	经常	不会	肯定会	引导健康⽣活方式的信息和鼓励	非常同意	不确定	不确定	同意	不确定	不同意	不确定	不确定	需要	1	80	1	5	5	基本赞同	有点赞同	基本不赞同	非常不赞同	基本不赞同	基本不赞同
21	39	女	专科	了解一点	有时	有时	有时	有时	有时	有时	有时	有时	有时	也许会	也许会	引导健康⽣活方式的信息和鼓励	不确定	不确定	不确定	不确定	不确定	不确定	不确定	不确定	需要	15	1	20	20	20	有点不赞同	有点赞同	有点赞同	有点赞同	有点赞同	有点赞同
22	51	女	初中	了解一点	经常	有时	经常	经常	经常	经常	经常	经常	有时	也许会	也许会	引导健康⽣活方式的信息和鼓励	同意	不确定	不确定	不确定	同意	不同意	不同意	不同意	需要	20	128	41.7	0.3	30	基本赞同	非常赞同	非常赞同	非常赞同	非常赞同	非常赞同
23	36	女	专科	了解一点	很少	经常	很少	经常	经常	经常	经常	有时	有时	也许会	不会	引导健康⽣活方式的信息和鼓励	不确定	不确定	不确定	不确定	不确定	不确定	不确定	不确定	不需要	20	128	100	3	30	有点不赞同	有点不赞同	有点赞同	有点赞同	有点不赞同	基本赞同
24	47	女	研究生及以上	了解很多	有时	很少	有时	经常	经常	经常	有时	经常	经常	肯定会	也许会	引导健康⽣活方式的信息和鼓励	不确定	不确定	不确定	不确定	不确定	不确定	不确定	不确定	需要	20	128	12.5	7	30	基本赞同	基本不赞同	基本不赞同	有点赞同	非常不赞同	基本不赞同
25	34	女	本科	了解一点	有时	经常	有时	经常	有时	经常	有时	有时	有时	也许会	也许会	良好的住房、教育、体面的工作和良好的当地医疗设施	不确定	不同意	不同意	不确定	不确定	不确定	不同意	不同意	不需要	20	128	53	3	17	有点赞同	有点赞同	有点赞同	基本赞同	有点赞同	有点赞同
26	21	女	本科	了解一点	很少	有时	经常	经常	有时	经常	很少	有时	经常	也许会	也许会	引导健康⽣活方式的信息和鼓励	同意	同意	同意	不确定	同意	同意	同意	同意	需要	25	110	10	3	20	基本不赞同	基本赞同	非常不赞同	非常不赞同	非常不赞同	非常不赞同
27	41	女	专科	了解很少	有时	有时	很少	经常	有时	经常	经常	有时	经常	不会	也许会	引导健康⽣活方式的信息和鼓励	不确定	不确定	不确定	不确定	不确定	不确定	不确定	不确定	不需要	20	128	6.25	7	30	有点赞同	基本赞同	有点不赞同	有点赞同	有点赞同	基本赞同
28	51	女	专科	了解很多	有时	经常	有时	经常	有时	有时	经常	经常	经常	也许会	肯定会	引导健康⽣活方式的信息和鼓励	不确定	不确定	同意	同意	同意	不确定	不确定	不确定	不需要	20	128	5	7	30	基本赞同	非常赞同	有点不赞同	基本赞同	基本赞同	基本赞同
29	38	女	初中	了解很少	有时	很少	有时	经常	有时	有时	有时	有时	有时	也许会	不会	良好的住房、教育、体面的工作和良好的当地医疗设施	不确定	不确定	同意	不确定	不确定	不确定	不确定	不确定	不需要	5	148	12	50	20	基本不赞同	基本不赞同	基本不赞同	有点不赞同	基本不赞同	基本不赞同
30	40	女	研究生及以上	了解一点	有时	很少	有时	很少	很少	有时	有时	有时	有时	也许会	也许会	引导健康⽣活方式的信息和鼓励	不确定	不确定	不确定	不确定	不确定	不确定	不确定	不确定	不需要	18	？	？	？	？	有点赞同	有点赞同	有点赞同	有点赞同	有点赞同	有点赞同
31	29	女	本科	了解很多	有时	很少	经常	有时	有时	经常	经常	有时	经常	也许会	肯定会	良好的住房、教育、体面的工作和良好的当地医疗设施	不确定	同意	同意	同意	同意	同意	同意	同意	需要	100	128	48.88	3	30	基本赞同	基本赞同	有点不赞同	基本赞同	基本赞同	基本赞同
32	22	女	本科	了解一点	有时	有时	有时	有时	有时	有时	有时	有时	有时	也许会	也许会	良好的住房、教育、体面的工作和良好的当地医疗设施	不确定	不确定	不确定	不确定	不确定	不确定	不确定	不确定	需要	20	128	25	1	1	有点赞同	有点赞同	有点赞同	有点赞同	有点赞同	有点赞同
33	21	女	本科	了解一点	经常	有时	有时	经常	经常	经常	有时	经常	经常	肯定会	肯定会	良好的住房、教育、体面的工作和良好的当地医疗设施	不确定	不确定	不确定	不确定	不确定	不确定	不确定	不确定	需要	20	128	5	0.03	30	基本赞同	基本赞同	有点赞同	有点赞同	有点赞同	有点赞同
34	31	女	研究生及以上	了解很少	有时	不适用	有时	有时	很少	很少	很少	很少	很少	也许会	不会	良好的住房、教育、体面的工作和良好的当地医疗设施	不确定	不确定	不确定	不确定	不确定	不同意	同意	同意	需要	20	128	63.75	7	30	有点赞同	有点不赞同	有点不赞同	有点不赞同	有点不赞同	有点赞同
35	20	女	本科	了解一点	很少	经常	很少	经常	有时	经常	有时	有时	经常	不会	肯定会	引导健康⽣活方式的信息和鼓励	同意	同意	同意	不确定	同意	不确定	同意	不确定	需要	40	128	25	5	30	有点不赞同	有点赞同	基本不赞同	有点不赞同	有点不赞同	基本赞同
36	21	女	本科	了解一点	有时	经常	经常	经常	有时	经常	经常	经常	经常	也许会	肯定会	良好的住房、教育、体面的工作和良好的当地医疗设施	同意	同意	同意	同意	同意	同意	同意	同意	需要	20	128	63.75	3	30	非常赞同	非常赞同	有点不赞同	有点不赞同	有点不赞同	非常赞同
37	22	女	本科	了解一点	有时	经常	有时	有时	有时	很少	有时	经常	有时	肯定会	也许会	良好的住房、教育、体面的工作和良好的当地医疗设施	同意	同意	同意	同意	同意	同意	同意	同意	需要	20	128	11.9	15	170	有点不赞同	非常赞同	非常不赞同	有点不赞同	有点不赞同	非常赞同
38	22	女	本科	了解一点	有时	很少	经常	有时	有时	有时	有时	有时	有时	也许会	也许会	良好的住房、教育、体面的工作和良好的当地医疗设施	同意	同意	同意	同意	同意	不确定	同意	同意	不需要	20	128	10	10	10	有点赞同	有点赞同	有点不赞同	有点赞同	有点赞同	有点赞同
39	21	女	本科	了解一点	有时	有时	经常	经常	有时	经常	经常	有时	经常	不会	肯定会	良好的住房、教育、体面的工作和良好的当地医疗设施	同意	同意	同意	同意	同意	同意	不确定	同意	不需要	20	128	0.6375	3	25	基本赞同	非常赞同	有点赞同	基本赞同	基本赞同	基本赞同
40	21	女	本科	了解一点	很少	有时	有时	经常	经常	有时	有时	有时	有时	也许会	也许会	良好的住房、教育、体面的工作和良好的当地医疗设施	不确定	不确定	同意	不确定	同意	非常不同意	同意	同意	需要	100	85	10	7	30	非常不赞同	基本不赞同	基本不赞同	有点赞同	基本不赞同	基本不赞同
41	22	女	本科	了解一点	有时	有时	经常	经常	有时	有时	很少	有时	很少	不会	也许会	良好的住房、教育、体面的工作和良好的当地医疗设施	不确定	不确定	不确定	不确定	不确定	同意	同意	不确定	需要	60	140	25	5	50	基本赞同	基本赞同	有点不赞同	有点不赞同	有点赞同	有点赞同
42	21	女	本科	了解很多	有时	经常	有时	有时	经常	经常	有时	有时	经常	不会	也许会	引导健康⽣活方式的信息和鼓励	同意	同意	同意	同意	同意	同意	不确定	同意	不需要	20	130	7	20	50	有点赞同	有点赞同	有点不赞同	有点赞同	有点不赞同	有点赞同
43	21	女	本科	了解很多	很少	经常	很少	经常	经常	经常	经常	经常	经常	肯定会	肯定会	引导健康⽣活方式的信息和鼓励	非常同意	非常同意	非常同意	非常同意	非常同意	非常同意	非常同意	非常同意	需要	20	128	5	7	30	非常不赞同	非常赞同	非常不赞同	非常赞同	非常不赞同	非常赞同
44	22	女	本科	了解一点	有时	有时	有时	有时	有时	经常	经常	经常	经常	也许会	肯定会	引导健康⽣活方式的信息和鼓励	不确定	不确定	不确定	不确定	不确定	不确定	不确定	不确定	需要	20	120	3.18	0	30	有点不赞同	基本赞同	有点不赞同	有点赞同	有点不赞同	有点不赞同
45	21	女	本科	了解很少	经常	很少	经常	经常	有时	经常	有时	有时	很少	也许会	也许会	良好的住房、教育、体面的工作和良好的当地医疗设施	同意	不确定	不同意	不同意	同意	不同意	不同意	不同意	需要	20	128	5	30	100	基本赞同	基本赞同	有点不赞同	基本不赞同	有点不赞同	有点赞同
46	49	女	本科	了解一点	有时	有时	很少	经常	有时	有时	有时	有时	很少	也许会	也许会	良好的住房、教育、体面的工作和良好的当地医疗设施	同意	不确定	同意	同意	同意	同意	同意	同意	不需要	20	128	12.5	6	50	基本赞同	基本赞同	有点不赞同	有点赞同	有点不赞同	有点赞同
47	21	女	本科	了解一点	有时	有时	很少	经常	经常	经常	有时	经常	有时	也许会	肯定会	良好的住房、教育、体面的工作和良好的当地医疗设施	不确定	非常不同意	不确定	同意	不确定	同意	不确定	同意	需要	20	1280	0	2	3	基本不赞同	有点赞同	基本赞同	基本不赞同	基本赞同	有点赞同
48	22	女	高中	了解一点	有时	有时	有时	经常	经常	有时	经常	有时	经常	也许会	也许会	引导健康⽣活方式的信息和鼓励	同意	同意	同意	不确定	同意	不确定	同意	不确定	需要	20	128	25	3	30	有点不赞同	非常赞同	有点不赞同	有点赞同	基本赞同	基本赞同
49	21	女	本科	非常了解	经常	经常	很少	经常	很少	经常	经常	经常	经常	肯定会	肯定会	引导健康⽣活方式的信息和鼓励	非常不同意	非常不同意	非常不同意	非常不同意	非常不同意	非常不同意	非常不同意	非常不同意	需要	0	0	0	0	0	非常不赞同	非常不赞同	非常不赞同	非常不赞同	非常不赞同	非常不赞同
50	21	女	本科	了解一点	有时	有时	有时	经常	很少	有时	很少	有时	有时	也许会	也许会	良好的住房、教育、体面的工作和良好的当地医疗设施	同意	不确定	不确定	不确定	同意	不确定	不确定	不同意	不需要	20	128	12.5	3	20	有点赞同	有点赞同	有点不赞同	有点赞同	基本不赞同	有点赞同
51	21	女	本科	非常了解	经常	经常	经常	经常	经常	经常	经常	经常	经常	也许会	不会	良好的住房、教育、体面的工作和良好的当地医疗设施	同意	同意	非常同意	不确定	不确定	不确定	不确定	不确定	不需要	20	120	5	5	100	非常不赞同	非常不赞同	有点不赞同	基本不赞同	非常不赞同	基本赞同
52	22	女	本科	了解一点	很少	有时	很少	经常	有时	很少	有时	有时	有时	也许会	也许会	良好的住房、教育、体面的工作和良好的当地医疗设施	同意	同意	同意	同意	同意	同意	同意	同意	需要	20	288	1062.5	-20	30	基本赞同	基本赞同	基本赞同	基本赞同	基本赞同	基本赞同
53	21	女	本科	了解很多	经常	有时	很少	经常	有时	经常	有时	很少	有时	肯定会	肯定会	引导健康⽣活方式的信息和鼓励	不同意	非常不同意	不同意	不确定	同意	不确定	不同意	不确定	不需要	20	1240	0	20	20	基本赞同	有点赞同	有点赞同	有点赞同	有点赞同	基本赞同
54	21	女	本科	了解一点	有时	有时	有时	有时	有时	有时	有时	有时	有时	也许会	也许会	引导健康⽣活方式的信息和鼓励	同意	同意	同意	同意	同意	同意	同意	同意	需要	50	160	55	60%	200	有点赞同	有点不赞同	有点不赞同	有点赞同	基本不赞同	基本不赞同
55	22	女	本科	了解很多	有时	经常	经常	有时	有时	有时	有时	有时	有时	也许会	也许会	引导健康⽣活方式的信息和鼓励	同意	同意	同意	同意	同意	同意	同意	同意	需要	20	100	5	5	20	有点赞同	非常赞同	有点不赞同	有点不赞同	有点不赞同	有点不赞同
56	21	女	本科	非常了解	经常	经常	经常	经常	经常	经常	很少	经常	经常	肯定会	不会	引导健康⽣活方式的信息和鼓励	非常不同意	非常不同意	非常不同意	不确定	非常同意	非常同意	非常同意	非常同意	需要	77	90	10	7	30	有点赞同	有点赞同	基本赞同	非常赞同	基本不赞同	有点不赞同
57	21	女	本科	非常了解	经常	经常	经常	经常	经常	经常	经常	经常	经常	肯定会	肯定会	良好的住房、教育、体面的工作和良好的当地医疗设施	不确定	不确定	同意	同意	非常同意	非常同意	非常同意	非常同意	需要	20	128	3.1875	0.07	30	非常赞同	非常赞同	有点赞同	有点赞同	有点不赞同	有点赞同
58	22	女	本科	了解一点	很少	有时	有时	很少	有时	经常	有时	有时	很少	不会	也许会	良好的住房、教育、体面的工作和良好的当地医疗设施	不确定	同意	同意	不确定	不确定	同意	不确定	不确定	需要	20	128	150	2	60	有点赞同	有点赞同	有点不赞同	有点赞同	有点不赞同	有点赞同
59	22	女	本科	了解很多	有时	经常	有时	有时	很少	有时	经常	有时	经常	不会	不会	引导健康⽣活方式的信息和鼓励	不确定	不确定	不确定	不确定	不确定	不确定	同意	同意	不需要	5	80	2	50	100	有点不赞同	有点不赞同	非常不赞同	有点不赞同	有点不赞同	基本赞同
60	21	女	本科	非常了解	有时	经常	有时	经常	经常	经常	经常	经常	经常	不会	肯定会	引导健康⽣活方式的信息和鼓励	同意	同意	同意	同意	同意	同意	同意	同意	需要	20	128	20	7	30	有点赞同	基本赞同	有点不赞同	基本赞同	有点不赞同	有点赞同
61	20	女	本科	了解很少	有时	有时	有时	有时	有时	有时	有时	有时	有时	也许会	也许会	引导健康⽣活方式的信息和鼓励	同意	同意	同意	同意	同意	同意	同意	同意	需要	25	120	3	20	5	有点赞同	有点赞同	有点不赞同	有点赞同	有点不赞同	有点不赞同
62	21	女	本科	了解很多	有时	经常	很少	经常	经常	经常	经常	经常	经常	肯定会	也许会	引导健康⽣活方式的信息和鼓励	同意	同意	同意	同意	同意	同意	同意	同意	需要	20	128	12.5	7	30	基本赞同	非常赞同	基本赞同	基本赞同	有点赞同	非常赞同
63	21	女	本科	了解一点	有时	有时	有时	经常	很少	有时	有时	有时	有时	不会	也许会	引导健康⽣活方式的信息和鼓励	不同意	不同意	不同意	不同意	不同意	不同意	不同意	不同意	不需要	50	80	6	1	30	基本不赞同	基本不赞同	基本不赞同	有点不赞同	基本不赞同	有点不赞同
64	21	女	本科	了解很少	经常	经常	经常	经常	很少	很少	很少	有时	有时	也许会	也许会	引导健康⽣活方式的信息和鼓励	非常不同意	不确定	不确定	不确定	不确定	不确定	不同意	非常不同意	不需要	100	160	2	5%	200	非常不赞同	非常赞同	非常赞同	非常赞同	非常赞同	非常赞同
65	22	男	本科	了解很少	很少	经常	有时	经常	经常	有时	很少	有时	有时	也许会	肯定会	良好的住房、教育、体面的工作和良好的当地医疗设施	不确定	不确定	不确定	同意	同意	同意	不确定	同意	需要	20	128	12.5	6.6	30	基本赞同	非常赞同	有点赞同	基本赞同	基本不赞同	非常赞同
66	21	女	本科	了解一点	很少	有时	经常	经常	很少	很少	经常	经常	很少	不会	肯定会	引导健康⽣活方式的信息和鼓励	不同意	非常不同意	不同意	不同意	不确定	不确定	不确定	不确定	需要	50	3	12	45	t	非常赞同	基本赞同	有点不赞同	有点不赞同	有点赞同	有点赞同
67	22	女	本科	了解一点	很少	有时	有时	有时	有时	很少	有时	很少	有时	也许会	也许会	良好的住房、教育、体面的工作和良好的当地医疗设施	不确定	不确定	不确定	不确定	不确定	不确定	不确定	不确定	需要	50	120	3	20	3	有点不赞同	有点赞同	有点不赞同	基本不赞同	有点不赞同	有点不赞同
68	22	女	本科	了解很少	经常	有时	经常	有时	很少	很少	很少	有时	很少	也许会	也许会	良好的住房、教育、体面的工作和良好的当地医疗设施	不确定	不确定	不确定	不确定	不确定	不同意	不确定	不确定	需要	20	128	10	7	650	非常赞同	非常赞同	有点不赞同	非常赞同	非常赞同	非常赞同
69	22	女	本科	了解一点	有时	有时	有时	有时	有时	有时	有时	有时	有时	也许会	也许会	良好的住房、教育、体面的工作和良好的当地医疗设施	不同意	同意	同意	同意	同意	同意	同意	同意	需要	100	128	286	50	170	基本赞同	基本赞同	基本赞同	基本赞同	基本赞同	基本赞同
70	33	女	本科	了解一点	很少	经常	很少	经常	经常	经常	有时	有时	很少	也许会	也许会	良好的住房、教育、体面的工作和良好的当地医疗设施	不同意	同意	同意	同意	同意	同意	同意	不同意	不需要	20	128	25	7	200	有点赞同	有点赞同	基本不赞同	有点赞同	非常不赞同	有点不赞同
71	48	女	初中	了解很少	经常	有时	有时	有时	很少	有时	有时	有时	很少	不会	不会	良好的住房、教育、体面的工作和良好的当地医疗设施	不确定	不确定	不确定	不确定	不确定	不确定	不确定	不确定	不需要	80	70	5	70	30	非常赞同	非常赞同	基本赞同	基本赞同	基本赞同	基本赞同
72	34	女	高中	了解很少	很少	很少	有时	经常	有时	很少	很少	很少	很少	也许会	也许会	良好的住房、教育、体面的工作和良好的当地医疗设施	不确定	不确定	不确定	不确定	不确定	不确定	不确定	不确定	需要	20	160	10	10	200	有点不赞同	有点赞同	有点赞同	有点赞同	有点赞同	有点赞同
73	25	女	研究生及以上	非常了解	很少	经常	很少	经常	经常	经常	经常	经常	经常	肯定会	也许会	良好的住房、教育、体面的工作和良好的当地医疗设施	非常同意	非常同意	非常同意	非常同意	非常同意	非常同意	非常同意	非常同意	需要	0	96	21	7	30	非常赞同	非常赞同	基本赞同	非常赞同	非常赞同	非常赞同
74	24	女	研究生及以上	了解很多	很少	很少	有时	经常	经常	有时	很少	有时	经常	也许会	也许会	良好的住房、教育、体面的工作和良好的当地医疗设施	同意	不确定	不确定	不同意	不确定	不确定	同意	不同意	需要	20	128	12.5	7	30	有点赞同	基本赞同	有点不赞同	有点赞同	基本赞同	基本赞同
75	23	女	研究生及以上	了解很多	有时	经常	有时	经常	经常	有时	有时	有时	有时	也许会	也许会	引导健康⽣活方式的信息和鼓励	不确定	非常同意	非常同意	非常同意	同意	非常同意	同意	同意	需要	20	128	10	7	170	基本赞同	基本赞同	有点赞同	基本赞同	基本赞同	基本赞同
76	56	女	小学	了解很少	经常	有时	经常	有时	很少	经常	有时	有时	有时	也许会	也许会	良好的住房、教育、体面的工作和良好的当地医疗设施	不确定	不确定	不确定	不确定	非常同意	不确定	不确定	不确定	需要	20	128	12.5	7	30	有点赞同	有点赞同	有点赞同	有点赞同	有点赞同	有点赞同
77	40	女	本科	了解很多	很少	经常	很少	经常	有时	有时	有时	经常	有时	也许会	也许会	良好的住房、教育、体面的工作和良好的当地医疗设施	不确定	非常不同意	不确定	不确定	不确定	不确定	不确定	不确定	不需要	20	128	1062.5	7	30	非常不赞同	非常不赞同	有点不赞同	基本不赞同	非常不赞同	非常不赞同
78	24	女	研究生及以上	了解很多	有时	经常	有时	经常	经常	经常	很少	经常	经常	也许会	肯定会	引导健康⽣活方式的信息和鼓励	非常同意	非常同意	非常同意	非常同意	非常同意	非常同意	非常同意	非常同意	不需要	20	108	12.5	7	30	非常赞同	非常赞同	有点不赞同	基本赞同	基本赞同	基本赞同
79	50	女	小学	了解很多	有时	有时	有时	有时	有时	有时	有时	有时	有时	也许会	也许会	引导健康⽣活方式的信息和鼓励	不确定	不确定	不确定	不确定	不确定	不确定	不确定	不确定	需要	20	138	25	7	30	有点赞同	基本赞同	有点不赞同	有点赞同	有点赞同	有点赞同
80	50	女	高中	了解一点	经常	很少	经常	有时	有时	有时	有时	经常	经常	不会	不会	良好的住房、教育、体面的工作和良好的当地医疗设施	不确定	不同意	不同意	不同意	不同意	不同意	不确定	不确定	不需要	5	128	12.5	不知道	%5	有点不赞同	非常赞同	基本不赞同	基本赞同	有点不赞同	基本不赞同
81	23	女	本科	了解一点	有时	有时	有时	经常	经常	经常	有时	有时	有时	也许会	也许会	引导健康⽣活方式的信息和鼓励	不确定	不确定	不确定	不确定	不确定	不确定	同意	不确定	需要	0.05	128	3	0.2	500	有点赞同	有点赞同	有点不赞同	有点不赞同	有点不赞同	有点赞同
82	52	女	初中	了解一点	有时	有时	有时	经常	很少	经常	经常	很少	经常	不会	不会	引导健康⽣活方式的信息和鼓励	不确定	不确定	不确定	不确定	不确定	不同意	不确定	不确定	不需要	50	140	不知道	不知道	不知道	基本不赞同	有点赞同	基本不赞同	基本不赞同	有点不赞同	有点赞同
83	51	女	初中	了解很少	很少	有时	有时	有时	很少	有时	有时	有时	很少	不会	也许会	引导健康⽣活方式的信息和鼓励	同意	非常同意	非常同意	非常同意	同意	同意	不同意	同意	不需要	50	128	6.375	70	30	基本不赞同	基本赞同	非常不赞同	基本赞同	非常赞同	基本赞同
84	52	女	本科	了解一点	有时	有时	有时	经常	经常	经常	有时	有时	有时	也许会	也许会	良好的住房、教育、体面的工作和良好的当地医疗设施	不确定	不确定	不确定	不确定	同意	同意	同意	不确定	不需要	20	160	25	7	30	有点不赞同	有点不赞同	有点不赞同	有点不赞同	有点赞同	有点不赞同
85	51	女	本科	了解很多	很少	经常	很少	经常	经常	经常	经常	经常	经常	肯定会	也许会	引导健康⽣活方式的信息和鼓励	同意	同意	同意	同意	同意	同意	同意	不确定	不需要	20	128	25	7	30	基本赞同	非常赞同	基本赞同	非常赞同	基本赞同	基本赞同
86	30	女	研究生及以上	了解一点	很少	经常	有时	经常	有时	很少	很少	有时	经常	不会	也许会	良好的住房、教育、体面的工作和良好的当地医疗设施	不确定	不确定	不确定	同意	不确定	不确定	同意	不同意	需要	20	128	25	7	30	有点不赞同	基本赞同	非常不赞同	有点赞同	有点赞同	基本赞同
87	32	女	专科	了解很多	很少	经常	很少	经常	经常	有时	经常	经常	经常	不会	不会	引导健康⽣活方式的信息和鼓励	同意	同意	同意	同意	同意	同意	同意	同意	需要	5	148	2，5	7	30	有点赞同	有点赞同	基本不赞同	有点赞同	有点赞同	基本赞同
88	32	女	专科	了解一点	很少	有时	很少	经常	经常	经常	很少	有时	经常	也许会	也许会	引导健康⽣活方式的信息和鼓励	不确定	不确定	不确定	同意	不同意	不确定	同意	不确定	需要	20	140	20	30	100	基本不赞同	基本赞同	基本不赞同	有点不赞同	有点赞同	基本赞同
89	33	女	专科	非常了解	很少	经常	很少	经常	有时	有时	有时	有时	有时	不会	不会	引导健康⽣活方式的信息和鼓励	不同意	不同意	不同意	非常不同意	不同意	不同意	同意	不同意	需要	50	100	10	10	30	基本不赞同	非常赞同	有点不赞同	基本赞同	有点不赞同	有点赞同
90	34	女	本科	了解一点	很少	有时	很少	经常	经常	经常	有时	有时	经常	不会	肯定会	引导健康⽣活方式的信息和鼓励	不同意	不同意	不确定	不同意	同意	同意	同意	不同意	需要	20	128	12.5	7	150	基本赞同	基本赞同	有点赞同	有点赞同	有点不赞同	有点赞同
91	24	女	本科	了解一点	有时	很少	有时	经常	有时	有时	经常	经常	经常	也许会	不会	良好的住房、教育、体面的工作和良好的当地医疗设施	同意	同意	同意	同意	同意	同意	同意	同意	不需要	20	128	12.5	7	30	有点赞同	基本赞同	有点赞同	有点赞同	有点赞同	基本赞同
92	44	女	研究生及以上	了解很多	有时	经常	有时	经常	经常	经常	很少	很少	有时	也许会	也许会	引导健康⽣活方式的信息和鼓励	同意	同意	同意	同意	同意	同意	不确定	同意	不需要	20	128	3	3	30	基本赞同	非常赞同	基本赞同	基本赞同	基本赞同	基本赞同
93	22	女	初中	非常了解	有时	经常	很少	经常	有时	有时	有时	有时	有时	也许会	也许会	良好的住房、教育、体面的工作和良好的当地医疗设施	不确定	不确定	不确定	不确定	不确定	不确定	不确定	不确定	需要	99	20	1	0	10	有点赞同	基本赞同	有点不赞同	有点不赞同	基本赞同	基本赞同
94	30	女	本科	了解很多	有时	经常	经常	经常	经常	经常	经常	经常	经常	肯定会	肯定会	引导健康⽣活方式的信息和鼓励	非常同意	非常同意	非常同意	非常同意	非常同意	非常同意	非常同意	非常同意	不需要	20	128	298	63	30	非常赞同	非常赞同	非常赞同	非常赞同	非常赞同	非常赞同
95	25	女	初中	了解很多	经常	经常	有时	经常	有时	有时	经常	有时	有时	肯定会	也许会	引导健康⽣活方式的信息和鼓励	不确定	不确定	不确定	不确定	不确定	不确定	不确定	不确定	需要	20	120	3	5	20	非常赞同	非常赞同	非常不赞同	有点不赞同	有点不赞同	有点不赞同
96	27	女	初中	了解一点	很少	经常	有时	经常	有时	经常	很少	有时	经常	不会	也许会	良好的住房、教育、体面的工作和良好的当地医疗设施	不确定	不同意	不确定	不确定	同意	不确定	不同意	不确定	需要	20	120	5	0	20	有点不赞同	非常赞同	有点不赞同	非常赞同	有点不赞同	非常赞同
97	34	女	本科	了解一点	有时	经常	很少	经常	很少	有时	有时	有时	经常	肯定会	也许会	良好的住房、教育、体面的工作和良好的当地医疗设施	不同意	不确定	不确定	不确定	不确定	不确定	同意	不同意	不需要	20	128	2125	7	30	有点赞同	非常赞同	基本赞同	基本赞同	有点不赞同	基本赞同
98	32	女	初中	了解一点	有时	有时	有时	经常	有时	有时	有时	有时	有时	不会	不会	引导健康⽣活方式的信息和鼓励	不确定	同意	同意	不确定	不确定	不同意	不确定	不确定	不需要	20	128	2	20	1	有点赞同	基本赞同	基本不赞同	有点赞同	基本赞同	基本赞同
99	28	女	初中	了解一点	很少	有时	很少	经常	有时	有时	有时	有时	有时	也许会	也许会	良好的住房、教育、体面的工作和良好的当地医疗设施	不确定	不确定	不确定	不确定	不确定	不确定	同意	不确定	需要	20	120	5	1	20	有点赞同	有点赞同	有点赞同	有点赞同	有点不赞同	有点不赞同
100	28	女	专科	了解一点	很少	经常	很少	经常	有时	经常	经常	有时	经常	不会	不会	良好的住房、教育、体面的工作和良好的当地医疗设施	不确定	不确定	不确定	不确定	不确定	同意	同意	不同意	需要	20	128	104	3	0	有点不赞同	非常赞同	非常不赞同	基本赞同	基本赞同	非常赞同
101	29	女	专科	了解很少	有时	有时	经常	有时	有时	很少	经常	有时	很少	不会	也许会	引导健康⽣活方式的信息和鼓励	不确定	不确定	不确定	不确定	不确定	不同意	不同意	不同意	需要	100	100	3	1	50	非常不赞同	有点不赞同	基本不赞同	基本不赞同	基本不赞同	基本不赞同
102	26	女	专科	了解一点	很少	有时	很少	经常	经常	经常	很少	有时	有时	不会	也许会	引导健康⽣活方式的信息和鼓励	不确定	不确定	不确定	不确定	不确定	不确定	不确定	不确定	需要	25	108	3	5	2	基本不赞同	有点不赞同	有点不赞同	有点不赞同	有点不赞同	有点不赞同
103	35	女	本科	了解一点	很少	经常	很少	经常	经常	经常	有时	有时	经常	也许会	也许会	良好的住房、教育、体面的工作和良好的当地医疗设施	不确定	不确定	不确定	不确定	同意	不确定	同意	不确定	需要	20	128	25	7	30	基本赞同	有点赞同	有点不赞同	有点不赞同	非常不赞同	非常不赞同
104	32	女	专科	了解一点	有时	有时	有时	有时	有时	有时	有时	有时	有时	也许会	不会	良好的住房、教育、体面的工作和良好的当地医疗设施	不确定	不确定	不确定	不确定	不确定	同意	不确定	不确定	需要	50	120	200	5	160	基本赞同	基本赞同	基本赞同	有点不赞同	基本不赞同	基本不赞同
105	26	女	本科	了解一点	有时	经常	很少	经常	经常	经常	有时	经常	经常	不会	肯定会	引导健康⽣活方式的信息和鼓励	非常同意	非常同意	非常同意	不确定	同意	同意	同意	同意	需要	25	128	255	10	650	有点赞同	基本赞同	有点赞同	有点赞同	有点赞同	有点赞同
106	42	女	研究生及以上	了解一点	有时	有时	有时	经常	有时	有时	有时	有时	有时	也许会	也许会	良好的住房、教育、体面的工作和良好的当地医疗设施	同意	同意	同意	同意	不确定	不确定	不确定	不确定	需要	20	82	9	12	2	有点不赞同	有点赞同	有点不赞同	有点不赞同	有点赞同	基本赞同
107	41	女	初中	了解一点	很少	经常	很少	经常	经常	经常	经常	经常	经常	也许会	肯定会	引导健康⽣活方式的信息和鼓励	同意	同意	同意	同意	同意	不确定	不确定	不确定	需要	20	128	25	0.71	150	基本赞同	基本赞同	基本不赞同	基本不赞同	有点赞同	有点赞同
108	32	女	本科	了解一点	有时	有时	很少	经常	经常	经常	经常	经常	有时	不会	也许会	良好的住房、教育、体面的工作和良好的当地医疗设施	同意	同意	同意	同意	同意	同意	非常同意	同意	需要	60	90	3	30	41	非常赞同	非常赞同	基本不赞同	非常赞同	非常赞同	非常赞同
109	34	女	初中	了解很多	很少	有时	很少	有时	经常	有时	经常	经常	有时	不会	不会	引导健康⽣活方式的信息和鼓励	不确定	不确定	不确定	同意	不同意	不确定	不确定	同意	需要	5	160	10	10	200	有点不赞同	基本不赞同	有点赞同	有点赞同	基本赞同	有点赞同
110	28	女	专科	了解一点	很少	很少	有时	经常	有时	有时	有时	有时	有时	也许会	也许会	引导健康⽣活方式的信息和鼓励	不确定	不确定	不确定	不确定	不确定	同意	同意	不确定	需要	20	128	10	7	30	基本赞同	基本赞同	基本赞同	基本赞同	有点赞同	有点赞同
111	30	女	本科	了解一点	有时	有时	有时	经常	很少	很少	很少	很少	很少	不会	也许会	引导健康⽣活方式的信息和鼓励	不确定	不确定	不确定	不同意	不同意	不同意	不确定	不确定	需要	20	128	12.5	7	30	基本赞同	基本赞同	有点赞同	基本赞同	有点不赞同	有点赞同
112	34	女	专科	了解一点	很少	有时	很少	经常	有时	经常	很少	有时	有时	也许会	也许会	引导健康⽣活方式的信息和鼓励	不确定	不确定	不确定	不同意	同意	不同意	不同意	不同意	不需要	20	128	0.32	10	5	有点赞同	有点赞同	有点不赞同	基本赞同	有点赞同	有点赞同
113	48	女	初中	了解一点	有时	有时	很少	有时	很少	有时	经常	有时	有时	不会	也许会	良好的住房、教育、体面的工作和良好的当地医疗设施	不确定	不确定	同意	不同意	不确定	同意	同意	不确定	需要	20	128	12.5	5	30	基本不赞同	有点赞同	基本不赞同	有点赞同	有点不赞同	基本不赞同
114	43	女	专科	了解一点	很少	有时	很少	经常	经常	经常	有时	有时	有时	肯定会	也许会	引导健康⽣活方式的信息和鼓励	同意	同意	同意	同意	同意	不确定	同意	同意	不需要	25	128	25	7	30	基本不赞同	有点不赞同	基本不赞同	基本不赞同	有点赞同	有点不赞同
115	58	女	初中	了解一点	有时	有时	很少	有时	有时	有时	很少	有时	很少	也许会	肯定会	引导健康⽣活方式的信息和鼓励	不确定	不确定	不确定	不确定	不确定	不确定	不确定	不确定	不需要	20	80	4	10	20	有点赞同	基本赞同	有点赞同	有点赞同	基本赞同	基本赞同
116	34	女	小学	了解一点	有时	经常	很少	经常	经常	很少	有时	有时	有时	也许会	也许会	引导健康⽣活方式的信息和鼓励	不确定	不确定	不确定	同意	同意	同意	同意	不确定	不需要	50	120	2	10	1	有点赞同	基本赞同	基本赞同	基本赞同	基本赞同	基本赞同
117	25	女	高中	了解很少	有时	经常	很少	经常	经常	有时	很少	很少	有时	不会	不会	引导健康⽣活方式的信息和鼓励	不确定	不确定	不确定	不同意	不确定	不确定	不确定	非常不同意	需要	20	128	31.875	6	170	有点不赞同	有点不赞同	非常不赞同	有点赞同	有点不赞同	有点赞同
118	39	女	本科	了解一点	有时	有时	有时	经常	有时	有时	有时	有时	有时	也许会	也许会	良好的住房、教育、体面的工作和良好的当地医疗设施	不确定	不确定	不确定	不确定	不确定	不确定	不确定	不确定	不需要	20	128	3.1875	7	30	有点不赞同	有点赞同	有点不赞同	有点不赞同	有点不赞同	有点不赞同
119	32	女	高中	了解很少	经常	经常	有时	有时	经常	经常	经常	经常	经常	不会	不会	引导健康⽣活方式的信息和鼓励	不确定	不确定	不确定	不确定	同意	不确定	不确定	不确定	不需要	25	140	200	5	2	基本不赞同	有点赞同	有点赞同	基本赞同	基本赞同	有点赞同
120	65	女	初中	了解一点	经常	有时	很少	很少	经常	经常	经常	有时	经常	也许会	肯定会	引导健康⽣活方式的信息和鼓励	不确定	不确定	同意	不确定	同意	不确定	不确定	不确定	不需要	5	60	60	7	10	基本不赞同	非常赞同	有点不赞同	非常赞同	非常赞同	非常赞同
121	48	女	本科	非常了解	很少	经常	很少	经常	经常	经常	经常	经常	很少	不会	也许会	良好的住房、教育、体面的工作和良好的当地医疗设施	不确定	不确定	不确定	不确定	不确定	不确定	非常同意	非常不同意	不需要	20	128	0.375	7	30	基本不赞同	有点不赞同	基本不赞同	基本不赞同	基本赞同	基本赞同
122	28	女	高中	了解一点	有时	有时	有时	有时	有时	经常	有时	有时	有时	不会	也许会	引导健康⽣活方式的信息和鼓励	不确定	不确定	不确定	不确定	同意	同意	同意	同意	不需要	20	78	5	20	60	有点不赞同	有点赞同	基本不赞同	非常不赞同	基本赞同	基本赞同
123	50	女	初中	了解很少	有时	有时	有时	有时	有时	有时	有时	有时	有时	也许会	也许会	引导健康⽣活方式的信息和鼓励	不确定	不确定	不确定	不确定	不确定	不确定	不确定	不确定	需要	20	128	12.5	7	30	基本赞同	基本赞同	基本赞同	基本赞同	基本赞同	基本赞同
124	32	女	本科	了解一点	有时	有时	很少	经常	经常	经常	经常	经常	经常	也许会	也许会	引导健康⽣活方式的信息和鼓励	同意	同意	同意	不确定	同意	同意	同意	不确定	需要	20	128	25	7	30	有点赞同	基本赞同	有点不赞同	基本赞同	基本赞同	基本赞同
125	33	女	研究生及以上	了解一点	很少	有时	很少	经常	经常	有时	经常	有时	有时	也许会	也许会	引导健康⽣活方式的信息和鼓励	同意	同意	同意	同意	同意	同意	同意	同意	不需要	10	128	25	7	30	有点赞同	基本赞同	有点不赞同	有点赞同	基本赞同	基本赞同
126	17	男	高中	非常了解	经常	经常	经常	经常	经常	经常	经常	经常	经常	肯定会	肯定会	引导健康⽣活方式的信息和鼓励	非常同意	非常同意	非常同意	非常同意	非常同意	非常同意	非常同意	非常同意	需要	20	128	12.5	7	30	非常不赞同	非常赞同	非常不赞同	有点不赞同	非常赞同	非常赞同
127	20	女	小学	非常了解	经常	经常	经常	经常	经常	经常	有时	经常	有时	肯定会	肯定会	引导健康⽣活方式的信息和鼓励	非常不同意	非常不同意	同意	非常不同意	同意	非常不同意	非常不同意	同意	需要	20	70	铀发	10	女↗	有点赞同	有点赞同	非常赞同	有点赞同	非常赞同	非常赞同
128	32	女	研究生及以上	了解一点	很少	经常	有时	经常	经常	经常	经常	经常	有时	也许会	也许会	引导健康⽣活方式的信息和鼓励	同意	同意	同意	不确定	同意	同意	同意	同意	不需要	20	128	85	7	30	有点赞同	非常赞同	有点赞同	基本赞同	非常不赞同	基本赞同
129	62	女	高中	了解很多	有时	有时	有时	有时	有时	经常	有时	有时	有时	也许会	也许会	引导健康⽣活方式的信息和鼓励	不确定	同意	不确定	不确定	不确定	不确定	非常同意	同意	不需要	6	60	12	7	20	基本不赞同	非常赞同	有点不赞同	基本不赞同	有点不赞同	有点不赞同
130	38	女	专科	了解一点	有时	有时	很少	有时	经常	有时	有时	有时	有时	不会	也许会	良好的住房、教育、体面的工作和良好的当地医疗设施	同意	同意	同意	同意	同意	同意	同意	同意	需要	50	120	10	10	50%	有点赞同	非常赞同	非常不赞同	有点赞同	有点赞同	有点不赞同
131	50	女	专科	了解一点	很少	有时	有时	经常	经常	有时	经常	有时	有时	也许会	也许会	引导健康⽣活方式的信息和鼓励	不确定	同意	同意	不确定	不确定	同意	不确定	同意	不需要	20	128	125	7	200	有点赞同	基本赞同	基本赞同	非常赞同	非常赞同	非常赞同
132	48	女	本科	了解一点	很少	有时	很少	经常	有时	有时	很少	很少	有时	也许会	不会	良好的住房、教育、体面的工作和良好的当地医疗设施	不同意	不确定	不确定	不确定	不确定	不确定	不确定	不确定	需要	20	128	10	7	170	有点赞同	有点赞同	基本赞同	基本赞同	基本赞同	基本赞同
133	66	女	小学	了解一点	有时	有时	有时	有时	有时	有时	有时	有时	很少	肯定会	也许会	引导健康⽣活方式的信息和鼓励	不确定	不确定	不确定	不确定	不确定	不确定	不确定	不确定	不需要	6	60	60	7	5	基本不赞同	有点赞同	基本不赞同	基本不赞同	基本赞同	有点赞同
134	30	女	专科	了解一点	有时	有时	有时	经常	有时	有时	有时	有时	经常	也许会	不会	引导健康⽣活方式的信息和鼓励	不确定	同意	同意	同意	同意	同意	不确定	不确定	需要	20	128	25	7	150	有点不赞同	有点不赞同	基本不赞同	有点赞同	基本不赞同	基本赞同
135	33	女	研究生及以上	非常了解	很少	经常	很少	经常	经常	有时	经常	经常	经常	不会	不会	引导健康⽣活方式的信息和鼓励	同意	同意	同意	同意	同意	同意	同意	同意	不需要	29	128	12.5	0	40	非常赞同	非常赞同	非常不赞同	非常赞同	非常赞同	非常赞同
136	35	女	本科	了解很多	很少	经常	很少	经常	经常	经常	经常	经常	经常	也许会	肯定会	引导健康⽣活方式的信息和鼓励	同意	同意	同意	同意	同意	同意	同意	同意	不需要	20	75	12.5	3	30	基本赞同	基本赞同	有点不赞同	基本赞同	有点不赞同	有点不赞同
137	30	女	专科	了解一点	有时	有时	有时	经常	经常	经常	有时	有时	有时	肯定会	也许会	引导健康⽣活方式的信息和鼓励	不同意	不同意	不同意	不确定	不确定	不确定	不同意	不同意	不需要	40	140	10	3	2	基本不赞同	非常赞同	基本不赞同	有点赞同	基本不赞同	有点赞同
138	39	女	本科	了解一点	很少	经常	很少	经常	有时	经常	很少	有时	有时	也许会	也许会	引导健康⽣活方式的信息和鼓励	同意	同意	同意	同意	同意	不确定	不确定	不确定	不需要	20	128	25	7	30	有点不赞同	基本赞同	基本赞同	基本赞同	基本赞同	基本赞同
139	28	女	本科	非常了解	有时	有时	有时	有时	有时	有时	有时	有时	有时	也许会	也许会	引导健康⽣活方式的信息和鼓励	不同意	不同意	不同意	同意	同意	同意	同意	不确定	需要	20	128	15	3	30	有点不赞同	有点赞同	有点不赞同	有点不赞同	有点不赞同	有点赞同
140	27	女	本科	了解一点	有时	有时	很少	经常	有时	有时	有时	有时	有时	也许会	也许会	引导健康⽣活方式的信息和鼓励	同意	同意	同意	同意	同意	不确定	不确定	不确定	不需要	20	160	25	3.3	50	有点不赞同	非常赞同	有点不赞同	基本赞同	有点赞同	有点不赞同
141	31	女	专科	了解一点	有时	有时	有时	有时	有时	有时	有时	有时	有时	也许会	也许会	良好的住房、教育、体面的工作和良好的当地医疗设施	不同意	同意	非常同意	非常同意	非常同意	非常同意	非常同意	非常同意	需要	0.2	110	85	10	0	基本赞同	非常赞同	有点不赞同	有点赞同	基本赞同	基本赞同
142	29	女	专科	了解一点	很少	经常	很少	经常	经常	经常	很少	有时	有时	不会	不会	良好的住房、教育、体面的工作和良好的当地医疗设施	同意	不确定	不确定	同意	同意	非常同意	非常同意	同意	不需要	20	128	31.875	0	30	基本赞同	非常赞同	非常不赞同	有点不赞同	基本赞同	基本赞同
143	32	女	专科	了解很多	有时	经常	有时	经常	经常	有时	经常	有时	经常	不会	也许会	引导健康⽣活方式的信息和鼓励	不确定	不确定	不确定	同意	同意	不确定	同意	不确定	需要	30	80	8	6	5	非常赞同	非常赞同	有点不赞同	非常赞同	非常赞同	非常赞同
144	32	女	初中	了解很少	有时	有时	经常	经常	有时	有时	有时	有时	经常	不会	不会	良好的住房、教育、体面的工作和良好的当地医疗设施	不确定	不确定	不确定	同意	同意	不确定	同意	不确定	需要	4	160	29	0	200	有点赞同	基本赞同	有点赞同	有点赞同	基本赞同	有点赞同
145	36	女	高中	了解一点	很少	经常	很少	经常	很少	有时	很少	有时	有时	不会	也许会	引导健康⽣活方式的信息和鼓励	同意	同意	同意	同意	同意	不确定	不确定	同意	不需要	20	108	2.5	7	30	基本赞同	非常赞同	基本赞同	非常赞同	非常赞同	非常赞同
146	43	女	本科	了解一点	很少	经常	很少	经常	经常	经常	有时	有时	有时	也许会	不会	引导健康⽣活方式的信息和鼓励	不确定	不确定	不确定	不确定	不确定	同意	不确定	不同意	不需要	20	128	0.6375	7	30	有点赞同	基本赞同	基本赞同	基本赞同	基本赞同	基本赞同
147	39	女	小学	了解很多	经常	经常	有时	经常	经常	经常	有时	有时	经常	不会	不会	引导健康⽣活方式的信息和鼓励	不确定	不确定	不确定	同意	不确定	非常同意	非常同意	同意	需要	20	128	0.31875	20	30	非常不赞同	非常赞同	非常不赞同	基本赞同	基本赞同	非常赞同
148	33	女	小学	了解一点	很少	经常	很少	经常	有时	经常	经常	经常	很少	肯定会	也许会	良好的住房、教育、体面的工作和良好的当地医疗设施	非常同意	不确定	不确定	不确定	非常同意	非常同意	非常同意	同意	不需要	20	60	1	10	健康	非常不赞同	非常赞同	非常赞同	非常赞同	非常不赞同	非常赞同
149	24	女	高中	了解很少	经常	有时	有时	有时	有时	经常	很少	有时	有时	肯定会	也许会	引导健康⽣活方式的信息和鼓励	不确定	不确定	不确定	不确定	不确定	不确定	不确定	不确定	不需要	50	150	15	7	170	基本赞同	非常赞同	有点不赞同	有点赞同	有点不赞同	有点赞同
150	44	女	本科	了解一点	有时	有时	有时	经常	经常	经常	经常	有时	经常	也许会	肯定会	引导健康⽣活方式的信息和鼓励	不确定	同意	同意	不确定	同意	同意	同意	同意	需要	20	128	0.3187	7	30	非常不赞同	基本赞同	基本不赞同	基本赞同	非常不赞同	基本赞同
151	25	女	专科	了解一点	有时	有时	有时	经常	经常	经常	有时	有时	有时	不会	也许会	良好的住房、教育、体面的工作和良好的当地医疗设施	不确定	不确定	同意	不确定	不同意	不同意	同意	不同意	需要	20	128	0.6375	1.6807	30	非常不赞同	有点不赞同	有点不赞同	有点赞同	基本赞同	非常赞同
152	28	女	本科	了解一点	很少	经常	很少	经常	经常	有时	有时	有时	有时	也许会	也许会	引导健康⽣活方式的信息和鼓励	同意	同意	同意	同意	同意	同意	同意	同意	不需要	20	100	3	5	30	基本赞同	非常赞同	有点赞同	基本赞同	有点赞同	非常赞同
153	28	女	高中	了解一点	有时	有时	有时	有时	有时	有时	很少	有时	经常	也许会	也许会	良好的住房、教育、体面的工作和良好的当地医疗设施	同意	同意	同意	不确定	同意	同意	同意	同意	不需要	60	30	10	30	50	基本赞同	基本赞同	基本不赞同	基本不赞同	基本赞同	基本赞同
154	29	女	本科	了解一点	有时	经常	有时	有时	有时	很少	很少	有时	经常	也许会	也许会	引导健康⽣活方式的信息和鼓励	不同意	不确定	不确定	同意	同意	不确定	不确定	同意	需要	40	180	20	40	30	非常不赞同	非常赞同	非常不赞同	非常赞同	基本赞同	非常赞同
155	27	女	本科	了解一点	很少	很少	很少	经常	经常	很少	经常	经常	有时	不会	不会	引导健康⽣活方式的信息和鼓励	同意	同意	同意	同意	同意	同意	同意	不确定	需要	20	160	10	10	10	有点赞同	有点赞同	有点赞同	有点赞同	有点赞同	有点赞同
156	35	女	初中	了解一点	有时	经常	很少	经常	经常	经常	有时	有时	有时	不会	不会	引导健康⽣活方式的信息和鼓励	不确定	不确定	不确定	不确定	不同意	不同意	不同意	不同意	不需要	50	160	10	50	100	有点不赞同	非常赞同	基本不赞同	非常赞同	非常赞同	非常赞同
157	30	女	研究生及以上	了解一点	有时	经常	有时	经常	有时	有时	经常	有时	经常	不会	不会	引导健康⽣活方式的信息和鼓励	不确定	不确定	不同意	不同意	不同意	不同意	不同意	不同意	不需要	5	128	5	7	30	有点赞同	基本赞同	有点赞同	有点赞同	有点不赞同	有点不赞同
158	35	女	本科	了解一点	有时	经常	有时	经常	经常	有时	有时	经常	有时	也许会	肯定会	引导健康⽣活方式的信息和鼓励	同意	同意	同意	同意	同意	不确定	不确定	不确定	需要	0-100	128	25	7	17	有点不赞同	有点赞同	有点不赞同	有点赞同	有点赞同	有点赞同
159	32	女	研究生及以上	了解一点	经常	经常	有时	经常	有时	经常	有时	有时	很少	也许会	不会	引导健康⽣活方式的信息和鼓励	不确定	不确定	不确定	不确定	不确定	不确定	同意	同意	需要	20	128	12.5	0.07	30	有点赞同	有点赞同	有点不赞同	有点赞同	有点赞同	有点赞同
160	56	男	研究生及以上	了解一点	经常	经常	很少	经常	有时	经常	经常	有时	经常	肯定会	肯定会	良好的住房、教育、体面的工作和良好的当地医疗设施	不确定	不确定	不确定	不确定	不确定	同意	同意	不确定	需要	40	65	5	不知道	2	基本赞同	非常赞同	有点不赞同	基本赞同	有点赞同	基本赞同
161	42	女	专科	了解一点	有时	经常	有时	经常	经常	有时	经常	经常	经常	不会	肯定会	引导健康⽣活方式的信息和鼓励	不确定	不确定	不确定	不确定	不确定	不确定	同意	不同意	不需要	20	120	25	52	20	基本不赞同	基本赞同	基本赞同	基本赞同	基本赞同	基本赞同
162	33	女	专科	了解一点	有时	有时	有时	经常	经常	经常	有时	有时	有时	也许会	也许会	引导健康⽣活方式的信息和鼓励	不确定	不确定	不确定	不同意	不同意	不同意	不同意	不同意	需要	10	100	10	10	600	非常不赞同	有点赞同	非常不赞同	有点赞同	非常不赞同	基本不赞同
163	31	女	本科	了解一点	有时	经常	很少	经常	经常	经常	经常	经常	经常	不会	不会	引导健康⽣活方式的信息和鼓励	同意	同意	同意	同意	同意	同意	同意	同意	不需要	100	150	10	10	100	非常赞同	非常赞同	非常赞同	非常赞同	非常赞同	非常赞同
164	33	女	本科	了解一点	很少	有时	有时	经常	有时	经常	有时	有时	有时	也许会	也许会	良好的住房、教育、体面的工作和良好的当地医疗设施	同意	同意	同意	同意	同意	不确定	同意	同意	需要	20	128	12.5	7	30	基本不赞同	基本赞同	有点不赞同	基本赞同	有点不赞同	有点赞同
165	33	女	研究生及以上	了解一点	很少	有时	很少	经常	有时	很少	有时	有时	有时	不会	也许会	引导健康⽣活方式的信息和鼓励	同意	不确定	同意	不确定	同意	同意	同意	同意	不需要	20	128	5	70	30	有点赞同	基本赞同	基本不赞同	基本赞同	有点不赞同	基本赞同
166	40	女	高中	了解一点	经常	有时	有时	经常	经常	经常	很少	很少	很少	肯定会	不会	良好的住房、教育、体面的工作和良好的当地医疗设施	不同意	不同意	不同意	不同意	非常不同意	不同意	非常不同意	非常不同意	需要	50	128	12.5	20	40	有点不赞同	基本赞同	基本不赞同	有点不赞同	基本不赞同	基本不赞同
167	46	女	本科	了解一点	有时	有时	有时	有时	有时	有时	有时	很少	有时	也许会	也许会	良好的住房、教育、体面的工作和良好的当地医疗设施	不确定	不确定	不确定	不确定	不确定	不确定	不确定	不确定	不需要	25	120	2.5	2	1.5	有点不赞同	有点赞同	基本不赞同	基本赞同	基本赞同	基本赞同
168	25	女	专科	了解一点	很少	经常	很少	经常	经常	有时	有时	有时	有时	也许会	也许会	良好的住房、教育、体面的工作和良好的当地医疗设施	非常同意	非常同意	非常同意	非常同意	非常同意	非常同意	非常同意	非常同意	需要	20	128	1	1	1	非常赞同	非常赞同	非常赞同	非常赞同	非常赞同	非常赞同
169	25	女	专科	了解一点	有时	有时	有时	有时	有时	有时	很少	有时	很少	也许会	也许会	良好的住房、教育、体面的工作和良好的当地医疗设施	不确定	不确定	不确定	不同意	不确定	不同意	不同意	非常不同意	不需要	50	128	13.4	20	30	有点不赞同	基本不赞同	基本不赞同	有点不赞同	有点赞同	有点不赞同
170	30	女	本科	了解很多	有时	很少	很少	很少	经常	很少	经常	很少	有时	肯定会	也许会	良好的住房、教育、体面的工作和良好的当地医疗设施	非常不同意	非常不同意	不确定	不同意	不确定	同意	不确定	同意	需要	1	20	52	2	2	有点不赞同	基本赞同	有点不赞同	非常赞同	有点不赞同	非常赞同
171	20	女	专科	了解很少	有时	有时	有时	有时	有时	有时	有时	有时	有时	也许会	也许会	良好的住房、教育、体面的工作和良好的当地医疗设施	不同意	不同意	不同意	不同意	不同意	不同意	不同意	不同意	不需要	20	120	20	25	Y	基本不赞同	基本不赞同	基本不赞同	基本不赞同	基本不赞同	基本不赞同
172	32	女	专科	了解一点	很少	经常	很少	经常	经常	经常	有时	有时	经常	也许会	也许会	引导健康⽣活方式的信息和鼓励	同意	同意	同意	同意	同意	同意	同意	同意	不需要	20	120	3	45	100	基本不赞同	非常赞同	基本不赞同	有点赞同	有点赞同	非常赞同
173	35	女	研究生及以上	了解一点	有时	有时	有时	经常	有时	有时	有时	有时	经常	也许会	也许会	良好的住房、教育、体面的工作和良好的当地医疗设施	不确定	同意	不确定	不确定	不确定	不确定	不确定	不确定	不需要	50	2	1	1	100	有点不赞同	有点不赞同	有点不赞同	有点不赞同	有点不赞同	有点不赞同
174	40	女	专科	非常了解	经常	经常	很少	很少	经常	经常	很少	很少	经常	不会	肯定会	良好的住房、教育、体面的工作和良好的当地医疗设施	非常不同意	非常不同意	非常不同意	不确定	不同意	同意	同意	不同意	不需要	20	50	45	39	50	有点赞同	有点不赞同	非常不赞同	非常不赞同	非常不赞同	非常不赞同
175	42	女	专科	了解一点	经常	有时	很少	经常	经常	经常	有时	有时	有时	肯定会	肯定会	良好的住房、教育、体面的工作和良好的当地医疗设施	不确定	非常同意	不确定	同意	不同意	同意	不确定	不同意	不需要	80	140	1	30	160	有点不赞同	基本赞同	有点不赞同	有点赞同	有点不赞同	有点赞同
176	28	女	研究生及以上	了解一点	很少	经常	很少	经常	经常	很少	经常	经常	很少	也许会	也许会	良好的住房、教育、体面的工作和良好的当地医疗设施	不确定	不确定	非常同意	非常同意	非常同意	非常同意	非常同意	非常同意	需要	20	128	3.18	0	0	非常赞同	非常赞同	有点赞同	基本赞同	基本赞同	基本赞同
177	38	女	本科	了解一点	有时	有时	有时	经常	经常	有时	经常	经常	有时	也许会	肯定会	良好的住房、教育、体面的工作和良好的当地医疗设施	同意	同意	同意	同意	同意	同意	同意	同意	不需要	25	128	5	7	30	有点赞同	基本赞同	有点赞同	有点赞同	有点赞同	有点不赞同
178	27	女	专科	了解很少	有时	有时	有时	经常	有时	有时	很少	很少	很少	不会	不会	引导健康⽣活方式的信息和鼓励	非常不同意	非常不同意	非常不同意	非常不同意	非常不同意	非常不同意	非常不同意	非常不同意	不需要	20	120	30	6	300	非常不赞同	有点赞同	有点不赞同	有点不赞同	非常不赞同	非常不赞同
179	29	女	本科	了解一点	经常	有时	很少	经常	有时	经常	有时	很少	有时	也许会	也许会	良好的住房、教育、体面的工作和良好的当地医疗设施	不确定	不确定	不确定	非常不同意	非常不同意	非常不同意	不确定	非常不同意	需要	20	128	3.1875	7	30	基本不赞同	有点不赞同	有点不赞同	有点赞同	有点不赞同	有点不赞同
180	25	男	专科	了解一点	有时	很少	很少	很少	很少	很少	很少	很少	很少	不会	不会	良好的住房、教育、体面的工作和良好的当地医疗设施	不确定	不确定	不确定	不确定	不确定	不确定	不确定	不确定	需要	50	128	12.5	7	38	有点不赞同	有点不赞同	有点赞同	有点不赞同	有点不赞同	有点不赞同
181	30	女	初中	了解很少	经常	有时	有时	经常	有时	经常	很少	很少	有时	也许会	不会	良好的住房、教育、体面的工作和良好的当地医疗设施	不确定	不确定	不确定	不确定	不确定	不确定	不确定	不确定	不需要	80	140	0	0	0	基本赞同	基本赞同	基本赞同	基本赞同	基本赞同	基本赞同
182	32	女	研究生及以上	了解一点	有时	有时	有时	经常	有时	经常	有时	经常	有时	也许会	也许会	引导健康⽣活方式的信息和鼓励	同意	同意	不确定	不确定	不确定	不确定	同意	不确定	不需要	20	128	12.5	7	30	基本赞同	基本赞同	有点不赞同	有点不赞同	基本赞同	基本赞同
183	36	女	初中	了解很少	经常	有时	经常	经常	经常	经常	经常	经常	经常	肯定会	肯定会	引导健康⽣活方式的信息和鼓励	不同意	不同意	不同意	不同意	不同意	不同意	不同意	不同意	需要	2	128	3	6.6	30	基本不赞同	非常赞同	非常不赞同	基本赞同	非常赞同	基本赞同
184	26	女	本科	了解一点	很少	很少	有时	经常	有时	有时	很少	有时	经常	不会	也许会	良好的住房、教育、体面的工作和良好的当地医疗设施	不确定	不确定	不确定	不确定	不确定	不确定	同意	不确定	需要	5	128	12.5	7	30	基本赞同	基本赞同	有点不赞同	有点赞同	有点赞同	有点赞同
185	41	女	初中	非常了解	有时	经常	很少	经常	经常	有时	经常	有时	很少	不会	不会	引导健康⽣活方式的信息和鼓励	不同意	不同意	不同意	不同意	非常不同意	同意	同意	非常不同意	需要	20	128	12.5	3	30	非常不赞同	非常赞同	有点赞同	非常赞同	基本赞同	非常赞同
186	38	女	本科	了解一点	有时	经常	经常	很少	有时	有时	很少	很少	很少	不会	不会	良好的住房、教育、体面的工作和良好的当地医疗设施	不确定	不确定	不确定	不同意	同意	不确定	不确定	不确定	不需要	20	128	90	3	30	非常不赞同	非常不赞同	有点不赞同	基本赞同	有点赞同	基本赞同
187	28	女	小学	了解一点	很少	不适用	很少	经常	经常	有时	很少	很少	有时	不会	也许会	良好的住房、教育、体面的工作和良好的当地医疗设施	同意	同意	同意	同意	同意	同意	同意	同意	不需要	40	180	10	5	50	基本赞同	基本赞同	基本不赞同	基本赞同	基本不赞同	有点赞同
188	33	女	研究生及以上	了解一点	很少	不适用	很少	经常	经常	很少	有时	经常	有时	也许会	肯定会	良好的住房、教育、体面的工作和良好的当地医疗设施	同意	同意	不确定	不确定	同意	同意	同意	不确定	需要	20	120	12.5	3.3	30	有点赞同	有点赞同	有点赞同	有点赞同	有点赞同	有点赞同
189	32	女	专科	了解一点	有时	有时	很少	经常	经常	经常	经常	经常	经常	肯定会	肯定会	引导健康⽣活方式的信息和鼓励	非常同意	同意	同意	同意	同意	同意	同意	同意	不需要	20	120	25.5	3	30	有点赞同	有点赞同	有点赞同	有点赞同	有点不赞同	有点赞同
190	28	女	研究生及以上	了解一点	有时	有时	很少	经常	经常	很少	经常	经常	经常	也许会	也许会	引导健康⽣活方式的信息和鼓励	不确定	同意	同意	同意	同意	同意	同意	同意	不需要	20	120	12.5	7	30	基本赞同	基本赞同	有点不赞同	基本赞同	有点不赞同	有点赞同
191	37	女	本科	了解很少	很少	经常	很少	经常	经常	很少	经常	有时	有时	不会	也许会	良好的住房、教育、体面的工作和良好的当地医疗设施	不确定	不确定	同意	不确定	同意	同意	同意	同意	需要	50	128	212	0.3	30	非常不赞同	非常赞同	基本赞同	有点不赞同	基本赞同	基本赞同
192	32	女	初中	了解很少	有时	有时	有时	很少	有时	有时	有时	有时	有时	也许会	也许会	良好的住房、教育、体面的工作和良好的当地医疗设施	不确定	不确定	不确定	不确定	不确定	不确定	不确定	不确定	不需要	25	80	4	5	5	基本不赞同	基本不赞同	基本不赞同	基本不赞同	有点不赞同	基本不赞同
193	57	女	本科	了解一点	很少	经常	很少	经常	经常	经常	有时	经常	有时	也许会	也许会	良好的住房、教育、体面的工作和良好的当地医疗设施	不确定	不确定	不确定	不确定	同意	不确定	不确定	不确定	需要	20	128	5	7	30	有点不赞同	基本赞同	基本赞同	基本赞同	有点赞同	基本赞同
194	40	女	研究生及以上	了解一点	很少	经常	很少	经常	经常	很少	有时	有时	经常	也许会	肯定会	良好的住房、教育、体面的工作和良好的当地医疗设施	同意	同意	同意	非常不同意	不确定	同意	非常同意	不同意	需要	20	128	12.5	3.3	30	有点赞同	非常赞同	非常不赞同	基本赞同	非常不赞同	有点赞同
195	49	女	专科	了解很多	很少	有时	很少	很少	很少	有时	经常	有时	有时	肯定会	也许会	引导健康⽣活方式的信息和鼓励	不确定	不确定	不确定	不确定	同意	同意	同意	同意	不需要	20	100	5	20	20	非常不赞同	非常赞同	基本不赞同	有点不赞同	有点不赞同	有点不赞同
196	40	女	研究生及以上	了解很多	很少	经常	有时	经常	经常	经常	经常	经常	经常	也许会	肯定会	良好的住房、教育、体面的工作和良好的当地医疗设施	同意	同意	同意	同意	同意	同意	同意	同意	需要	20	128	12.5	7%	30	有点不赞同	有点不赞同	基本不赞同	基本不赞同	基本不赞同	有点赞同
197	29	女	研究生及以上	了解很多	有时	有时	有时	经常	经常	经常	有时	有时	有时	也许会	也许会	良好的住房、教育、体面的工作和良好的当地医疗设施	同意	同意	不确定	同意	同意	同意	同意	同意	需要	20	128	63.75	7	30	基本赞同	基本赞同	有点赞同	有点不赞同	有点不赞同	有点赞同
198	36	女	本科	了解很多	有时	有时	很少	经常	经常	经常	很少	有时	有时	也许会	也许会	引导健康⽣活方式的信息和鼓励	不确定	不确定	同意	不确定	不确定	不确定	同意	不确定	不需要	20	128	25	6	170	基本赞同	基本赞同	有点不赞同	基本赞同	基本赞同	基本赞同
199	36	女	研究生及以上	了解很多	很少	经常	有时	经常	经常	有时	有时	有时	有时	也许会	也许会	引导健康⽣活方式的信息和鼓励	不确定	不确定	不确定	不同意	不确定	同意	同意	同意	不需要	20	128	12.5	7	30	有点不赞同	基本不赞同	基本不赞同	基本不赞同	有点不赞同	基本不赞同
200	34	女	小学	了解很多	很少	很少	经常	有时	有时	有时	很少	有时	有时	肯定会	肯定会	良好的住房、教育、体面的工作和良好的当地医疗设施	不确定	不确定	不同意	不确定	非常不同意	不确定	不同意	不确定	需要	20	128	略	略	略	基本不赞同	基本不赞同	有点赞同	基本不赞同	有点不赞同	非常不赞同
201	51	男	初中	了解一点	经常	经常	有时	很少	有时	经常	经常	有时	很少	肯定会	也许会	引导健康⽣活方式的信息和鼓励	非常同意	不确定	不确定	非常不同意	不确定	不同意	同意	不同意	需要	20	128	略	略	略	非常赞同	基本不赞同	基本不赞同	有点赞同	基本赞同	有点赞同
202	40	女	研究生及以上	了解很多	很少	经常	有时	经常	经常	经常	经常	有时	有时	也许会	也许会	良好的住房、教育、体面的工作和良好的当地医疗设施	同意	同意	同意	同意	同意	同意	同意	同意	不需要	50	120	5	30	20	有点赞同	有点赞同	有点赞同	有点赞同	有点赞同	有点赞同
203	46	女	小学	了解一点	很少	经常	经常	有时	有时	有时	有时	经常	经常	肯定会	也许会	良好的住房、教育、体面的工作和良好的当地医疗设施	非常不同意	不确定	同意	不确定	不确定	不同意	不同意	非常不同意	不需要	20	128	略	略	略	有点不赞同	基本赞同	有点不赞同	有点不赞同	有点不赞同	有点不赞同
204	54	男	高中	了解一点	有时	经常	很少	有时	很少	很少	经常	很少	经常	也许会	肯定会	良好的住房、教育、体面的工作和良好的当地医疗设施	非常不同意	不同意	不确定	不同意	不确定	非常同意	非常不同意	非常不同意	需要	20	128	略	略	略	非常不赞同	基本不赞同	基本赞同	非常不赞同	非常不赞同	有点不赞同
205	53	男	初中	了解很多	经常	不适用	经常	有时	有时	有时	经常	有时	很少	也许会	不会	引导健康⽣活方式的信息和鼓励	不同意	不同意	不确定	同意	不确定	非常不同意	不同意	同意	不需要	20	128	略	略	略	基本不赞同	基本不赞同	非常不赞同	基本赞同	有点赞同	基本赞同
206	39	女	小学	了解很少	有时	有时	有时	经常	经常	有时	经常	经常	有时	不会	不会	良好的住房、教育、体面的工作和良好的当地医疗设施	同意	非常不同意	不确定	不确定	非常同意	不确定	不同意	不确定	需要	20	128	略	略	略	有点不赞同	有点不赞同	基本不赞同	基本不赞同	基本不赞同	基本不赞同
207	30	女	专科	非常了解	很少	很少	经常	有时	有时	有时	很少	经常	经常	不会	不会	良好的住房、教育、体面的工作和良好的当地医疗设施	非常不同意	不确定	不同意	非常同意	非常不同意	不同意	非常不同意	同意	需要	20	128	略	略	略	有点不赞同	有点不赞同	基本不赞同	基本不赞同	有点赞同	基本赞同
208	36	女	专科	非常了解	有时	不适用	有时	有时	经常	经常	有时	有时	经常	也许会	肯定会	良好的住房、教育、体面的工作和良好的当地医疗设施	不同意	不同意	不确定	不确定	不确定	不同意	不确定	不同意	需要	20	128	略	略	略	有点赞同	有点不赞同	基本不赞同	基本不赞同	有点赞同	基本不赞同
209	38	女	研究生及以上	了解很多	很少	经常	有时	经常	有时	有时	有时	有时	有时	不会	也许会	引导健康⽣活方式的信息和鼓励	不确定	不确定	不确定	不确定	不确定	不确定	同意	不确定	不需要	20	128	0.64	7	30	基本赞同	非常赞同	非常赞同	非常赞同	非常赞同	非常赞同
210	60	男	初中	了解一点	很少	有时	有时	有时	经常	有时	经常	经常	有时	不会	肯定会	引导健康⽣活方式的信息和鼓励	同意	非常不同意	非常同意	不确定	同意	同意	非常同意	非常同意	不需要	20	128	略	略	略	非常赞同	基本赞同	非常不赞同	基本不赞同	基本不赞同	基本赞同
211	31	男	专科	了解很多	有时	有时	经常	经常	有时	很少	很少	很少	很少	肯定会	肯定会	引导健康⽣活方式的信息和鼓励	不确定	不同意	不同意	非常不同意	非常不同意	不同意	同意	同意	需要	20	128	略	略	略	有点不赞同	非常不赞同	基本不赞同	非常不赞同	有点赞同	有点不赞同
212	28	女	高中	了解很多	有时	不适用	很少	经常	有时	很少	有时	经常	有时	也许会	肯定会	良好的住房、教育、体面的工作和良好的当地医疗设施	不确定	不确定	非常同意	同意	不同意	不确定	同意	不确定	需要	20	128	略	略	略	基本不赞同	非常不赞同	有点赞同	基本不赞同	有点不赞同	非常不赞同
213	31	女	高中	非常了解	有时	经常	经常	经常	有时	经常	有时	很少	很少	也许会	肯定会	引导健康⽣活方式的信息和鼓励	非常不同意	不同意	同意	非常不同意	不确定	同意	不同意	不同意	不需要	20	128	略	略	略	非常不赞同	非常不赞同	有点赞同	有点不赞同	有点不赞同	有点不赞同
214	38	女	初中	了解很多	经常	经常	经常	经常	很少	经常	有时	有时	有时	也许会	肯定会	引导健康⽣活方式的信息和鼓励	非常不同意	不同意	非常不同意	同意	同意	不同意	不同意	不确定	需要	20	128	略	略	略	基本赞同	基本不赞同	非常赞同	基本赞同	有点不赞同	基本不赞同
215	26	男	初中	了解很多	有时	很少	很少	有时	有时	有时	有时	很少	有时	也许会	不会	良好的住房、教育、体面的工作和良好的当地医疗设施	不确定	非常同意	不确定	非常不同意	非常不同意	不确定	非常不同意	同意	不需要	20	128	略	略	略	有点赞同	有点不赞同	基本不赞同	有点赞同	非常不赞同	基本不赞同
216	54	女	本科	了解很少	有时	不适用	经常	有时	很少	很少	经常	经常	很少	也许会	也许会	良好的住房、教育、体面的工作和良好的当地医疗设施	非常不同意	非常不同意	非常不同意	不同意	同意	非常不同意	不确定	不确定	需要	20	128	略	略	略	有点不赞同	基本不赞同	基本赞同	非常不赞同	基本不赞同	基本不赞同
217	33	男	高中	非常了解	很少	经常	有时	经常	经常	有时	很少	很少	经常	肯定会	也许会	引导健康⽣活方式的信息和鼓励	同意	非常不同意	不同意	同意	不确定	不确定	不确定	非常同意	需要	20	128	略	略	略	非常赞同	非常不赞同	基本赞同	非常赞同	非常不赞同	有点不赞同
218	60	男	初中	了解很多	经常	经常	很少	有时	有时	有时	有时	有时	有时	也许会	不会	良好的住房、教育、体面的工作和良好的当地医疗设施	不确定	不同意	非常不同意	不确定	非常不同意	非常不同意	不确定	同意	不需要	20	128	略	略	略	有点赞同	非常赞同	有点赞同	非常不赞同	有点赞同	基本不赞同
219	37	女	高中	非常了解	很少	很少	经常	有时	经常	很少	很少	经常	很少	不会	不会	良好的住房、教育、体面的工作和良好的当地医疗设施	非常同意	不同意	不同意	非常不同意	同意	不确定	非常同意	非常不同意	需要	20	128	略	略	略	非常赞同	基本不赞同	有点赞同	基本不赞同	有点不赞同	非常不赞同
220	34	男	专科	了解一点	很少	有时	有时	经常	经常	有时	很少	有时	很少	也许会	也许会	良好的住房、教育、体面的工作和良好的当地医疗设施	不确定	不确定	非常不同意	非常不同意	非常不同意	非常不同意	不同意	不同意	需要	20	128	略	略	略	有点不赞同	有点赞同	有点不赞同	有点不赞同	有点赞同	非常不赞同
221	27	女	小学	非常了解	经常	很少	有时	有时	有时	有时	经常	经常	有时	肯定会	不会	引导健康⽣活方式的信息和鼓励	不同意	不确定	不同意	不同意	非常不同意	非常不同意	非常不同意	不同意	需要	20	128	略	略	略	基本赞同	有点不赞同	非常赞同	有点赞同	非常赞同	基本不赞同
222	57	女	小学	了解很少	经常	有时	很少	有时	有时	有时	有时	经常	经常	肯定会	肯定会	良好的住房、教育、体面的工作和良好的当地医疗设施	不确定	同意	不同意	不确定	非常同意	非常不同意	不同意	同意	不需要	20	128	略	略	略	有点不赞同	非常不赞同	基本赞同	基本不赞同	基本不赞同	基本不赞同
223	58	男	高中	了解一点	有时	有时	有时	有时	很少	经常	经常	经常	很少	不会	肯定会	良好的住房、教育、体面的工作和良好的当地医疗设施	不同意	非常不同意	不同意	不确定	非常不同意	非常不同意	同意	不确定	需要	20	128	略	略	略	基本不赞同	基本不赞同	有点不赞同	有点不赞同	有点不赞同	非常不赞同
224	55	女	小学	非常了解	经常	有时	很少	很少	有时	经常	经常	有时	有时	肯定会	也许会	良好的住房、教育、体面的工作和良好的当地医疗设施	不同意	不同意	不同意	不同意	非常不同意	非常不同意	不确定	非常同意	不需要	20	128	略	略	略	非常不赞同	有点不赞同	基本赞同	基本不赞同	非常赞同	有点不赞同
225	34	女	专科	了解一点	很少	有时	很少	很少	很少	经常	有时	有时	很少	肯定会	肯定会	引导健康⽣活方式的信息和鼓励	非常不同意	同意	不同意	非常同意	非常同意	不确定	不同意	同意	需要	20	128	略	略	略	非常赞同	基本不赞同	非常赞同	非常赞同	非常不赞同	基本不赞同
226	36	女	本科	了解一点	很少	经常	很少	有时	有时	很少	经常	有时	有时	也许会	也许会	引导健康⽣活方式的信息和鼓励	不确定	不确定	不确定	不同意	同意	同意	同意	不同意	不需要	25	120	100	5	15	有点赞同	非常赞同	基本不赞同	有点赞同	基本赞同	基本赞同
227	37	男	专科	了解一点	有时	有时	很少	很少	很少	有时	有时	经常	很少	肯定会	也许会	良好的住房、教育、体面的工作和良好的当地医疗设施	同意	不确定	非常不同意	不确定	非常不同意	同意	不确定	不同意	需要	20	128	略	略	略	非常赞同	有点赞同	有点不赞同	非常赞同	非常赞同	基本赞同
228	54	女	高中	了解一点	有时	很少	经常	经常	有时	有时	有时	经常	很少	也许会	也许会	良好的住房、教育、体面的工作和良好的当地医疗设施	非常不同意	同意	不同意	非常同意	非常不同意	非常不同意	不同意	非常不同意	不需要	20	128	略	略	略	非常赞同	基本赞同	有点赞同	基本不赞同	非常不赞同	有点不赞同
229	49	女	高中	了解一点	很少	很少	经常	有时	很少	有时	很少	很少	经常	也许会	肯定会	引导健康⽣活方式的信息和鼓励	非常不同意	不同意	不同意	同意	非常不同意	不同意	不确定	不同意	需要	20	128	略	略	略	有点不赞同	基本不赞同	有点不赞同	有点赞同	非常不赞同	基本不赞同
230	53	男	本科	了解一点	经常	不适用	经常	经常	经常	很少	有时	很少	经常	肯定会	肯定会	引导健康⽣活方式的信息和鼓励	非常不同意	非常不同意	同意	不同意	非常不同意	同意	不同意	非常不同意	不需要	20	128	略	略	略	基本不赞同	非常赞同	基本不赞同	有点不赞同	非常赞同	有点不赞同
231	54	男	高中	非常了解	有时	有时	有时	经常	有时	有时	很少	很少	有时	也许会	不会	引导健康⽣活方式的信息和鼓励	非常同意	非常同意	非常同意	同意	不确定	非常不同意	不同意	不同意	不需要	20	128	略	略	略	基本赞同	基本赞同	非常不赞同	基本不赞同	基本赞同	非常不赞同
232	49	男	初中	非常了解	很少	很少	经常	很少	有时	经常	有时	很少	有时	也许会	不会	良好的住房、教育、体面的工作和良好的当地医疗设施	非常不同意	非常同意	不确定	不确定	不同意	不同意	同意	不确定	需要	20	128	略	略	略	有点不赞同	基本不赞同	非常不赞同	基本赞同	有点赞同	基本赞同
233	38	女	本科	了解一点	有时	有时	经常	很少	很少	有时	有时	有时	有时	肯定会	也许会	引导健康⽣活方式的信息和鼓励	同意	不确定	非常不同意	非常不同意	不同意	不确定	非常同意	不同意	需要	20	128	略	略	略	有点赞同	非常赞同	有点不赞同	非常不赞同	有点不赞同	基本赞同
234	54	女	小学	了解一点	很少	很少	有时	很少	有时	很少	有时	有时	经常	也许会	不会	良好的住房、教育、体面的工作和良好的当地医疗设施	非常不同意	非常不同意	不确定	不同意	不同意	不同意	不同意	不确定	需要	20	128	略	略	略	有点赞同	有点不赞同	非常不赞同	基本不赞同	非常赞同	非常不赞同
235	59	女	高中	了解一点	经常	不适用	有时	很少	有时	经常	经常	很少	有时	肯定会	肯定会	良好的住房、教育、体面的工作和良好的当地医疗设施	不确定	不同意	不同意	不同意	同意	不确定	非常不同意	不确定	不需要	20	128	略	略	略	基本不赞同	非常赞同	基本赞同	有点赞同	非常不赞同	非常不赞同
236	59	女	小学	非常了解	很少	有时	很少	很少	经常	很少	有时	很少	经常	也许会	肯定会	良好的住房、教育、体面的工作和良好的当地医疗设施	不确定	非常不同意	不同意	非常不同意	非常同意	非常不同意	不同意	不确定	需要	20	128	略	略	略	基本不赞同	有点赞同	基本不赞同	有点赞同	基本不赞同	有点赞同
237	54	男	高中	了解很多	有时	有时	有时	有时	很少	有时	有时	有时	很少	也许会	不会	良好的住房、教育、体面的工作和良好的当地医疗设施	非常不同意	同意	非常不同意	同意	非常同意	非常同意	不确定	不确定	不需要	20	128	略	略	略	有点赞同	基本不赞同	有点不赞同	基本不赞同	有点不赞同	有点不赞同
238	48	男	高中	了解很多	很少	有时	有时	有时	经常	经常	很少	经常	很少	不会	也许会	引导健康⽣活方式的信息和鼓励	非常同意	非常同意	不确定	同意	同意	不确定	不同意	不确定	需要	20	128	略	略	略	非常不赞同	非常不赞同	非常赞同	非常不赞同	有点赞同	非常赞同
239	61	女	初中	了解一点	有时	经常	有时	很少	经常	经常	很少	有时	有时	肯定会	不会	良好的住房、教育、体面的工作和良好的当地医疗设施	非常不同意	非常不同意	不确定	非常不同意	不确定	非常不同意	不同意	同意	需要	20	128	略	略	略	基本不赞同	有点不赞同	有点不赞同	基本不赞同	基本不赞同	有点不赞同
240	31	女	本科	了解一点	经常	有时	经常	有时	很少	经常	很少	很少	有时	也许会	肯定会	引导健康⽣活方式的信息和鼓励	不同意	不确定	不确定	不确定	非常不同意	非常同意	同意	不同意	不需要	20	128	略	略	略	基本赞同	有点赞同	非常不赞同	基本赞同	有点赞同	基本不赞同
241	27	女	高中	非常了解	经常	经常	很少	有时	很少	经常	有时	很少	很少	也许会	也许会	良好的住房、教育、体面的工作和良好的当地医疗设施	不确定	同意	非常同意	不同意	不同意	不确定	非常不同意	不同意	需要	20	128	略	略	略	基本不赞同	基本不赞同	有点不赞同	非常不赞同	有点不赞同	非常不赞同
242	39	男	专科	非常了解	有时	不适用	很少	经常	有时	经常	有时	有时	有时	肯定会	肯定会	引导健康⽣活方式的信息和鼓励	非常同意	同意	不同意	非常不同意	非常不同意	非常不同意	同意	不同意	不需要	20	128	略	略	略	基本不赞同	基本赞同	非常赞同	基本不赞同	有点不赞同	有点不赞同
243	27	女	初中	了解很少	经常	很少	有时	有时	有时	有时	很少	有时	有时	也许会	也许会	引导健康⽣活方式的信息和鼓励	不同意	同意	不同意	不确定	同意	非常不同意	不确定	不同意	不需要	20	128	略	略	略	非常不赞同	非常赞同	非常不赞同	非常赞同	有点不赞同	基本赞同
244	63	女	小学	了解很少	经常	有时	很少	很少	很少	经常	很少	有时	有时	不会	不会	引导健康⽣活方式的信息和鼓励	不确定	非常不同意	非常不同意	非常不同意	非常不同意	不同意	非常不同意	非常不同意	需要	20	128	略	略	略	基本不赞同	基本不赞同	非常赞同	非常赞同	非常不赞同	非常不赞同
245	61	男	专科	了解很多	经常	经常	有时	有时	经常	有时	经常	经常	有时	肯定会	肯定会	良好的住房、教育、体面的工作和良好的当地医疗设施	非常同意	非常不同意	不同意	同意	不确定	不同意	非常不同意	不同意	不需要	20	128	略	略	略	非常不赞同	非常不赞同	基本赞同	基本不赞同	有点不赞同	有点赞同
246	29	女	本科	非常了解	经常	经常	有时	经常	经常	有时	有时	很少	有时	不会	不会	良好的住房、教育、体面的工作和良好的当地医疗设施	同意	同意	非常同意	不确定	不确定	不同意	非常同意	非常不同意	需要	20	128	略	略	略	基本不赞同	有点不赞同	有点不赞同	有点不赞同	有点不赞同	基本不赞同
247	55	女	初中	了解一点	有时	很少	很少	经常	很少	有时	很少	很少	有时	也许会	也许会	引导健康⽣活方式的信息和鼓励	不同意	不同意	同意	不同意	不确定	非常不同意	不同意	不同意	不需要	20	128	略	略	略	基本不赞同	非常不赞同	基本不赞同	有点不赞同	非常不赞同	有点不赞同
248	62	女	本科	了解很多	很少	有时	经常	经常	经常	经常	很少	有时	有时	不会	也许会	良好的住房、教育、体面的工作和良好的当地医疗设施	非常不同意	不确定	不同意	不同意	非常同意	同意	非常不同意	非常同意	需要	20	128	略	略	略	有点赞同	基本不赞同	非常不赞同	非常不赞同	有点不赞同	有点赞同
249	62	女	专科	非常了解	有时	经常	经常	有时	很少	很少	有时	有时	很少	肯定会	不会	良好的住房、教育、体面的工作和良好的当地医疗设施	不同意	不确定	同意	不同意	非常同意	非常不同意	同意	不确定	需要	20	128	略	略	略	基本不赞同	有点赞同	有点不赞同	非常不赞同	非常赞同	有点不赞同
250	28	男	高中	了解很多	很少	有时	有时	有时	很少	有时	有时	有时	有时	肯定会	不会	引导健康⽣活方式的信息和鼓励	非常不同意	非常不同意	不同意	非常不同意	不同意	非常不同意	不确定	不同意	需要	20	128	略	略	略	有点赞同	非常赞同	基本不赞同	基本不赞同	基本不赞同	非常赞同
251	53	女	高中	了解一点	很少	有时	经常	有时	有时	有时	有时	很少	经常	也许会	不会	良好的住房、教育、体面的工作和良好的当地医疗设施	不确定	非常不同意	非常不同意	非常同意	非常不同意	非常不同意	不同意	不同意	不需要	20	128	略	略	略	基本不赞同	非常不赞同	非常不赞同	有点赞同	基本赞同	基本不赞同
252	53	男	专科	了解一点	有时	很少	经常	有时	经常	经常	很少	有时	经常	也许会	肯定会	引导健康⽣活方式的信息和鼓励	非常不同意	同意	不同意	不同意	不同意	非常不同意	非常不同意	不确定	需要	20	128	略	略	略	非常不赞同	有点赞同	基本不赞同	有点赞同	有点不赞同	有点不赞同
253	47	女	高中	非常了解	有时	经常	有时	有时	很少	经常	有时	有时	很少	不会	肯定会	良好的住房、教育、体面的工作和良好的当地医疗设施	同意	非常不同意	非常不同意	非常同意	非常不同意	不确定	非常同意	非常不同意	需要	20	128	略	略	略	有点不赞同	非常不赞同	有点不赞同	非常不赞同	有点不赞同	基本不赞同
254	48	男	高中	了解很少	很少	经常	经常	很少	有时	很少	有时	经常	有时	肯定会	肯定会	良好的住房、教育、体面的工作和良好的当地医疗设施	不确定	不确定	不确定	非常同意	不确定	非常不同意	非常不同意	不确定	需要	20	128	略	略	略	有点赞同	非常不赞同	基本赞同	有点不赞同	基本不赞同	基本不赞同
255	48	女	小学	了解很多	经常	有时	有时	有时	有时	有时	经常	很少	很少	也许会	肯定会	引导健康⽣活方式的信息和鼓励	不确定	不同意	不同意	非常同意	非常不同意	非常不同意	不确定	非常不同意	需要	20	128	略	略	略	有点不赞同	非常赞同	基本不赞同	基本不赞同	基本不赞同	非常不赞同
256	55	女	高中	了解很多	有时	经常	有时	有时	经常	经常	经常	经常	有时	不会	肯定会	良好的住房、教育、体面的工作和良好的当地医疗设施	非常同意	不同意	不同意	非常同意	非常不同意	不同意	不确定	非常不同意	需要	20	128	略	略	略	基本不赞同	基本不赞同	非常不赞同	基本赞同	有点赞同	有点不赞同
257	57	女	小学	非常了解	很少	有时	有时	有时	有时	很少	有时	有时	经常	肯定会	也许会	良好的住房、教育、体面的工作和良好的当地医疗设施	不同意	不同意	不确定	不同意	不确定	同意	不确定	同意	需要	20	128	略	略	略	基本不赞同	有点不赞同	基本不赞同	基本不赞同	基本不赞同	有点赞同
258	61	女	专科	了解很少	很少	有时	有时	有时	经常	有时	有时	经常	有时	肯定会	也许会	良好的住房、教育、体面的工作和良好的当地医疗设施	非常不同意	非常不同意	非常不同意	非常不同意	同意	不同意	不确定	非常不同意	不需要	20	128	略	略	略	非常不赞同	非常不赞同	有点不赞同	非常不赞同	有点赞同	非常赞同
259	27	女	初中	了解一点	有时	有时	很少	有时	很少	很少	有时	有时	经常	不会	肯定会	良好的住房、教育、体面的工作和良好的当地医疗设施	不同意	不同意	同意	不确定	非常同意	非常不同意	非常不同意	不确定	不需要	20	128	略	略	略	非常赞同	非常不赞同	有点赞同	非常赞同	有点赞同	基本不赞同
260	39	女	研究生及以上	非常了解	有时	经常	很少	经常	经常	很少	有时	很少	有时	也许会	也许会	引导健康⽣活方式的信息和鼓励	同意	同意	同意	同意	同意	同意	不确定	同意	不需要	20	128	12.5	6.7	30	有点赞同	非常赞同	有点不赞同	有点赞同	有点不赞同	有点不赞同
261	34	男	高中	非常了解	很少	很少	经常	很少	很少	很少	有时	很少	经常	肯定会	不会	良好的住房、教育、体面的工作和良好的当地医疗设施	非常不同意	同意	非常同意	不同意	不同意	非常不同意	非常不同意	不同意	不需要	20	128	略	略	略	基本赞同	基本赞同	基本不赞同	非常不赞同	基本不赞同	非常不赞同
262	40	男	高中	了解很多	有时	有时	很少	很少	经常	有时	很少	经常	经常	也许会	肯定会	良好的住房、教育、体面的工作和良好的当地医疗设施	非常不同意	非常不同意	非常不同意	非常不同意	非常同意	非常同意	不确定	不确定	需要	20	128	略	略	略	有点不赞同	基本不赞同	有点不赞同	有点不赞同	有点赞同	非常不赞同
263	40	男	专科	了解很少	很少	经常	很少	有时	有时	有时	有时	很少	经常	也许会	肯定会	引导健康⽣活方式的信息和鼓励	不同意	不同意	同意	不确定	不同意	非常同意	不同意	同意	需要	20	128	略	略	略	基本不赞同	基本不赞同	有点不赞同	非常赞同	非常不赞同	非常不赞同
264	35	女	专科	了解一点	很少	经常	经常	有时	有时	有时	有时	很少	经常	肯定会	也许会	引导健康⽣活方式的信息和鼓励	非常不同意	非常同意	非常不同意	同意	不确定	不同意	不确定	不确定	不需要	20	128	略	略	略	有点赞同	基本不赞同	有点不赞同	基本不赞同	有点不赞同	基本不赞同
265	35	女	初中	了解很少	有时	不适用	很少	经常	很少	有时	很少	经常	经常	不会	不会	良好的住房、教育、体面的工作和良好的当地医疗设施	非常不同意	不确定	非常同意	非常同意	非常不同意	不同意	非常同意	不同意	不需要	20	128	略	略	略	基本不赞同	基本不赞同	基本不赞同	有点赞同	基本赞同	基本赞同
266	48	女	专科	了解一点	很少	有时	经常	很少	很少	经常	有时	有时	很少	不会	肯定会	良好的住房、教育、体面的工作和良好的当地医疗设施	不同意	不确定	不确定	不同意	非常同意	不确定	不同意	非常不同意	需要	20	128	略	略	略	有点赞同	基本赞同	基本不赞同	非常不赞同	有点赞同	有点赞同
267	60	女	高中	非常了解	有时	有时	很少	有时	有时	有时	有时	有时	很少	不会	也许会	引导健康⽣活方式的信息和鼓励	不同意	不确定	非常不同意	同意	非常不同意	同意	不确定	不同意	需要	20	128	略	略	略	非常赞同	有点不赞同	基本不赞同	非常赞同	非常不赞同	基本赞同
268	57	女	专科	非常了解	有时	很少	经常	有时	有时	经常	有时	有时	有时	肯定会	不会	良好的住房、教育、体面的工作和良好的当地医疗设施	同意	非常不同意	不确定	不同意	不确定	不确定	非常同意	不确定	不需要	20	128	略	略	略	基本赞同	有点赞同	非常赞同	有点赞同	基本不赞同	非常赞同
269	32	女	高中	了解很多	经常	很少	经常	很少	很少	很少	经常	有时	有时	不会	肯定会	引导健康⽣活方式的信息和鼓励	不确定	不同意	不同意	不同意	不同意	不同意	非常同意	非常不同意	不需要	20	128	略	略	略	有点赞同	有点赞同	有点赞同	非常不赞同	非常赞同	有点不赞同
270	37	女	专科	了解一点	经常	很少	很少	经常	有时	很少	经常	经常	很少	也许会	也许会	引导健康⽣活方式的信息和鼓励	不确定	不确定	不确定	不确定	同意	非常不同意	非常不同意	不同意	不需要	20	128	略	略	略	基本不赞同	非常不赞同	有点不赞同	基本赞同	基本不赞同	有点不赞同
271	32	男	小学	非常了解	有时	不适用	经常	有时	很少	有时	经常	很少	有时	肯定会	不会	良好的住房、教育、体面的工作和良好的当地医疗设施	非常不同意	非常不同意	非常同意	同意	不同意	非常同意	同意	非常不同意	不需要	20	128	略	略	略	基本赞同	非常不赞同	有点赞同	非常赞同	非常不赞同	非常不赞同
272	34	女	初中	了解很多	很少	不适用	很少	有时	有时	很少	很少	很少	有时	肯定会	肯定会	引导健康⽣活方式的信息和鼓励	不同意	非常同意	非常不同意	同意	不确定	不确定	不确定	不确定	不需要	20	128	略	略	略	有点赞同	非常不赞同	基本赞同	基本赞同	基本赞同	有点不赞同
273	31	男	初中	了解很多	很少	很少	很少	有时	有时	经常	有时	很少	有时	肯定会	肯定会	良好的住房、教育、体面的工作和良好的当地医疗设施	不确定	非常同意	非常不同意	不确定	不确定	非常同意	不同意	不同意	需要	20	128	略	略	略	基本不赞同	有点不赞同	非常不赞同	基本不赞同	有点不赞同	基本赞同
274	36	女	小学	了解一点	有时	不适用	经常	有时	有时	有时	经常	经常	经常	不会	不会	良好的住房、教育、体面的工作和良好的当地医疗设施	同意	不同意	不同意	不同意	非常不同意	同意	不同意	不同意	不需要	20	128	略	略	略	有点不赞同	有点赞同	有点不赞同	基本赞同	有点不赞同	非常不赞同
275	35	女	高中	了解很少	有时	很少	很少	有时	有时	有时	很少	经常	很少	肯定会	也许会	良好的住房、教育、体面的工作和良好的当地医疗设施	不同意	不同意	不确定	不确定	非常同意	非常不同意	不确定	同意	需要	20	128	略	略	略	有点不赞同	非常赞同	基本不赞同	非常赞同	有点赞同	有点赞同
276	34	男	高中	了解很少	有时	经常	有时	很少	有时	有时	经常	经常	有时	也许会	也许会	引导健康⽣活方式的信息和鼓励	不同意	不确定	不确定	非常不同意	不同意	非常不同意	不确定	不同意	需要	20	128	略	略	略	有点赞同	有点不赞同	有点赞同	基本不赞同	基本不赞同	有点不赞同
277	29	女	初中	了解很多	经常	有时	有时	有时	很少	有时	经常	有时	有时	不会	也许会	引导健康⽣活方式的信息和鼓励	不确定	不同意	不同意	非常同意	不确定	非常不同意	不确定	不同意	需要	20	128	略	略	略	有点赞同	有点赞同	基本不赞同	非常不赞同	有点不赞同	有点不赞同
278	52	男	小学	了解很少	很少	经常	有时	经常	经常	经常	有时	有时	经常	肯定会	肯定会	良好的住房、教育、体面的工作和良好的当地医疗设施	同意	非常不同意	非常不同意	不同意	不确定	不同意	不确定	同意	需要	20	128	略	略	略	有点赞同	基本不赞同	有点赞同	非常赞同	有点不赞同	有点不赞同
279	28	男	高中	非常了解	有时	经常	很少	有时	有时	经常	经常	经常	有时	肯定会	也许会	良好的住房、教育、体面的工作和良好的当地医疗设施	不同意	不确定	不同意	非常同意	不同意	不确定	不确定	不确定	不需要	20	128	略	略	略	基本赞同	非常赞同	基本不赞同	非常不赞同	有点赞同	有点赞同
280	34	女	小学	非常了解	很少	经常	经常	经常	经常	经常	很少	很少	有时	也许会	肯定会	良好的住房、教育、体面的工作和良好的当地医疗设施	不同意	不同意	非常同意	同意	非常不同意	不确定	不确定	非常不同意	需要	20	128	略	略	略	非常不赞同	非常不赞同	基本不赞同	有点不赞同	有点赞同	有点不赞同
281	45	男	高中	了解很多	经常	很少	有时	有时	经常	有时	有时	很少	有时	不会	肯定会	良好的住房、教育、体面的工作和良好的当地医疗设施	非常不同意	不同意	不确定	同意	同意	不同意	非常不同意	非常同意	不需要	20	128	略	略	略	有点不赞同	非常不赞同	基本不赞同	有点不赞同	基本不赞同	非常不赞同
282	47	男	高中	了解一点	有时	经常	很少	经常	很少	很少	很少	经常	经常	不会	也许会	引导健康⽣活方式的信息和鼓励	不同意	不确定	不确定	非常同意	不同意	不同意	同意	不确定	需要	20	128	略	略	略	非常不赞同	非常赞同	有点不赞同	有点赞同	非常赞同	非常不赞同
283	44	女	小学	了解一点	有时	有时	很少	很少	有时	很少	很少	有时	很少	肯定会	肯定会	引导健康⽣活方式的信息和鼓励	不同意	非常同意	非常同意	同意	不确定	不同意	不同意	不确定	不需要	20	128	略	略	略	基本赞同	有点不赞同	有点不赞同	有点不赞同	有点赞同	基本不赞同
284	38	女	高中	了解很多	有时	有时	很少	很少	经常	很少	有时	经常	有时	也许会	也许会	引导健康⽣活方式的信息和鼓励	非常同意	非常不同意	不同意	同意	不确定	不同意	不确定	不确定	需要	20	128	略	略	略	非常不赞同	基本赞同	有点赞同	基本不赞同	非常不赞同	基本不赞同
285	51	男	专科	了解很少	有时	经常	有时	经常	有时	经常	有时	很少	很少	肯定会	不会	引导健康⽣活方式的信息和鼓励	不确定	非常不同意	非常不同意	非常不同意	非常不同意	不确定	不确定	不同意	不需要	20	128	略	略	略	有点不赞同	非常不赞同	非常不赞同	有点不赞同	基本赞同	非常赞同
286	59	女	专科	了解很多	很少	有时	有时	经常	有时	有时	很少	经常	经常	不会	不会	良好的住房、教育、体面的工作和良好的当地医疗设施	非常不同意	非常不同意	不同意	同意	不同意	非常不同意	不同意	不同意	需要	20	128	略	略	略	有点赞同	基本不赞同	有点不赞同	基本不赞同	非常不赞同	非常赞同
287	47	男	初中	了解很多	经常	有时	很少	很少	有时	有时	有时	有时	经常	肯定会	也许会	引导健康⽣活方式的信息和鼓励	不同意	非常不同意	不确定	不同意	非常不同意	不确定	非常同意	不确定	需要	20	128	略	略	略	基本不赞同	有点不赞同	有点赞同	非常赞同	非常赞同	基本不赞同
288	41	男	专科	了解很多	很少	有时	经常	经常	有时	经常	经常	经常	有时	也许会	也许会	引导健康⽣活方式的信息和鼓励	非常不同意	不确定	不确定	同意	非常不同意	非常不同意	不同意	非常同意	需要	20	128	略	略	略	有点赞同	基本不赞同	有点不赞同	基本赞同	有点不赞同	基本不赞同
289	32	男	专科	了解一点	经常	有时	有时	经常	有时	有时	经常	经常	很少	肯定会	肯定会	良好的住房、教育、体面的工作和良好的当地医疗设施	不确定	同意	同意	不同意	不确定	同意	不确定	不同意	需要	20	128	略	略	略	有点赞同	基本不赞同	非常不赞同	基本不赞同	有点赞同	有点赞同
290	45	男	专科	了解很少	经常	经常	经常	经常	有时	经常	经常	有时	很少	不会	肯定会	良好的住房、教育、体面的工作和良好的当地医疗设施	非常不同意	同意	非常同意	非常不同意	不确定	非常不同意	不同意	不确定	需要	20	128	略	略	略	有点赞同	基本不赞同	非常赞同	基本赞同	基本不赞同	有点赞同
291	47	女	高中	了解很多	有时	很少	经常	很少	经常	有时	很少	很少	经常	肯定会	不会	引导健康⽣活方式的信息和鼓励	不确定	不同意	非常同意	非常同意	不同意	非常不同意	非常同意	同意	需要	20	128	略	略	略	非常不赞同	非常不赞同	基本赞同	非常赞同	非常不赞同	有点不赞同
292	37	女	专科	了解很少	有时	不适用	经常	很少	有时	经常	有时	有时	有时	也许会	不会	引导健康⽣活方式的信息和鼓励	不同意	非常不同意	非常不同意	不同意	非常不同意	不同意	非常不同意	非常不同意	需要	20	128	略	略	略	有点不赞同	有点不赞同	有点不赞同	基本赞同	基本赞同	有点不赞同
293	36	女	专科	了解一点	经常	有时	有时	有时	经常	经常	经常	有时	经常	肯定会	肯定会	良好的住房、教育、体面的工作和良好的当地医疗设施	非常不同意	不确定	非常不同意	不同意	非常不同意	同意	非常不同意	非常同意	不需要	20	128	略	略	略	非常不赞同	有点不赞同	基本不赞同	基本不赞同	非常赞同	有点不赞同
294	37	女	小学	了解很少	经常	不适用	经常	很少	有时	有时	有时	经常	很少	也许会	也许会	良好的住房、教育、体面的工作和良好的当地医疗设施	非常同意	非常不同意	不同意	非常同意	同意	不确定	不确定	不同意	需要	20	128	略	略	略	基本不赞同	非常不赞同	基本赞同	有点不赞同	非常不赞同	有点不赞同
295	55	女	初中	非常了解	经常	很少	有时	很少	很少	有时	有时	很少	有时	也许会	肯定会	良好的住房、教育、体面的工作和良好的当地医疗设施	不同意	不同意	不确定	同意	不同意	不同意	不确定	非常不同意	需要	20	128	略	略	略	有点不赞同	非常不赞同	基本不赞同	有点不赞同	非常不赞同	基本不赞同
296	49	男	高中	了解很多	有时	经常	有时	很少	经常	经常	有时	有时	有时	不会	也许会	良好的住房、教育、体面的工作和良好的当地医疗设施	同意	非常同意	非常同意	同意	不确定	同意	同意	非常同意	不需要	20	128	略	略	略	有点赞同	基本不赞同	有点赞同	有点赞同	有点不赞同	非常不赞同
297	27	女	专科	了解一点	经常	经常	有时	有时	有时	很少	很少	很少	经常	也许会	也许会	良好的住房、教育、体面的工作和良好的当地医疗设施	不确定	非常同意	非常同意	不确定	不确定	非常不同意	不同意	不确定	需要	20	128	略	略	略	有点赞同	有点不赞同	非常赞同	基本不赞同	非常赞同	非常不赞同
298	45	男	本科	了解很多	经常	有时	很少	有时	经常	很少	有时	有时	很少	肯定会	不会	良好的住房、教育、体面的工作和良好的当地医疗设施	不确定	非常不同意	不确定	不同意	同意	不确定	非常不同意	非常同意	不需要	20	128	略	略	略	基本赞同	非常不赞同	有点不赞同	基本赞同	非常不赞同	基本不赞同
299	52	男	高中	了解很少	有时	经常	很少	有时	有时	经常	经常	很少	经常	不会	不会	引导健康⽣活方式的信息和鼓励	非常同意	非常同意	不确定	不确定	同意	不确定	非常不同意	不同意	需要	20	128	略	略	略	基本不赞同	有点不赞同	非常不赞同	非常不赞同	有点不赞同	基本不赞同
300	41	女	本科	了解一点	很少	不适用	有时	很少	有时	很少	经常	有时	有时	不会	不会	引导健康⽣活方式的信息和鼓励	不同意	不同意	不同意	不同意	非常不同意	不同意	非常不同意	不同意	需要	20	128	略	略	略	基本赞同	基本赞同	非常不赞同	有点赞同	基本不赞同	有点不赞同
301	31	男	初中	非常了解	有时	很少	很少	很少	有时	很少	很少	有时	经常	不会	也许会	引导健康⽣活方式的信息和鼓励	不同意	非常同意	非常同意	不同意	同意	非常不同意	不确定	非常不同意	需要	20	128	略	略	略	基本不赞同	有点赞同	非常不赞同	基本不赞同	有点赞同	非常不赞同
302	45	男	高中	了解很多	经常	有时	有时	有时	很少	很少	经常	有时	经常	不会	不会	引导健康⽣活方式的信息和鼓励	不同意	不确定	非常同意	不确定	同意	非常同意	非常不同意	非常不同意	需要	20	128	略	略	略	基本不赞同	基本不赞同	有点不赞同	有点不赞同	有点不赞同	基本赞同
303	37	男	高中	了解很多	有时	有时	很少	有时	有时	经常	经常	有时	有时	肯定会	不会	引导健康⽣活方式的信息和鼓励	不同意	不同意	非常不同意	不同意	不同意	同意	非常不同意	不同意	需要	20	128	略	略	略	非常赞同	基本赞同	有点赞同	有点不赞同	有点赞同	基本不赞同
304	52	女	高中	非常了解	有时	很少	很少	经常	很少	有时	很少	经常	有时	也许会	不会	良好的住房、教育、体面的工作和良好的当地医疗设施	不同意	非常同意	不确定	不确定	同意	不确定	不确定	不确定	不需要	20	128	略	略	略	非常不赞同	非常不赞同	非常赞同	基本不赞同	非常不赞同	非常赞同
305	28	女	研究生及以上	了解很多	很少	经常	很少	经常	经常	很少	经常	经常	经常	也许会	不会	引导健康⽣活方式的信息和鼓励	不确定	不确定	不确定	同意	同意	不确定	同意	不确定	不需要	20	128	25	7	30	基本赞同	非常赞同	有点不赞同	基本赞同	基本赞同	基本赞同
306	43	女	高中	了解很多	有时	经常	有时	有时	很少	经常	经常	经常	经常	不会	也许会	引导健康⽣活方式的信息和鼓励	非常不同意	不同意	非常不同意	非常不同意	不同意	非常不同意	不确定	非常同意	不需要	20	128	略	略	略	基本不赞同	非常不赞同	非常不赞同	有点赞同	非常不赞同	有点赞同
307	38	男	专科	了解一点	经常	有时	有时	有时	有时	很少	有时	有时	很少	也许会	肯定会	良好的住房、教育、体面的工作和良好的当地医疗设施	不确定	不同意	不同意	不同意	不确定	非常同意	不同意	非常同意	需要	20	128	略	略	略	非常赞同	有点赞同	基本不赞同	有点不赞同	有点赞同	有点不赞同
308	36	女	初中	了解很少	有时	有时	有时	经常	很少	经常	很少	有时	有时	肯定会	肯定会	引导健康⽣活方式的信息和鼓励	不同意	不确定	不同意	同意	不同意	非常不同意	非常同意	非常不同意	需要	20	128	略	略	略	有点赞同	有点赞同	非常不赞同	基本不赞同	非常不赞同	基本不赞同
309	33	女	本科	了解一点	有时	经常	有时	经常	经常	经常	有时	有时	经常	不会	也许会	引导健康⽣活方式的信息和鼓励	同意	同意	同意	同意	同意	非常同意	非常同意	不同意	需要	25	160	5	40	200	基本赞同	非常赞同	基本赞同	基本赞同	基本赞同	非常赞同
310	39	女	专科	非常了解	很少	有时	很少	很少	有时	经常	有时	有时	经常	也许会	肯定会	良好的住房、教育、体面的工作和良好的当地医疗设施	非常同意	不确定	同意	不同意	同意	不确定	非常同意	同意	需要	20	128	略	略	略	非常不赞同	有点不赞同	基本不赞同	基本不赞同	非常不赞同	基本不赞同
311	43	女	初中	了解很多	有时	经常	有时	有时	很少	有时	很少	很少	很少	不会	肯定会	引导健康⽣活方式的信息和鼓励	非常同意	非常不同意	非常不同意	同意	同意	不同意	不确定	不确定	需要	20	128	略	略	略	有点赞同	基本不赞同	基本赞同	有点不赞同	非常不赞同	有点赞同
312	48	男	高中	了解很多	有时	经常	很少	经常	很少	很少	很少	很少	有时	也许会	不会	良好的住房、教育、体面的工作和良好的当地医疗设施	非常不同意	不同意	不同意	同意	非常不同意	不同意	同意	非常不同意	需要	20	128	略	略	略	有点不赞同	有点不赞同	非常赞同	有点赞同	有点不赞同	有点赞同
313	38	女	高中	了解很多	很少	很少	有时	有时	有时	很少	很少	经常	经常	不会	不会	良好的住房、教育、体面的工作和良好的当地医疗设施	同意	同意	同意	不确定	非常不同意	非常同意	不同意	不同意	需要	20	128	略	略	略	有点不赞同	基本不赞同	非常不赞同	基本不赞同	有点不赞同	非常不赞同
314	49	男	初中	了解很多	经常	有时	很少	有时	有时	很少	很少	有时	有时	肯定会	也许会	良好的住房、教育、体面的工作和良好的当地医疗设施	不同意	不确定	不确定	不确定	非常同意	非常不同意	不确定	非常同意	不需要	20	128	略	略	略	有点不赞同	基本赞同	基本赞同	基本不赞同	有点不赞同	有点不赞同
315	56	女	初中	非常了解	很少	经常	有时	有时	有时	经常	有时	很少	很少	不会	不会	良好的住房、教育、体面的工作和良好的当地医疗设施	非常不同意	不确定	不确定	不同意	不同意	非常同意	非常同意	不确定	需要	20	128	略	略	略	非常赞同	非常不赞同	基本不赞同	有点不赞同	基本不赞同	有点不赞同
316	60	男	高中	了解很多	经常	很少	很少	很少	有时	经常	很少	经常	有时	肯定会	也许会	良好的住房、教育、体面的工作和良好的当地医疗设施	非常同意	同意	不同意	不同意	不确定	不确定	不确定	非常不同意	不需要	20	128	略	略	略	非常不赞同	非常不赞同	非常不赞同	基本不赞同	非常不赞同	非常不赞同
317	39	女	初中	非常了解	很少	有时	有时	经常	有时	有时	有时	很少	经常	肯定会	不会	良好的住房、教育、体面的工作和良好的当地医疗设施	不确定	不同意	同意	同意	不同意	不同意	不确定	非常不同意	需要	20	128	略	略	略	非常不赞同	有点赞同	有点赞同	基本不赞同	基本赞同	基本不赞同
318	30	女	研究生及以上	了解很多	有时	经常	有时	经常	经常	经常	有时	经常	经常	也许会	也许会	引导健康⽣活方式的信息和鼓励	同意	同意	同意	同意	同意	同意	同意	同意	需要	20	128	25	7	30	有点赞同	有点赞同	有点不赞同	有点不赞同	有点赞同	有点赞同
319	28	男	高中	了解一点	很少	有时	有时	很少	经常	有时	有时	经常	很少	不会	不会	引导健康⽣活方式的信息和鼓励	同意	不确定	非常不同意	不同意	非常不同意	不确定	不同意	不确定	不需要	20	128	略	略	略	有点不赞同	有点赞同	有点不赞同	有点不赞同	基本不赞同	基本不赞同
320	31	女	本科	了解一点	有时	有时	很少	经常	有时	经常	有时	有时	有时	也许会	也许会	良好的住房、教育、体面的工作和良好的当地医疗设施	同意	同意	同意	同意	同意	不确定	不确定	同意	不需要	30	120	6	3	30	有点赞同	基本赞同	有点不赞同	基本赞同	基本赞同	基本赞同
321	31	女	研究生及以上	了解很多	有时	有时	很少	经常	有时	有时	有时	有时	经常	也许会	也许会	良好的住房、教育、体面的工作和良好的当地医疗设施	同意	同意	同意	同意	同意	同意	同意	同意	不需要	50	128	15	7	30	有点不赞同	有点赞同	有点不赞同	有点不赞同	非常不赞同	非常不赞同
322	30	女	初中	了解一点	有时	有时	有时	经常	很少	有时	有时	经常	经常	也许会	不会	良好的住房、教育、体面的工作和良好的当地医疗设施	非常不同意	不确定	不确定	不确定	不同意	不确定	非常不同意	不同意	不需要	20	128	略	略	略	基本赞同	非常不赞同	有点不赞同	非常不赞同	有点不赞同	有点不赞同
323	34	女	高中	了解很少	很少	不适用	很少	有时	有时	很少	很少	经常	有时	也许会	也许会	良好的住房、教育、体面的工作和良好的当地医疗设施	不确定	不确定	不同意	非常不同意	非常不同意	不同意	非常不同意	不同意	需要	20	128	略	略	略	有点不赞同	非常不赞同	基本不赞同	基本不赞同	非常赞同	有点不赞同
324	28	女	研究生及以上	了解很多	很少	经常	很少	经常	经常	经常	经常	有时	经常	肯定会	也许会	良好的住房、教育、体面的工作和良好的当地医疗设施	同意	同意	同意	不确定	同意	同意	同意	同意	需要	20	128	12.5	7	30	基本赞同	非常赞同	有点不赞同	非常赞同	有点不赞同	有点不赞同
325	35	男	初中	了解很多	经常	很少	经常	经常	有时	很少	有时	经常	很少	也许会	也许会	引导健康⽣活方式的信息和鼓励	非常同意	非常不同意	不同意	非常同意	非常不同意	不确定	不确定	非常同意	需要	20	128	略	略	略	非常不赞同	非常赞同	非常赞同	非常不赞同	有点赞同	有点赞同
326	40	女	高中	了解很多	有时	很少	很少	有时	很少	有时	有时	有时	经常	不会	肯定会	良好的住房、教育、体面的工作和良好的当地医疗设施	非常不同意	不确定	不确定	非常同意	非常不同意	不确定	非常同意	不确定	不需要	20	128	略	略	略	非常不赞同	基本赞同	有点不赞同	基本不赞同	基本不赞同	基本不赞同
327	57	女	初中	非常了解	经常	很少	很少	很少	很少	很少	有时	有时	很少	也许会	肯定会	引导健康⽣活方式的信息和鼓励	不同意	非常同意	非常不同意	非常同意	非常不同意	非常不同意	同意	不确定	不需要	20	128	略	略	略	有点不赞同	基本不赞同	有点不赞同	有点赞同	有点不赞同	有点不赞同
328	37	女	专科	了解很多	很少	不适用	经常	有时	经常	经常	经常	有时	经常	肯定会	也许会	引导健康⽣活方式的信息和鼓励	同意	不确定	非常不同意	不同意	非常不同意	不同意	不确定	同意	不需要	20	128	略	略	略	非常不赞同	非常不赞同	非常赞同	有点赞同	基本不赞同	有点不赞同
329	54	男	初中	了解一点	很少	经常	有时	有时	很少	经常	经常	有时	有时	也许会	肯定会	良好的住房、教育、体面的工作和良好的当地医疗设施	不同意	非常同意	非常同意	不同意	不同意	非常不同意	不同意	不确定	需要	20	128	略	略	略	基本不赞同	有点赞同	基本不赞同	有点赞同	基本不赞同	非常不赞同
330	27	男	初中	了解很多	很少	有时	很少	很少	有时	有时	经常	很少	很少	不会	肯定会	良好的住房、教育、体面的工作和良好的当地医疗设施	不同意	不同意	不同意	不确定	同意	非常不同意	不同意	非常不同意	需要	20	128	略	略	略	非常赞同	基本不赞同	有点赞同	有点不赞同	非常不赞同	非常不赞同
331	53	女	高中	了解很多	有时	有时	经常	很少	经常	经常	经常	有时	很少	也许会	不会	良好的住房、教育、体面的工作和良好的当地医疗设施	非常同意	不确定	不同意	非常不同意	同意	不同意	非常同意	同意	不需要	20	128	略	略	略	基本不赞同	有点不赞同	有点不赞同	有点赞同	有点不赞同	非常不赞同
332	29	女	初中	了解很多	经常	有时	有时	很少	有时	很少	经常	有时	有时	肯定会	肯定会	良好的住房、教育、体面的工作和良好的当地医疗设施	不确定	非常同意	不同意	不确定	不确定	同意	不同意	不同意	需要	20	128	略	略	略	有点不赞同	有点赞同	基本赞同	有点赞同	有点不赞同	基本不赞同
333	45	男	初中	了解很多	经常	有时	很少	很少	很少	很少	很少	经常	很少	也许会	不会	良好的住房、教育、体面的工作和良好的当地医疗设施	非常不同意	同意	非常不同意	非常同意	不同意	不同意	非常不同意	同意	需要	20	128	略	略	略	非常不赞同	有点不赞同	基本不赞同	非常赞同	基本不赞同	非常不赞同
334	34	男	初中	了解很多	经常	经常	很少	有时	有时	经常	很少	有时	很少	不会	也许会	引导健康⽣活方式的信息和鼓励	不确定	不确定	非常同意	非常同意	非常同意	不同意	不同意	非常同意	需要	20	128	略	略	略	有点不赞同	有点不赞同	有点不赞同	基本不赞同	有点不赞同	非常不赞同
335	45	男	专科	了解很少	有时	有时	很少	很少	很少	有时	经常	很少	有时	肯定会	也许会	引导健康⽣活方式的信息和鼓励	不确定	不确定	不同意	非常同意	非常不同意	不同意	不同意	同意	不需要	20	128	略	略	略	基本不赞同	有点不赞同	有点赞同	基本不赞同	非常不赞同	基本不赞同
336	41	男	高中	了解很多	有时	经常	有时	有时	有时	经常	有时	有时	很少	不会	也许会	良好的住房、教育、体面的工作和良好的当地医疗设施	非常同意	不确定	不同意	不同意	不确定	同意	非常不同意	非常不同意	需要	20	128	略	略	略	有点不赞同	非常不赞同	有点赞同	非常不赞同	非常赞同	非常赞同
337	62	女	初中	非常了解	经常	经常	有时	很少	很少	经常	有时	经常	经常	也许会	肯定会	良好的住房、教育、体面的工作和良好的当地医疗设施	不同意	不确定	不同意	同意	同意	非常同意	非常不同意	非常同意	需要	20	128	略	略	略	有点不赞同	基本赞同	基本赞同	有点不赞同	非常赞同	基本不赞同
338	58	男	初中	了解很多	有时	不适用	有时	有时	经常	经常	经常	经常	有时	也许会	肯定会	引导健康⽣活方式的信息和鼓励	不确定	非常同意	非常不同意	不确定	不同意	同意	不确定	非常不同意	需要	20	128	略	略	略	非常不赞同	基本不赞同	有点不赞同	非常不赞同	非常不赞同	基本不赞同
339	35	女	高中	非常了解	很少	很少	有时	有时	很少	有时	有时	经常	经常	也许会	肯定会	引导健康⽣活方式的信息和鼓励	不同意	非常不同意	非常同意	不同意	非常同意	不确定	非常不同意	不同意	不需要	20	128	略	略	略	基本不赞同	有点不赞同	非常赞同	基本不赞同	基本不赞同	有点赞同
340	46	男	初中	了解一点	经常	很少	有时	有时	经常	有时	有时	经常	经常	不会	也许会	引导健康⽣活方式的信息和鼓励	同意	非常不同意	非常不同意	不同意	不确定	非常不同意	非常同意	非常同意	不需要	20	128	略	略	略	基本不赞同	有点赞同	基本不赞同	基本不赞同	基本赞同	基本赞同
341	29	男	初中	了解一点	经常	有时	经常	很少	很少	有时	经常	经常	很少	不会	不会	良好的住房、教育、体面的工作和良好的当地医疗设施	不同意	非常同意	不确定	非常不同意	非常不同意	不确定	不同意	不同意	需要	20	128	略	略	略	非常不赞同	基本不赞同	非常不赞同	非常赞同	有点不赞同	基本不赞同
342	37	男	初中	了解很多	很少	不适用	有时	很少	有时	有时	很少	有时	经常	肯定会	肯定会	良好的住房、教育、体面的工作和良好的当地医疗设施	非常同意	不同意	非常不同意	非常不同意	不同意	同意	不确定	非常同意	不需要	20	128	略	略	略	有点赞同	基本不赞同	基本赞同	有点不赞同	有点不赞同	基本不赞同
343	35	男	高中	非常了解	很少	经常	经常	很少	很少	经常	有时	很少	很少	也许会	也许会	良好的住房、教育、体面的工作和良好的当地医疗设施	非常不同意	非常不同意	同意	同意	非常不同意	不同意	非常不同意	不同意	需要	20	128	略	略	略	有点不赞同	非常赞同	基本不赞同	基本不赞同	非常不赞同	非常赞同
344	37	男	本科	非常了解	很少	有时	很少	经常	经常	有时	有时	很少	经常	也许会	也许会	良好的住房、教育、体面的工作和良好的当地医疗设施	不同意	不同意	非常不同意	非常不同意	同意	非常同意	不确定	同意	不需要	20	128	略	略	略	非常不赞同	有点赞同	基本赞同	有点不赞同	基本赞同	非常不赞同
345	42	女	专科	了解很多	很少	经常	有时	经常	经常	很少	很少	有时	有时	也许会	肯定会	良好的住房、教育、体面的工作和良好的当地医疗设施	不确定	同意	不确定	不确定	不确定	同意	不同意	非常同意	不需要	20	128	略	略	略	有点赞同	基本不赞同	非常不赞同	有点不赞同	基本不赞同	非常不赞同
346	51	女	本科	了解一点	有时	不适用	有时	很少	经常	有时	经常	经常	很少	肯定会	也许会	良好的住房、教育、体面的工作和良好的当地医疗设施	同意	非常同意	非常不同意	非常不同意	非常不同意	同意	同意	不同意	需要	20	128	略	略	略	非常不赞同	基本不赞同	有点赞同	有点不赞同	有点赞同	非常不赞同
347	56	男	小学	了解很多	经常	很少	有时	经常	经常	有时	有时	很少	有时	肯定会	也许会	引导健康⽣活方式的信息和鼓励	不同意	非常不同意	不确定	同意	非常不同意	不同意	不同意	非常同意	不需要	20	128	略	略	略	非常赞同	基本不赞同	非常赞同	非常不赞同	非常赞同	非常不赞同
348	39	男	高中	了解很多	经常	很少	有时	很少	很少	很少	有时	经常	有时	不会	肯定会	良好的住房、教育、体面的工作和良好的当地医疗设施	不确定	不同意	非常同意	同意	不确定	不同意	非常同意	同意	不需要	20	128	略	略	略	基本不赞同	有点不赞同	有点赞同	基本不赞同	基本不赞同	有点赞同
349	38	女	高中	非常了解	有时	很少	很少	经常	很少	很少	很少	经常	很少	不会	也许会	良好的住房、教育、体面的工作和良好的当地医疗设施	不同意	同意	不确定	不确定	非常不同意	不同意	非常同意	不同意	不需要	20	128	略	略	略	非常不赞同	非常不赞同	基本不赞同	基本不赞同	有点不赞同	基本赞同
350	50	男	小学	了解很多	很少	有时	很少	很少	有时	很少	很少	有时	有时	也许会	也许会	良好的住房、教育、体面的工作和良好的当地医疗设施	不确定	不同意	非常不同意	同意	非常不同意	同意	非常同意	非常不同意	不需要	20	128	略	略	略	有点不赞同	非常赞同	基本赞同	非常赞同	有点不赞同	基本不赞同
351	53	女	高中	了解一点	经常	有时	很少	有时	经常	有时	经常	经常	有时	肯定会	肯定会	引导健康⽣活方式的信息和鼓励	不同意	非常不同意	非常不同意	不同意	非常不同意	同意	不确定	不同意	需要	20	128	略	略	略	基本不赞同	有点不赞同	基本不赞同	非常赞同	非常不赞同	非常赞同
352	31	女	初中	非常了解	经常	很少	很少	有时	有时	很少	很少	有时	有时	不会	不会	引导健康⽣活方式的信息和鼓励	非常不同意	不确定	不同意	不确定	不确定	非常不同意	不确定	不同意	需要	20	128	略	略	略	有点赞同	有点不赞同	非常赞同	非常不赞同	有点不赞同	有点不赞同
353	56	女	专科	了解一点	很少	有时	经常	有时	有时	有时	很少	很少	很少	不会	肯定会	良好的住房、教育、体面的工作和良好的当地医疗设施	不同意	非常不同意	同意	非常不同意	同意	不同意	不同意	非常不同意	需要	20	128	略	略	略	有点赞同	有点不赞同	非常不赞同	非常不赞同	基本不赞同	基本不赞同
354	46	男	本科	非常了解	很少	有时	有时	很少	有时	很少	很少	很少	很少	肯定会	肯定会	良好的住房、教育、体面的工作和良好的当地医疗设施	非常不同意	不同意	不确定	非常不同意	非常不同意	同意	非常同意	非常不同意	需要	20	128	略	略	略	非常不赞同	有点不赞同	有点不赞同	基本不赞同	基本不赞同	基本赞同
355	54	女	初中	了解一点	经常	不适用	很少	有时	很少	有时	有时	很少	很少	也许会	不会	引导健康⽣活方式的信息和鼓励	不同意	不确定	不确定	不同意	不确定	不确定	同意	不同意	需要	20	128	略	略	略	基本赞同	有点不赞同	有点赞同	基本不赞同	非常不赞同	有点不赞同
356	31	女	专科	非常了解	有时	经常	有时	经常	很少	经常	有时	很少	经常	也许会	不会	引导健康⽣活方式的信息和鼓励	不同意	同意	不确定	不确定	不确定	非常同意	不确定	同意	需要	20	128	略	略	略	有点赞同	有点不赞同	非常赞同	有点不赞同	基本不赞同	有点不赞同
357	63	女	专科	了解一点	很少	不适用	有时	经常	有时	很少	很少	经常	很少	肯定会	肯定会	引导健康⽣活方式的信息和鼓励	不确定	不确定	同意	不同意	非常不同意	不同意	不同意	非常不同意	不需要	20	128	略	略	略	有点赞同	有点不赞同	有点不赞同	有点赞同	有点不赞同	基本赞同
358	27	男	本科	了解一点	很少	有时	很少	经常	经常	有时	有时	经常	很少	肯定会	也许会	引导健康⽣活方式的信息和鼓励	不确定	不确定	不确定	非常同意	同意	非常同意	不确定	同意	需要	20	128	略	略	略	非常赞同	非常不赞同	基本不赞同	有点不赞同	非常赞同	有点不赞同
359	49	男	初中	非常了解	有时	很少	有时	很少	有时	很少	经常	有时	经常	不会	肯定会	良好的住房、教育、体面的工作和良好的当地医疗设施	不同意	不确定	不确定	不确定	非常不同意	不同意	不确定	不同意	需要	20	128	略	略	略	非常赞同	非常赞同	有点不赞同	非常赞同	有点不赞同	基本不赞同
360	50	男	专科	了解很多	有时	有时	有时	有时	有时	有时	有时	经常	很少	也许会	也许会	引导健康⽣活方式的信息和鼓励	不确定	不确定	不同意	同意	不同意	非常不同意	非常不同意	不确定	需要	20	128	略	略	略	基本不赞同	有点不赞同	有点不赞同	有点不赞同	有点不赞同	非常不赞同
361	33	女	高中	了解很少	很少	有时	有时	经常	经常	有时	很少	有时	经常	也许会	肯定会	良好的住房、教育、体面的工作和良好的当地医疗设施	非常不同意	不确定	不确定	不确定	同意	非常同意	不同意	不同意	需要	20	128	略	略	略	有点不赞同	非常不赞同	有点不赞同	非常不赞同	有点不赞同	基本赞同
362	45	男	专科	了解很多	很少	经常	有时	经常	经常	经常	经常	很少	很少	也许会	肯定会	良好的住房、教育、体面的工作和良好的当地医疗设施	不同意	非常不同意	不确定	不同意	不确定	不确定	不确定	非常不同意	需要	20	128	略	略	略	基本不赞同	非常不赞同	有点不赞同	有点不赞同	有点不赞同	有点赞同
363	27	男	初中	了解很多	很少	不适用	很少	经常	有时	有时	很少	很少	经常	不会	也许会	良好的住房、教育、体面的工作和良好的当地医疗设施	不同意	非常不同意	不同意	不确定	不确定	非常不同意	不确定	非常同意	需要	20	128	略	略	略	基本赞同	基本不赞同	基本不赞同	非常不赞同	非常赞同	基本不赞同
364	38	男	高中	非常了解	经常	经常	经常	经常	很少	经常	有时	经常	很少	肯定会	不会	良好的住房、教育、体面的工作和良好的当地医疗设施	不同意	非常不同意	不确定	非常同意	不同意	不确定	不确定	不同意	不需要	20	128	略	略	略	基本不赞同	基本赞同	基本不赞同	非常赞同	有点不赞同	基本不赞同
365	46	女	高中	非常了解	很少	很少	有时	经常	很少	有时	经常	很少	很少	不会	肯定会	良好的住房、教育、体面的工作和良好的当地医疗设施	非常不同意	不同意	不确定	同意	不同意	非常同意	非常不同意	不确定	需要	20	128	略	略	略	非常不赞同	有点不赞同	基本不赞同	非常不赞同	有点不赞同	基本不赞同
366	36	女	高中	了解很少	有时	很少	有时	有时	有时	经常	有时	有时	很少	也许会	也许会	引导健康⽣活方式的信息和鼓励	非常不同意	同意	不同意	不同意	不确定	不同意	非常不同意	不确定	不需要	20	128	略	略	略	基本不赞同	基本赞同	有点赞同	基本赞同	非常不赞同	有点不赞同
367	31	男	初中	了解很多	很少	经常	有时	很少	有时	有时	很少	有时	很少	肯定会	肯定会	良好的住房、教育、体面的工作和良好的当地医疗设施	不确定	不同意	非常不同意	不确定	不确定	不确定	非常不同意	不确定	不需要	20	128	略	略	略	非常不赞同	有点赞同	有点不赞同	基本不赞同	基本不赞同	有点不赞同
368	48	女	专科	了解一点	很少	有时	很少	有时	有时	有时	有时	有时	经常	不会	不会	引导健康⽣活方式的信息和鼓励	不确定	不确定	非常不同意	不同意	不同意	同意	非常不同意	不确定	需要	20	128	略	略	略	有点不赞同	有点不赞同	基本赞同	基本不赞同	基本赞同	有点赞同
369	29	女	初中	非常了解	经常	很少	经常	经常	经常	经常	经常	有时	经常	也许会	也许会	良好的住房、教育、体面的工作和良好的当地医疗设施	不同意	非常同意	不同意	不确定	不确定	不确定	不同意	不确定	不需要	20	128	略	略	略	有点不赞同	有点不赞同	非常不赞同	非常不赞同	基本不赞同	有点赞同
370	37	男	本科	了解很多	有时	有时	有时	有时	有时	有时	有时	经常	很少	也许会	也许会	良好的住房、教育、体面的工作和良好的当地医疗设施	不确定	非常同意	非常同意	非常同意	非常不同意	同意	不同意	不确定	需要	20	128	略	略	略	非常不赞同	非常不赞同	非常不赞同	基本不赞同	有点不赞同	非常不赞同
371	54	男	高中	非常了解	有时	有时	有时	经常	经常	有时	经常	经常	有时	也许会	不会	引导健康⽣活方式的信息和鼓励	不确定	不确定	非常不同意	非常不同意	不同意	不同意	不同意	不同意	需要	20	128	略	略	略	基本赞同	基本不赞同	有点不赞同	非常赞同	非常不赞同	有点不赞同
372	45	男	初中	了解很多	有时	经常	经常	经常	有时	很少	有时	很少	有时	也许会	肯定会	引导健康⽣活方式的信息和鼓励	不确定	同意	不确定	同意	非常不同意	同意	不确定	非常不同意	不需要	20	128	略	略	略	基本不赞同	基本赞同	有点不赞同	非常赞同	有点不赞同	基本不赞同
373	42	男	高中	了解很多	有时	有时	有时	经常	很少	经常	很少	有时	有时	肯定会	肯定会	良好的住房、教育、体面的工作和良好的当地医疗设施	不同意	不同意	不确定	不同意	非常不同意	不确定	不确定	非常同意	需要	20	128	略	略	略	非常不赞同	基本赞同	基本不赞同	有点赞同	非常不赞同	有点不赞同
374	41	女	专科	了解一点	经常	有时	经常	很少	经常	有时	经常	很少	经常	也许会	也许会	引导健康⽣活方式的信息和鼓励	不同意	非常同意	非常不同意	不同意	不确定	同意	不确定	非常同意	不需要	20	128	略	略	略	基本赞同	有点赞同	基本不赞同	有点不赞同	基本不赞同	基本不赞同
375	43	女	初中	非常了解	经常	很少	有时	有时	很少	很少	经常	有时	经常	肯定会	也许会	良好的住房、教育、体面的工作和良好的当地医疗设施	不同意	不同意	不同意	非常同意	不同意	不同意	同意	非常同意	不需要	20	128	略	略	略	基本不赞同	有点不赞同	非常赞同	有点不赞同	有点不赞同	基本赞同
376	39	男	专科	了解很少	有时	不适用	有时	有时	有时	经常	很少	有时	有时	肯定会	也许会	引导健康⽣活方式的信息和鼓励	不同意	不同意	非常不同意	不确定	不确定	不确定	不确定	非常不同意	需要	20	128	略	略	略	有点赞同	非常不赞同	非常赞同	有点不赞同	基本不赞同	基本不赞同
377	37	男	专科	非常了解	有时	经常	很少	很少	很少	有时	有时	经常	有时	肯定会	肯定会	引导健康⽣活方式的信息和鼓励	不同意	不确定	同意	同意	不确定	同意	不确定	不同意	需要	20	128	略	略	略	有点不赞同	有点赞同	有点不赞同	非常赞同	有点不赞同	非常赞同
378	29	男	小学	了解很多	有时	很少	很少	有时	很少	经常	有时	有时	很少	肯定会	不会	良好的住房、教育、体面的工作和良好的当地医疗设施	非常不同意	非常同意	非常同意	不确定	非常同意	不同意	不同意	非常不同意	需要	20	128	略	略	略	有点不赞同	有点赞同	基本不赞同	基本赞同	基本赞同	有点不赞同
379	57	男	初中	非常了解	很少	经常	经常	经常	很少	有时	有时	很少	经常	肯定会	肯定会	良好的住房、教育、体面的工作和良好的当地医疗设施	同意	不同意	非常同意	同意	同意	不同意	不同意	非常同意	需要	20	128	略	略	略	基本赞同	基本不赞同	非常不赞同	基本不赞同	基本赞同	基本不赞同
380	29	男	高中	了解很少	很少	很少	有时	经常	很少	有时	有时	经常	有时	也许会	不会	良好的住房、教育、体面的工作和良好的当地医疗设施	不同意	非常同意	不确定	非常同意	非常同意	不确定	非常不同意	不同意	不需要	20	128	略	略	略	非常不赞同	有点赞同	有点赞同	非常赞同	基本不赞同	非常不赞同
381	42	男	小学	了解很多	有时	经常	很少	经常	很少	有时	很少	很少	有时	也许会	肯定会	引导健康⽣活方式的信息和鼓励	不同意	非常不同意	不确定	非常不同意	非常不同意	不确定	不确定	不同意	需要	20	128	略	略	略	有点赞同	基本赞同	基本不赞同	非常赞同	基本不赞同	非常赞同
382	62	女	专科	了解很多	很少	经常	很少	有时	很少	有时	有时	有时	很少	也许会	不会	良好的住房、教育、体面的工作和良好的当地医疗设施	同意	不同意	非常不同意	非常不同意	不同意	不确定	不同意	不同意	需要	20	128	略	略	略	有点不赞同	有点不赞同	有点赞同	基本赞同	基本不赞同	基本赞同
383	59	女	初中	了解很多	有时	不适用	有时	有时	有时	经常	经常	有时	有时	也许会	也许会	引导健康⽣活方式的信息和鼓励	不同意	不同意	不确定	不同意	不同意	不同意	不同意	不同意	需要	20	128	略	略	略	基本不赞同	基本不赞同	非常不赞同	基本不赞同	有点不赞同	有点赞同
384	56	女	初中	了解很少	经常	不适用	经常	有时	有时	经常	很少	很少	经常	也许会	不会	引导健康⽣活方式的信息和鼓励	同意	非常不同意	非常同意	非常不同意	不确定	不确定	不确定	非常不同意	需要	20	128	略	略	略	基本不赞同	有点不赞同	基本赞同	有点不赞同	有点赞同	基本不赞同
385	32	女	高中	非常了解	有时	不适用	有时	经常	经常	有时	很少	有时	有时	肯定会	不会	良好的住房、教育、体面的工作和良好的当地医疗设施	不同意	不确定	不同意	不同意	非常同意	不同意	同意	不确定	需要	20	128	略	略	略	基本不赞同	有点不赞同	非常赞同	基本不赞同	基本不赞同	基本不赞同
386	53	女	高中	了解一点	有时	很少	经常	很少	有时	有时	有时	有时	很少	也许会	不会	良好的住房、教育、体面的工作和良好的当地医疗设施	不确定	不同意	不确定	不同意	不同意	非常不同意	不确定	不确定	不需要	20	128	略	略	略	基本不赞同	基本不赞同	有点赞同	非常不赞同	有点不赞同	非常不赞同
387	46	女	高中	非常了解	有时	有时	很少	有时	经常	经常	经常	很少	经常	肯定会	也许会	良好的住房、教育、体面的工作和良好的当地医疗设施	同意	同意	不同意	非常同意	非常同意	同意	不确定	不同意	需要	20	128	略	略	略	非常赞同	非常不赞同	基本不赞同	有点不赞同	基本赞同	非常赞同
388	54	男	初中	了解很多	很少	经常	有时	很少	经常	有时	很少	有时	经常	也许会	也许会	良好的住房、教育、体面的工作和良好的当地医疗设施	不确定	非常不同意	同意	不同意	同意	非常不同意	非常不同意	非常不同意	不需要	20	128	略	略	略	有点不赞同	基本不赞同	基本不赞同	非常赞同	有点不赞同	基本赞同
389	38	女	本科	了解一点	经常	有时	经常	经常	有时	经常	经常	经常	很少	肯定会	不会	良好的住房、教育、体面的工作和良好的当地医疗设施	非常不同意	非常不同意	非常同意	同意	不确定	不同意	同意	不同意	不需要	20	128	略	略	略	基本不赞同	基本赞同	基本不赞同	非常不赞同	基本赞同	基本赞同
390	35	女	研究生及以上	非常了解	很少	经常	很少	经常	经常	经常	有时	经常	经常	也许会	肯定会	良好的住房、教育、体面的工作和良好的当地医疗设施	非常同意	非常同意	非常同意	非常同意	非常同意	非常同意	非常同意	非常同意	不需要	20	128	12.5	7	30	基本赞同	基本赞同	基本不赞同	基本不赞同	基本不赞同	基本不赞同
391	60	男	高中	了解很少	有时	很少	有时	经常	经常	很少	很少	经常	有时	肯定会	肯定会	引导健康⽣活方式的信息和鼓励	非常同意	不同意	同意	不确定	不同意	不确定	不同意	不同意	需要	20	128	略	略	略	有点不赞同	非常赞同	基本不赞同	非常不赞同	基本不赞同	非常不赞同
392	56	男	专科	非常了解	很少	经常	有时	有时	有时	有时	经常	很少	有时	也许会	肯定会	良好的住房、教育、体面的工作和良好的当地医疗设施	同意	不同意	不同意	非常同意	非常不同意	非常不同意	非常同意	非常不同意	需要	20	128	略	略	略	非常不赞同	基本不赞同	有点不赞同	有点不赞同	非常不赞同	基本赞同
393	39	男	专科	了解很少	经常	很少	经常	经常	经常	有时	经常	经常	经常	不会	也许会	引导健康⽣活方式的信息和鼓励	不同意	同意	不确定	不确定	非常不同意	不同意	非常不同意	同意	需要	20	128	略	略	略	非常不赞同	有点不赞同	有点不赞同	非常赞同	非常不赞同	有点不赞同
394	29	男	专科	了解很少	很少	很少	很少	很少	很少	很少	经常	经常	有时	不会	肯定会	引导健康⽣活方式的信息和鼓励	不同意	不确定	不同意	同意	非常不同意	非常不同意	不同意	非常同意	需要	20	128	略	略	略	有点不赞同	有点不赞同	非常不赞同	非常赞同	非常赞同	非常不赞同
395	58	女	专科	非常了解	有时	不适用	很少	经常	经常	很少	很少	有时	有时	肯定会	肯定会	引导健康⽣活方式的信息和鼓励	非常不同意	不确定	非常同意	不确定	非常同意	不确定	不确定	不确定	不需要	20	128	略	略	略	基本不赞同	有点不赞同	基本赞同	基本赞同	有点不赞同	基本不赞同
396	44	女	小学	了解一点	经常	不适用	很少	有时	有时	经常	很少	有时	有时	肯定会	肯定会	良好的住房、教育、体面的工作和良好的当地医疗设施	不确定	不确定	不确定	不同意	不确定	非常同意	同意	非常同意	不需要	20	128	略	略	略	基本不赞同	非常不赞同	基本赞同	非常赞同	基本不赞同	有点赞同
397	43	女	小学	非常了解	有时	有时	有时	经常	经常	经常	有时	经常	有时	也许会	也许会	引导健康⽣活方式的信息和鼓励	不同意	非常同意	同意	不同意	非常同意	不同意	同意	同意	不需要	20	128	略	略	略	基本不赞同	基本不赞同	基本不赞同	基本不赞同	有点不赞同	基本不赞同
398	33	女	本科	了解很多	很少	经常	有时	经常	经常	有时	经常	经常	有时	肯定会	肯定会	引导健康⽣活方式的信息和鼓励	非常不同意	非常同意	非常不同意	非常不同意	非常同意	非常同意	非常同意	同意	不需要	20	128	12.5	7	25	基本不赞同	有点不赞同	非常不赞同	有点不赞同	非常不赞同	有点赞同
399	36	女	初中	了解很多	有时	很少	经常	很少	有时	很少	经常	有时	经常	也许会	也许会	引导健康⽣活方式的信息和鼓励	不同意	同意	不同意	不确定	非常同意	同意	不确定	不同意	不需要	20	128	略	略	略	基本不赞同	基本不赞同	有点赞同	有点不赞同	有点不赞同	有点不赞同
400	48	女	初中	了解很多	经常	经常	很少	很少	经常	有时	很少	经常	有时	肯定会	也许会	引导健康⽣活方式的信息和鼓励	非常不同意	不同意	同意	不确定	非常同意	不同意	非常不同意	不同意	需要	20	128	略	略	略	有点赞同	非常不赞同	有点赞同	有点赞同	有点不赞同	基本不赞同
401	54	女	高中	了解很多	有时	有时	有时	很少	经常	经常	经常	经常	经常	不会	不会	良好的住房、教育、体面的工作和良好的当地医疗设施	不同意	不确定	同意	非常同意	不确定	不确定	不确定	不确定	需要	20	128	略	略	略	基本不赞同	非常赞同	非常赞同	基本不赞同	基本不赞同	非常赞同
402	56	女	初中	非常了解	有时	不适用	经常	有时	很少	有时	很少	经常	经常	不会	不会	良好的住房、教育、体面的工作和良好的当地医疗设施	不确定	不确定	非常同意	不同意	不同意	不同意	同意	不确定	需要	20	128	略	略	略	有点不赞同	有点赞同	有点不赞同	基本不赞同	非常不赞同	基本不赞同
403	53	女	高中	了解一点	很少	不适用	很少	经常	有时	经常	有时	很少	经常	也许会	也许会	引导健康⽣活方式的信息和鼓励	不同意	不确定	非常不同意	不确定	不确定	不同意	不确定	非常不同意	需要	20	128	略	略	略	非常不赞同	基本不赞同	基本不赞同	有点赞同	有点赞同	有点不赞同
404	54	男	初中	了解很多	有时	经常	有时	有时	经常	有时	很少	经常	很少	肯定会	也许会	良好的住房、教育、体面的工作和良好的当地医疗设施	不确定	不同意	不确定	不确定	非常同意	不确定	不同意	不确定	需要	20	128	略	略	略	基本不赞同	基本不赞同	基本赞同	基本不赞同	有点不赞同	有点不赞同
405	41	男	初中	了解很多	经常	有时	很少	经常	有时	很少	很少	经常	有时	不会	不会	良好的住房、教育、体面的工作和良好的当地医疗设施	非常同意	不确定	同意	不确定	不同意	不同意	不确定	不确定	需要	20	128	略	略	略	有点赞同	有点不赞同	基本不赞同	基本不赞同	非常不赞同	非常赞同
406	50	男	本科	非常了解	很少	不适用	经常	经常	有时	经常	有时	经常	很少	肯定会	也许会	良好的住房、教育、体面的工作和良好的当地医疗设施	不确定	不同意	非常不同意	非常同意	不确定	非常同意	同意	非常同意	需要	20	128	略	略	略	基本不赞同	非常不赞同	非常不赞同	非常不赞同	有点赞同	基本不赞同
407	41	女	初中	非常了解	经常	经常	经常	有时	有时	很少	经常	有时	有时	肯定会	也许会	良好的住房、教育、体面的工作和良好的当地医疗设施	非常不同意	不同意	不确定	同意	不确定	非常不同意	不同意	不确定	需要	20	128	略	略	略	有点赞同	非常不赞同	基本赞同	基本不赞同	有点赞同	基本赞同
408	26	女	初中	非常了解	有时	有时	很少	经常	很少	有时	很少	经常	有时	不会	也许会	良好的住房、教育、体面的工作和良好的当地医疗设施	不确定	同意	非常不同意	不同意	不同意	不同意	不确定	不同意	需要	20	128	略	略	略	基本不赞同	非常不赞同	有点不赞同	有点不赞同	有点不赞同	基本不赞同
409	62	女	专科	了解一点	有时	经常	经常	有时	很少	有时	很少	有时	经常	肯定会	肯定会	良好的住房、教育、体面的工作和良好的当地医疗设施	非常不同意	同意	不确定	不同意	不同意	非常同意	不确定	非常同意	不需要	20	128	略	略	略	有点不赞同	有点不赞同	有点赞同	基本不赞同	有点赞同	有点不赞同
410	59	女	专科	了解很少	经常	很少	经常	有时	有时	有时	有时	有时	很少	也许会	肯定会	引导健康⽣活方式的信息和鼓励	非常不同意	同意	不同意	不同意	不确定	不确定	不同意	同意	需要	20	128	略	略	略	基本不赞同	非常不赞同	基本不赞同	有点不赞同	基本不赞同	非常不赞同
411	61	女	高中	了解很多	有时	有时	有时	很少	有时	很少	很少	有时	有时	不会	不会	良好的住房、教育、体面的工作和良好的当地医疗设施	不同意	不同意	同意	非常同意	同意	非常不同意	非常不同意	非常不同意	需要	20	128	略	略	略	有点不赞同	基本不赞同	有点不赞同	基本不赞同	有点不赞同	基本赞同
412	44	男	初中	了解很多	有时	很少	经常	经常	有时	很少	经常	有时	很少	也许会	也许会	良好的住房、教育、体面的工作和良好的当地医疗设施	不确定	不同意	非常不同意	不确定	非常同意	同意	不确定	同意	需要	20	128	略	略	略	有点不赞同	非常不赞同	基本赞同	有点不赞同	有点赞同	非常不赞同
413	58	女	小学	了解很多	很少	很少	经常	经常	有时	有时	很少	有时	有时	肯定会	也许会	良好的住房、教育、体面的工作和良好的当地医疗设施	不同意	同意	不确定	不确定	非常不同意	不确定	不同意	不同意	不需要	20	128	略	略	略	有点赞同	基本赞同	基本不赞同	基本不赞同	基本赞同	非常赞同
414	40	女	初中	了解一点	经常	有时	经常	有时	经常	很少	很少	有时	有时	不会	也许会	引导健康⽣活方式的信息和鼓励	非常同意	不同意	不确定	不同意	不同意	不确定	不同意	非常不同意	需要	20	128	略	略	略	基本赞同	基本不赞同	基本赞同	有点赞同	非常不赞同	非常赞同
415	46	女	高中	了解很多	经常	有时	很少	经常	很少	很少	很少	经常	很少	不会	也许会	引导健康⽣活方式的信息和鼓励	不同意	不确定	同意	不同意	不同意	非常同意	不确定	不同意	需要	20	128	略	略	略	有点不赞同	非常赞同	非常赞同	非常不赞同	有点不赞同	基本不赞同
416	56	男	初中	非常了解	有时	经常	很少	经常	很少	很少	很少	经常	经常	也许会	也许会	引导健康⽣活方式的信息和鼓励	不确定	非常同意	不确定	非常不同意	非常同意	不确定	非常不同意	不同意	需要	20	128	略	略	略	有点不赞同	有点赞同	基本赞同	基本不赞同	非常不赞同	非常不赞同
417	26	男	专科	了解很多	有时	经常	有时	经常	很少	很少	很少	很少	有时	也许会	也许会	良好的住房、教育、体面的工作和良好的当地医疗设施	不同意	非常不同意	非常同意	非常同意	不同意	非常不同意	不同意	不同意	不需要	20	128	略	略	略	非常赞同	基本不赞同	非常不赞同	基本不赞同	基本不赞同	有点赞同
418	38	男	初中	了解很多	有时	很少	很少	很少	经常	很少	有时	经常	很少	也许会	肯定会	良好的住房、教育、体面的工作和良好的当地医疗设施	不同意	不同意	非常同意	不确定	不同意	非常不同意	同意	非常不同意	不需要	20	128	略	略	略	有点不赞同	非常赞同	基本不赞同	有点赞同	非常赞同	基本不赞同
419	45	男	高中	了解很多	有时	有时	有时	有时	经常	经常	经常	有时	经常	肯定会	肯定会	引导健康⽣活方式的信息和鼓励	同意	不同意	非常同意	不确定	非常不同意	不同意	不同意	非常同意	不需要	20	128	略	略	略	有点不赞同	非常不赞同	有点赞同	基本不赞同	基本不赞同	基本不赞同
420	51	女	专科	了解一点	有时	不适用	经常	有时	很少	经常	很少	有时	有时	也许会	也许会	引导健康⽣活方式的信息和鼓励	非常不同意	不同意	非常不同意	不同意	不同意	不同意	不同意	非常不同意	需要	20	128	略	略	略	基本不赞同	基本不赞同	有点赞同	基本赞同	有点不赞同	有点不赞同
421	56	男	高中	了解很少	有时	有时	有时	有时	很少	经常	很少	有时	有时	肯定会	肯定会	引导健康⽣活方式的信息和鼓励	不确定	不确定	不同意	不确定	不同意	非常不同意	不同意	不确定	需要	20	128	略	略	略	基本不赞同	基本不赞同	有点不赞同	非常赞同	基本不赞同	基本赞同
422	45	女	高中	了解很少	有时	有时	有时	有时	很少	有时	经常	经常	经常	不会	也许会	引导健康⽣活方式的信息和鼓励	同意	同意	不确定	同意	不同意	同意	不确定	不确定	需要	20	128	略	略	略	有点不赞同	非常赞同	非常不赞同	基本不赞同	基本不赞同	有点赞同
423	38	女	研究生及以上	了解一点	很少	有时	有时	经常	经常	有时	很少	有时	有时	肯定会	不会	良好的住房、教育、体面的工作和良好的当地医疗设施	不确定	非常不同意	非常不同意	非常不同意	非常不同意	非常不同意	非常不同意	非常不同意	不需要	20	128	6	7	30	有点不赞同	有点不赞同	非常不赞同	有点赞同	有点赞同	有点赞同
424	37	女	研究生及以上	非常了解	很少	经常	很少	经常	经常	经常	有时	有时	有时	也许会	也许会	良好的住房、教育、体面的工作和良好的当地医疗设施	同意	同意	同意	同意	同意	同意	同意	同意	不需要	20	128	12.5	7	30	基本赞同	基本赞同	有点不赞同	基本赞同	有点不赞同	基本赞同
425	36	女	本科	了解一点	有时	有时	经常	经常	有时	很少	经常	有时	经常	肯定会	不会	良好的住房、教育、体面的工作和良好的当地医疗设施	同意	同意	同意	不确定	同意	不同意	同意	不同意	不需要	3	120	2	3	600	基本不赞同	非常赞同	有点赞同	基本赞同	有点赞同	有点赞同
426	32	女	研究生及以上	了解很多	很少	经常	很少	经常	经常	有时	经常	有时	经常	也许会	肯定会	引导健康⽣活方式的信息和鼓励	同意	同意	同意	同意	同意	同意	同意	同意	不需要	20	128	12.5	7	30	非常不赞同	有点不赞同	有点不赞同	基本不赞同	基本不赞同	基本赞同
427	43	女	初中	了解一点	有时	有时	有时	经常	有时	有时	经常	有时	经常	不会	不会	良好的住房、教育、体面的工作和良好的当地医疗设施	不确定	不确定	不确定	不确定	不确定	不同意	不同意	不同意	需要	60	128	12.5	10	30	基本不赞同	非常赞同	有点赞同	基本赞同	基本赞同	基本赞同
428	38	女	本科	了解一点	经常	经常	有时	经常	经常	经常	有时	经常	经常	也许会	也许会	引导健康⽣活方式的信息和鼓励	不确定	不确定	不确定	不确定	同意	同意	同意	不确定	不需要	20	128	5	40	100	基本赞同	基本赞同	有点不赞同	有点赞同	基本赞同	非常赞同
429	35	女	本科	了解很多	很少	经常	有时	经常	经常	很少	经常	经常	经常	也许会	也许会	引导健康⽣活方式的信息和鼓励	同意	同意	同意	同意	同意	同意	同意	同意	不需要	20	128	12.5	7	30	基本赞同	基本赞同	有点不赞同	有点赞同	有点不赞同	有点不赞同
430	57	女	初中	了解一点	经常	有时	有时	经常	有时	经常	有时	很少	有时	也许会	也许会	引导健康⽣活方式的信息和鼓励	不确定	不确定	不确定	不确定	不同意	不确定	不确定	不同意	不需要	20	128	12.57	7	30	基本赞同	基本赞同	有点赞同	有点赞同	基本赞同	有点赞同
431	41	女	本科	了解很多	有时	经常	很少	经常	经常	经常	有时	经常	有时	也许会	也许会	引导健康⽣活方式的信息和鼓励	同意	同意	同意	同意	同意	同意	同意	同意	需要	70	128	2	5	50	基本赞同	非常赞同	基本赞同	基本赞同	基本赞同	基本赞同
432	40	女	本科	了解很多	有时	经常	很少	经常	经常	经常	有时	有时	经常	也许会	不会	引导健康⽣活方式的信息和鼓励	不同意	不确定	不确定	不同意	同意	同意	不确定	不同意	需要	50	128	25	5	170	基本赞同	非常赞同	有点不赞同	基本赞同	基本赞同	基本赞同
433	41	女	研究生及以上	了解很多	有时	经常	有时	经常	经常	经常	有时	有时	有时	也许会	肯定会	引导健康⽣活方式的信息和鼓励	同意	同意	同意	同意	同意	不确定	不确定	不确定	不需要	20	128	12.5	7	30	有点赞同	基本赞同	基本不赞同	有点不赞同	基本不赞同	有点赞同
434	23	女	本科	了解一点	经常	有时	经常	经常	有时	有时	有时	有时	有时	也许会	不会	良好的住房、教育、体面的工作和良好的当地医疗设施	同意	同意	不确定	同意	同意	同意	同意	同意	不需要	90	228	5	7	30	有点赞同	基本赞同	基本赞同	基本赞同	基本赞同	基本赞同
435	35	女	本科	了解很多	经常	经常	有时	有时	有时	有时	经常	有时	经常	肯定会	也许会	引导健康⽣活方式的信息和鼓励	不确定	同意	不确定	不同意	不确定	同意	同意	同意	需要	25	128	12.5	7	170	基本赞同	非常赞同	基本赞同	基本赞同	基本赞同	基本赞同
436	38	女	本科	了解很多	有时	有时	有时	经常	经常	经常	有时	有时	经常	不会	也许会	引导健康⽣活方式的信息和鼓励	同意	不确定	不确定	不确定	不确定	同意	同意	不同意	不需要	50	128	5	3	17	有点不赞同	基本赞同	非常不赞同	有点不赞同	基本不赞同	有点赞同
437	30	女	研究生及以上	了解一点	很少	经常	有时	有时	经常	有时	有时	有时	有时	不会	也许会	良好的住房、教育、体面的工作和良好的当地医疗设施	同意	不同意	同意	同意	同意	同意	同意	同意	不需要	20	128	25	-20	30	基本不赞同	非常赞同	基本赞同	基本赞同	基本赞同	基本赞同
438	32	女	研究生及以上	了解很多	有时	经常	经常	经常	经常	有时	有时	经常	经常	也许会	肯定会	良好的住房、教育、体面的工作和良好的当地医疗设施	同意	同意	同意	同意	同意	同意	同意	同意	需要	20	128	12.5	7	30	有点不赞同	有点赞同	有点赞同	有点赞同	有点赞同	有点赞同
439	36	女	本科	了解很多	有时	经常	经常	经常	有时	有时	经常	有时	有时	也许会	不会	引导健康⽣活方式的信息和鼓励	不确定	不确定	不确定	不确定	不确定	不确定	不确定	不确定	不需要	30	160	13	30	500	有点赞同	有点赞同	有点不赞同	有点赞同	有点赞同	有点赞同
440	36	女	本科	了解很多	有时	经常	很少	经常	有时	经常	经常	有时	有时	也许会	也许会	引导健康⽣活方式的信息和鼓励	不确定	不确定	不确定	不确定	同意	同意	同意	不确定	需要	20	128	16	3	30	有点赞同	有点赞同	有点赞同	有点赞同	有点赞同	有点赞同
441	30	女	本科	了解很少	很少	经常	经常	经常	有时	有时	有时	有时	很少	也许会	不会	引导健康⽣活方式的信息和鼓励	不确定	不确定	不确定	不确定	不确定	不确定	不确定	不确定	不需要	20	160	12.5	40	30	有点不赞同	基本赞同	有点赞同	基本赞同	有点赞同	基本赞同
442	31	女	高中	非常了解	有时	有时	有时	经常	经常	有时	有时	有时	有时	不会	不会	引导健康⽣活方式的信息和鼓励	同意	同意	同意	同意	同意	同意	同意	同意	需要	30	120	2	30	100	非常不赞同	有点赞同	非常不赞同	基本不赞同	有点不赞同	有点不赞同
443	30	女	本科	了解一点	有时	有时	有时	经常	有时	经常	经常	有时	有时	不会	也许会	引导健康⽣活方式的信息和鼓励	不确定	不确定	同意	不确定	不确定	不确定	不确定	不确定	需要	30	100	7	50	100	有点赞同	有点赞同	有点不赞同	有点不赞同	有点不赞同	有点赞同
444	33	女	本科	了解一点	有时	有时	经常	经常	有时	经常	很少	很少	有时	不会	不会	引导健康⽣活方式的信息和鼓励	不确定	不确定	不同意	不同意	不确定	不同意	同意	不同意	需要	20	128	1062.5	7	30	有点不赞同	有点赞同	有点不赞同	有点赞同	有点赞同	有点赞同
445	28	女	专科	了解一点	很少	有时	有时	有时	有时	经常	有时	有时	有时	不会	不会	良好的住房、教育、体面的工作和良好的当地医疗设施	同意	不确定	不确定	不确定	同意	同意	同意	同意	需要	20	160	4	40	200	有点赞同	非常赞同	基本赞同	基本赞同	基本赞同	有点赞同
446	34	女	专科	了解一点	有时	经常	很少	经常	经常	经常	经常	经常	经常	也许会	也许会	引导健康⽣活方式的信息和鼓励	同意	同意	同意	同意	同意	同意	同意	同意	不需要	25	128	1062.5	50	17000	非常赞同	非常赞同	非常赞同	非常赞同	非常赞同	非常赞同
447	38	女	初中	了解很多	有时	经常	有时	经常	有时	经常	经常	经常	有时	不会	也许会	良好的住房、教育、体面的工作和良好的当地医疗设施	同意	同意	同意	同意	同意	同意	同意	同意	需要	50	120	8	5	170	基本赞同	基本赞同	基本不赞同	有点不赞同	基本不赞同	基本赞同
448	50	男	本科	了解很多	有时	有时	有时	经常	经常	经常	经常	经常	经常	不会	不会	引导健康⽣活方式的信息和鼓励	不同意	不同意	不同意	不同意	不同意	不同意	不同意	不同意	需要	20	128	20	40	30	基本不赞同	基本赞同	基本不赞同	基本不赞同	基本赞同	非常赞同
449	37	男	专科	了解很多	有时	经常	有时	经常	经常	经常	经常	经常	有时	也许会	也许会	良好的住房、教育、体面的工作和良好的当地医疗设施	同意	同意	同意	同意	同意	同意	同意	同意	需要	70	128	85	0.7	170	基本赞同	基本赞同	有点赞同	基本赞同	基本赞同	非常赞同
450	68	男	高中	非常了解	经常	经常	经常	经常	经常	经常	经常	经常	经常	也许会	也许会	良好的住房、教育、体面的工作和良好的当地医疗设施	不确定	不确定	不确定	不确定	不确定	不确定	不确定	不确定	需要	20	128	0.3	3	30	有点赞同	非常赞同	基本赞同	基本赞同	基本赞同	有点赞同
451	46	男	高中	了解一点	有时	经常	很少	有时	有时	经常	有时	有时	有时	不会	也许会	引导健康⽣活方式的信息和鼓励	不确定	不确定	不确定	不确定	不确定	不确定	不确定	不确定	不需要	30%	100	5	7	7	有点赞同	非常赞同	有点赞同	基本赞同	基本赞同	基本赞同
452	52	男	专科	了解一点	经常	经常	很少	经常	很少	很少	经常	有时	有时	也许会	也许会	引导健康⽣活方式的信息和鼓励	不确定	不确定	不确定	不确定	不确定	不确定	不确定	不确定	不需要	20	128	5	5	30	非常赞同	非常赞同	基本赞同	基本赞同	基本赞同	基本赞同
453	21	男	本科	了解很多	很少	有时	很少	经常	经常	有时	经常	经常	很少	也许会	也许会	良好的住房、教育、体面的工作和良好的当地医疗设施	非常同意	非常同意	非常同意	非常同意	非常同意	非常同意	非常同意	同意	不需要	20	128	12.5	7	30	基本赞同	非常赞同	有点不赞同	基本赞同	有点赞同	基本赞同
454	30	男	本科	了解很多	有时	经常	有时	经常	经常	经常	有时	有时	经常	不会	也许会	良好的住房、教育、体面的工作和良好的当地医疗设施	同意	同意	同意	不确定	同意	不确定	同意	不确定	需要	20	128	4.25	7	30	基本赞同	基本赞同	有点不赞同	基本赞同	基本赞同	非常赞同
455	34	男	研究生及以上	了解一点	有时	经常	有时	有时	经常	经常	有时	有时	有时	也许会	肯定会	良好的住房、教育、体面的工作和良好的当地医疗设施	同意	同意	同意	不确定	同意	同意	同意	同意	需要	50	128	5	7	30	基本赞同	基本赞同	基本赞同	基本赞同	基本赞同	基本赞同
456	38	男	本科	了解一点	很少	有时	有时	有时	有时	有时	很少	很少	很少	也许会	不会	引导健康⽣活方式的信息和鼓励	不确定	不确定	不确定	不确定	不确定	不确定	不确定	不确定	需要	20	128	12.5	7	30	基本赞同	基本赞同	有点赞同	基本赞同	有点赞同	有点赞同
457	66	男	高中	了解很多	很少	有时	很少	经常	经常	有时	经常	经常	经常	肯定会	肯定会	良好的住房、教育、体面的工作和良好的当地医疗设施	同意	同意	同意	同意	同意	同意	不确定	不确定	需要	20	78	10	4O	20%	有点不赞同	基本赞同	有点赞同	基本赞同	基本赞同	非常赞同
458	25	男	专科	了解很多	很少	经常	有时	经常	经常	有时	经常	经常	经常	也许会	也许会	引导健康⽣活方式的信息和鼓励	不确定	非常同意	同意	同意	同意	同意	同意	同意	需要	30	126	5	7	30	非常赞同	基本赞同	基本赞同	基本赞同	基本赞同	基本赞同
459	23	男	专科	了解很多	很少	经常	很少	经常	经常	有时	经常	经常	经常	也许会	不会	引导健康⽣活方式的信息和鼓励	不确定	不确定	不确定	不确定	不确定	不确定	同意	同意	需要	20	128	12.5	7	30	基本赞同	非常不赞同	基本赞同	基本赞同	基本赞同	基本赞同
460	32	男	本科	了解很多	有时	有时	很少	经常	经常	经常	很少	很少	有时	也许会	也许会	引导健康⽣活方式的信息和鼓励	不确定	不确定	不确定	不同意	不确定	不确定	同意	同意	不需要	20	128	3	7	30	基本赞同	基本赞同	有点赞同	有点赞同	有点赞同	有点不赞同
461	49	男	本科	了解很多	有时	经常	很少	有时	有时	有时	经常	经常	经常	肯定会	也许会	引导健康⽣活方式的信息和鼓励	同意	不确定	不确定	不确定	不确定	不确定	不确定	同意	不需要	20	128	0.15	7	30	基本赞同	基本赞同	有点不赞同	有点赞同	有点赞同	基本赞同
462	26	男	专科	了解一点	有时	有时	经常	有时	有时	有时	有时	有时	有时	也许会	也许会	良好的住房、教育、体面的工作和良好的当地医疗设施	不同意	不同意	不同意	不确定	不确定	同意	不确定	不确定	不需要	20	128	5	3	170	有点赞同	有点赞同	基本赞同	基本赞同	有点赞同	基本赞同
463	21	女	本科	了解一点	有时	有时	有时	有时	有时	有时	有时	有时	有时	也许会	也许会	良好的住房、教育、体面的工作和良好的当地医疗设施	同意	同意	同意	同意	同意	同意	同意	同意	需要	20	124	10	70	30	有点不赞同	基本不赞同	有点赞同	基本不赞同	有点赞同	有点不赞同
464	31	男	研究生及以上	了解一点	经常	有时	很少	经常	经常	经常	很少	很少	很少	不会	也许会	良好的住房、教育、体面的工作和良好的当地医疗设施	同意	同意	不确定	同意	同意	同意	不确定	同意	需要	20	128	12.5	7	30	非常赞同	基本赞同	有点赞同	有点赞同	有点赞同	基本赞同
465	21	女	本科	了解一点	有时	经常	很少	经常	经常	经常	经常	有时	有时	肯定会	肯定会	引导健康⽣活方式的信息和鼓励	同意	同意	同意	同意	同意	同意	同意	同意	需要	20	120	10	3	200	非常赞同	非常赞同	非常赞同	非常赞同	非常赞同	非常赞同
466	43	男	研究生及以上	了解一点	经常	很少	很少	有时	有时	有时	有时	经常	经常	也许会	不会	引导健康⽣活方式的信息和鼓励	同意	同意	同意	同意	同意	不同意	不确定	不确定	需要	20	128	12.57	7	30	基本不赞同	有点赞同	基本不赞同	非常不赞同	有点赞同	基本赞同
467	23	男	本科	了解一点	经常	有时	经常	有时	经常	有时	有时	很少	有时	也许会	不会	引导健康⽣活方式的信息和鼓励	不确定	不确定	不确定	不确定	不同意	非常不同意	同意	不确定	需要	20	128	12.5	6.6	30	基本赞同	基本赞同	有点赞同	基本赞同	有点不赞同	有点赞同
468	48	男	专科	了解很多	有时	有时	有时	经常	有时	有时	经常	经常	经常	也许会	也许会	引导健康⽣活方式的信息和鼓励	同意	同意	不确定	非常同意	同意	同意	不确定	同意	不需要	20	128	12.5	3	30	有点不赞同	有点不赞同	有点赞同	有点赞同	基本赞同	基本赞同
469	40	男	本科	了解一点	有时	有时	有时	有时	有时	有时	有时	有时	有时	也许会	也许会	引导健康⽣活方式的信息和鼓励	不确定	不确定	不确定	不确定	不确定	不确定	不确定	不确定	需要	50	120	3	5	5	有点赞同	基本赞同	基本赞同	基本赞同	基本赞同	基本赞同
470	48	男	高中	了解一点	经常	有时	有时	有时	很少	有时	很少	很少	有时	也许会	也许会	良好的住房、教育、体面的工作和良好的当地医疗设施	不确定	不确定	不确定	不确定	不确定	不确定	不确定	不确定	不需要	20	128	20	10	200	基本不赞同	基本不赞同	有点赞同	非常不赞同	基本赞同	基本赞同
471	48	男	本科	了解很多	很少	经常	很少	经常	经常	有时	有时	经常	有时	也许会	肯定会	引导健康⽣活方式的信息和鼓励	非常同意	非常同意	非常同意	同意	同意	非常同意	同意	不确定	需要	20	128	3.1875	7	30	非常赞同	非常赞同	非常赞同	非常赞同	非常赞同	非常赞同
472	24	男	本科	了解很多	有时	有时	经常	有时	有时	有时	有时	有时	有时	也许会	不会	引导健康⽣活方式的信息和鼓励	不同意	不确定	不确定	不确定	不确定	同意	同意	不确定	需要	25	128	25	7	30	基本赞同	基本赞同	基本赞同	基本赞同	基本赞同	基本赞同
473	23	男	研究生及以上	非常了解	有时	有时	有时	有时	有时	有时	有时	经常	有时	也许会	也许会	引导健康⽣活方式的信息和鼓励	同意	同意	同意	同意	同意	同意	同意	同意	需要	25	70	25	30	170	非常不赞同	非常不赞同	基本不赞同	基本不赞同	非常不赞同	基本不赞同
474	54	男	初中	了解很少	有时	有时	有时	有时	有时	有时	有时	有时	很少	也许会	也许会	良好的住房、教育、体面的工作和良好的当地医疗设施	不同意	不同意	不同意	不同意	不同意	不同意	不同意	不同意	需要	20	128	12.5	7	30	有点不赞同	有点赞同	有点不赞同	有点不赞同	有点不赞同	有点不赞同
475	50	男	本科	非常了解	很少	经常	有时	经常	经常	经常	经常	有时	有时	也许会	也许会	良好的住房、教育、体面的工作和良好的当地医疗设施	不同意	不确定	同意	不同意	不同意	不同意	不同意	不同意	不需要	20	128	12.5	7	30	基本赞同	基本赞同	基本赞同	基本赞同	有点赞同	有点赞同
476	50	男	初中	了解一点	有时	有时	有时	经常	有时	经常	有时	有时	有时	也许会	也许会	引导健康⽣活方式的信息和鼓励	不确定	不确定	不确定	不确定	不确定	不同意	不同意	不同意	需要	20	128	25	7	30	有点赞同	基本赞同	基本赞同	基本赞同	基本赞同	基本赞同
477	52	男	高中	了解一点	经常	很少	经常	经常	很少	有时	很少	很少	很少	不会	不会	良好的住房、教育、体面的工作和良好的当地医疗设施	不确定	不同意	不同意	不确定	不同意	不同意	不同意	不同意	需要	50	128	6.375	70	30	有点不赞同	基本赞同	非常赞同	非常赞同	非常赞同	非常赞同
478	52	男	初中	了解很少	经常	经常	有时	有时	有时	有时	经常	经常	有时	不会	不会	引导健康⽣活方式的信息和鼓励	同意	不确定	不确定	同意	同意	不确定	不确定	不确定	需要	50	200	不知道	不知道	不知道	有点不赞同	基本不赞同	基本不赞同	基本不赞同	基本不赞同	基本不赞同
479	28	男	研究生及以上	非常了解	有时	经常	很少	经常	经常	有时	有时	有时	有时	也许会	也许会	良好的住房、教育、体面的工作和良好的当地医疗设施	同意	同意	同意	同意	同意	同意	同意	同意	不需要	20	128	12.5	7	30	基本赞同	基本赞同	有点赞同	基本赞同	基本赞同	基本赞同
480	48	男	高中	了解一点	有时	有时	很少	经常	经常	经常	经常	有时	经常	也许会	肯定会	引导健康⽣活方式的信息和鼓励	同意	同意	同意	同意	同意	同意	同意	同意	不需要	20	128	128	38	156	非常不赞同	非常不赞同	基本不赞同	非常不赞同	基本不赞同	基本赞同
481	35	男	本科	了解很多	有时	有时	很少	经常	经常	有时	经常	经常	经常	也许会	也许会	引导健康⽣活方式的信息和鼓励	非常不同意	同意	同意	不同意	不同意	不同意	不同意	不同意	需要	20	128	15	3	200	有点不赞同	有点不赞同	有点赞同	有点赞同	有点不赞同	有点不赞同
482	39	男	本科	了解一点	有时	有时	有时	有时	有时	有时	有时	有时	有时	也许会	也许会	良好的住房、教育、体面的工作和良好的当地医疗设施	不确定	不确定	不确定	不确定	不确定	不确定	不确定	不确定	不需要	5	60	5	5	5	有点不赞同	有点赞同	有点不赞同	有点不赞同	有点赞同	有点赞同
483	36	男	本科	了解一点	很少	不适用	很少	经常	经常	经常	经常	经常	经常	也许会	肯定会	引导健康⽣活方式的信息和鼓励	不确定	不确定	同意	不确定	不确定	同意	同意	不确定	不需要	20	128	6.375	730	30	有点赞同	基本赞同	基本赞同	基本赞同	基本赞同	基本赞同
484	31	男	本科	了解一点	有时	经常	有时	经常	经常	经常	有时	有时	有时	不会	也许会	良好的住房、教育、体面的工作和良好的当地医疗设施	同意	同意	同意	同意	同意	同意	同意	同意	不需要	20	128	31.875	7	30	非常赞同	非常赞同	基本赞同	基本赞同	基本赞同	基本赞同
485	27	男	本科	了解一点	有时	有时	有时	有时	有时	有时	有时	有时	有时	也许会	也许会	引导健康⽣活方式的信息和鼓励	不确定	不确定	不确定	不确定	不确定	不确定	不确定	不确定	不需要	20	128	31.85	7	20	基本赞同	基本赞同	有点赞同	有点赞同	有点赞同	基本赞同
486	31	男	本科	了解一点	有时	有时	有时	有时	经常	经常	很少	有时	经常	也许会	不会	引导健康⽣活方式的信息和鼓励	同意	同意	同意	同意	同意	同意	同意	同意	不需要	20	128	31.385	7	170	有点不赞同	有点赞同	非常赞同	基本赞同	基本赞同	基本赞同
487	31	男	本科	了解很多	有时	有时	有时	有时	有时	经常	有时	有时	有时	也许会	肯定会	引导健康⽣活方式的信息和鼓励	不确定	不确定	不确定	不确定	不确定	不确定	不确定	不同意	需要	20	128	31.385	7	170	有点赞同	基本赞同	基本赞同	基本赞同	有点赞同	基本赞同
488	35	男	初中	了解一点	很少	很少	有时	经常	很少	有时	很少	很少	很少	不会	不会	良好的住房、教育、体面的工作和良好的当地医疗设施	不确定	不确定	不确定	不确定	不确定	不确定	不确定	不确定	需要	50	60	31.385	7	170	非常不赞同	基本赞同	基本赞同	有点赞同	基本赞同	基本赞同
489	58	男	专科	非常了解	有时	经常	经常	经常	经常	有时	经常	有时	有时	也许会	也许会	良好的住房、教育、体面的工作和良好的当地医疗设施	同意	同意	不确定	不确定	不确定	同意	同意	同意	不需要	5	128	15	12	30	基本不赞同	基本赞同	基本不赞同	有点赞同	基本不赞同	有点赞同
490	65	男	高中	了解一点	经常	有时	很少	经常	有时	经常	有时	有时	有时	也许会	也许会	良好的住房、教育、体面的工作和良好的当地医疗设施	不同意	不确定	不确定	不确定	不确定	不确定	不确定	不确定	需要	5	128	56	30	2	非常不赞同	非常赞同	非常不赞同	非常不赞同	非常不赞同	非常不赞同
491	53	男	高中	了解一点	有时	很少	有时	有时	很少	有时	很少	很少	有时	也许会	也许会	良好的住房、教育、体面的工作和良好的当地医疗设施	不确定	不确定	不确定	不确定	不确定	不确定	不确定	不确定	需要	20	128	212.5	1	30	有点不赞同	基本赞同	有点赞同	有点赞同	有点赞同	基本赞同
492	46	男	初中	了解很多	有时	有时	有时	有时	有时	有时	经常	经常	有时	肯定会	也许会	引导健康⽣活方式的信息和鼓励	同意	同意	同意	同意	同意	同意	同意	同意	不需要	20	200	12.5	7	30	基本不赞同	非常不赞同	有点赞同	有点赞同	有点不赞同	有点赞同
493	50	男	高中	了解一点	有时	有时	有时	经常	很少	有时	有时	有时	有时	也许会	不会	引导健康⽣活方式的信息和鼓励	不确定	不确定	不确定	不确定	不确定	不确定	不确定	同意	不需要	5	140	50	6	12	基本赞同	非常赞同	非常赞同	基本赞同	非常赞同	非常赞同
494	36	男	研究生及以上	了解一点	很少	有时	很少	经常	经常	经常	经常	经常	经常	也许会	不会	引导健康⽣活方式的信息和鼓励	不确定	同意	同意	同意	同意	同意	同意	同意	不需要	20	128	12.5	7	30	有点赞同	非常赞同	有点赞同	有点不赞同	有点不赞同	有点赞同
495	60	男	专科	了解一点	经常	经常	有时	有时	很少	很少	很少	有时	很少	肯定会	不会	引导健康⽣活方式的信息和鼓励	不确定	不确定	不确定	不同意	不同意	不确定	不确定	不同意	不需要	20	128	12.5	3	150	有点不赞同	有点赞同	有点赞同	有点不赞同	有点不赞同	有点赞同
496	59	男	高中	了解一点	经常	很少	有时	经常	经常	很少	很少	很少	有时	肯定会	也许会	引导健康⽣活方式的信息和鼓励	不同意	不确定	不确定	不确定	不确定	不确定	不确定	不确定	不需要	50	80	10	10	1	基本赞同	非常赞同	有点赞同	基本赞同	非常赞同	非常赞同
497	50	男	初中	了解一点	有时	有时	有时	经常	有时	有时	有时	有时	有时	也许会	也许会	引导健康⽣活方式的信息和鼓励	不确定	不确定	不确定	不确定	不确定	不确定	不确定	不确定	需要	20	120	5	3	20	基本不赞同	基本不赞同	非常不赞同	基本不赞同	基本不赞同	有点不赞同
498	39	男	专科	了解一点	经常	有时	很少	经常	经常	有时	经常	经常	有时	也许会	也许会	良好的住房、教育、体面的工作和良好的当地医疗设施	不确定	不确定	不确定	同意	同意	不确定	不确定	不确定	需要	5	128	10	60	30	有点赞同	基本赞同	有点赞同	基本赞同	有点赞同	有点赞同
499	62	男	初中	了解一点	有时	有时	有时	经常	有时	经常	有时	有时	经常	也许会	不会	引导健康⽣活方式的信息和鼓励	不确定	不确定	不确定	不确定	不确定	不确定	不确定	不同意	需要	20	130	23	7	30	基本不赞同	有点赞同	基本不赞同	基本赞同	基本不赞同	有点不赞同
500	44	男	高中	了解一点	经常	有时	有时	经常	经常	经常	经常	经常	经常	也许会	也许会	引导健康⽣活方式的信息和鼓励	同意	同意	同意	同意	同意	同意	同意	同意	需要	20	124	6.3075	3.3333333333	170	非常赞同	非常赞同	有点赞同	非常赞同	基本赞同	基本赞同
501	28	男	研究生及以上	了解一点	很少	有时	很少	经常	有时	有时	有时	经常	有时	也许会	也许会	引导健康⽣活方式的信息和鼓励	不确定	不确定	不确定	同意	同意	不确定	同意	同意	需要	20	128	25	7	30	基本不赞同	基本赞同	基本不赞同	有点不赞同	基本赞同	基本赞同
502	57	男	初中	了解很多	很少	经常	很少	经常	经常	经常	经常	经常	经常	肯定会	肯定会	引导健康⽣活方式的信息和鼓励	非常同意	非常同意	非常同意	非常同意	非常同意	非常同意	非常同意	非常同意	不需要	20	120	1	103	150	非常赞同	非常赞同	非常赞同	非常赞同	非常赞同	非常赞同
503	53	男	本科	了解一点	有时	经常	很少	经常	经常	经常	经常	经常	有时	也许会	不会	引导健康⽣活方式的信息和鼓励	不确定	不确定	不确定	同意	同意	不同意	同意	同意	需要	20	200	1	7	650	有点赞同	基本赞同	基本不赞同	基本不赞同	有点赞同	基本赞同
504	38	男	本科	了解很多	经常	经常	很少	经常	经常	经常	经常	经常	经常	肯定会	肯定会	引导健康⽣活方式的信息和鼓励	同意	同意	同意	同意	同意	同意	同意	同意	需要	60	120	50	1	100	基本赞同	基本赞同	基本赞同	基本赞同	基本赞同	基本赞同
505	34	男	高中	了解一点	有时	经常	有时	经常	有时	经常	经常	有时	有时	也许会	也许会	引导健康⽣活方式的信息和鼓励	不确定	不确定	不确定	不确定	不确定	不确定	不确定	不确定	需要	20	128	126	7	30	非常赞同	非常赞同	非常赞同	非常赞同	基本赞同	基本赞同
506	34	男	专科	了解一点	很少	有时	很少	经常	经常	有时	有时	有时	有时	也许会	不会	引导健康⽣活方式的信息和鼓励	不确定	不确定	同意	同意	不确定	同意	同意	不确定	不需要	28	120	0.31875	7	30	基本赞同	有点赞同	有点赞同	有点赞同	基本赞同	基本赞同
507	37	男	专科	了解很多	有时	有时	有时	有时	有时	有时	有时	有时	有时	也许会	也许会	良好的住房、教育、体面的工作和良好的当地医疗设施	同意	同意	同意	同意	同意	同意	同意	同意	需要	30	90	6	30	200	基本不赞同	基本不赞同	基本不赞同	基本不赞同	基本不赞同	基本不赞同
508	36	男	专科	了解一点	有时	有时	有时	有时	有时	有时	有时	有时	有时	也许会	也许会	引导健康⽣活方式的信息和鼓励	非常同意	非常同意	非常同意	非常同意	非常同意	同意	同意	同意	需要	50	100	5	10	170	非常赞同	非常赞同	非常赞同	非常赞同	非常赞同	非常赞同
509	49	男	专科	了解一点	有时	有时	有时	有时	有时	有时	有时	有时	有时	也许会	也许会	良好的住房、教育、体面的工作和良好的当地医疗设施	同意	同意	同意	同意	同意	同意	同意	同意	需要	20	128	42.5	3.333	60	基本赞同	基本赞同	有点赞同	有点赞同	基本赞同	基本赞同
510	31	男	研究生及以上	了解一点	有时	经常	有时	经常	经常	经常	很少	有时	有时	不会	也许会	良好的住房、教育、体面的工作和良好的当地医疗设施	不确定	同意	同意	不确定	不同意	不确定	同意	同意	不需要	20	128	12.5	7	30	基本不赞同	基本赞同	基本不赞同	基本赞同	基本赞同	基本赞同
511	45	男	专科	了解很多	有时	有时	有时	有时	有时	经常	有时	有时	经常	也许会	也许会	良好的住房、教育、体面的工作和良好的当地医疗设施	不确定	同意	同意	同意	同意	不确定	不确定	不确定	不需要	20	128	1600	15	2000	基本不赞同	基本赞同	基本不赞同	基本不赞同	基本不赞同	基本不赞同
512	52	男	专科	了解一点	经常	经常	有时	经常	经常	有时	有时	经常	经常	也许会	也许会	引导健康⽣活方式的信息和鼓励	不确定	不确定	不确定	不同意	同意	同意	不确定	不确定	不需要	20	128	12.5	7	30	有点不赞同	有点赞同	基本不赞同	基本赞同	基本不赞同	有点赞同
513	32	男	专科	了解很多	有时	有时	有时	有时	有时	有时	有时	有时	有时	也许会	也许会	良好的住房、教育、体面的工作和良好的当地医疗设施	不确定	不确定	不确定	不确定	不确定	不确定	不确定	不确定	不需要	20	20	50	10	50	有点赞同	基本赞同	有点不赞同	有点赞同	有点赞同	有点赞同
514	52	男	高中	了解一点	有时	经常	有时	经常	有时	有时	有时	有时	有时	也许会	也许会	引导健康⽣活方式的信息和鼓励	不确定	不确定	不确定	不确定	不确定	同意	不确定	不确定	不需要	20	128	56.25	5	20	基本不赞同	基本不赞同	有点不赞同	有点不赞同	有点不赞同	有点不赞同
515	42	男	专科	了解一点	很少	有时	很少	经常	有时	有时	有时	经常	经常	也许会	不会	引导健康⽣活方式的信息和鼓励	不确定	不同意	不同意	不同意	不同意	不同意	不同意	不同意	需要	20	128	50	7	170	有点不赞同	有点不赞同	有点不赞同	有点不赞同	有点赞同	有点赞同
516	40	男	专科	了解一点	很少	经常	很少	经常	经常	经常	有时	有时	有时	不会	肯定会	引导健康⽣活方式的信息和鼓励	不确定	不确定	不确定	不确定	不确定	不确定	不确定	不确定	需要	10	124	4	5	15	非常赞同	非常赞同	基本赞同	基本赞同	有点赞同	有点赞同
517	25	女	专科	了解一点	有时	有时	有时	经常	有时	有时	有时	有时	很少	不会	不会	引导健康⽣活方式的信息和鼓励	不同意	不同意	不同意	非常不同意	不确定	不同意	不同意	非常不同意	不需要	50	128	12.5	20	40	有点不赞同	基本赞同	基本不赞同	有点不赞同	基本不赞同	基本不赞同
518	28	男	高中	了解一点	很少	经常	经常	经常	经常	经常	经常	经常	经常	肯定会	肯定会	引导健康⽣活方式的信息和鼓励	非常不同意	非常不同意	非常不同意	非常不同意	非常不同意	非常同意	非常不同意	不确定	需要	99.9	30	1	2	4	非常不赞同	基本赞同	非常不赞同	基本不赞同	基本不赞同	有点赞同
519	24	男	专科	了解一点	有时	有时	很少	经常	有时	有时	有时	有时	有时	也许会	也许会	引导健康⽣活方式的信息和鼓励	不确定	同意	同意	不确定	同意	同意	同意	同意	需要	20	128	3	7	30	非常赞同	非常赞同	非常不赞同	非常赞同	非常赞同	非常赞同
520	35	男	本科	了解一点	有时	经常	很少	经常	经常	经常	有时	经常	经常	肯定会	不会	引导健康⽣活方式的信息和鼓励	不确定	不确定	不确定	非常不同意	不同意	不同意	非常同意	非常不同意	不需要	10	75	10	10	20	基本赞同	基本赞同	有点赞同	有点赞同	有点赞同	基本赞同
521	33	男	专科	了解很少	有时	有时	有时	经常	有时	有时	有时	经常	经常	也许会	也许会	良好的住房、教育、体面的工作和良好的当地医疗设施	同意	同意	同意	同意	同意	同意	同意	同意	不需要	50	130	6	40	50	基本赞同	非常赞同	基本赞同	基本赞同	有点不赞同	基本赞同
522	43	男	本科	了解一点	有时	有时	经常	有时	很少	经常	经常	经常	有时	也许会	肯定会	引导健康⽣活方式的信息和鼓励	同意	同意	同意	同意	同意	同意	不确定	同意	不需要	50	128	10	3	30	基本不赞同	非常赞同	有点不赞同	有点赞同	基本赞同	基本赞同
523	41	男	研究生及以上	了解很多	有时	经常	有时	经常	有时	有时	很少	有时	经常	也许会	不会	良好的住房、教育、体面的工作和良好的当地医疗设施	不确定	不确定	不确定	不同意	不同意	非常不同意	非常不同意	非常不同意	不需要	20	128	3.1875	7	30	基本赞同	基本赞同	有点赞同	有点赞同	基本赞同	基本赞同
524	43	男	高中	了解一点	有时	有时	经常	有时	有时	有时	有时	经常	经常	不会	也许会	良好的住房、教育、体面的工作和良好的当地医疗设施	不确定	不确定	不确定	不确定	不确定	不确定	不确定	非常不同意	不需要	45	110	5	6	50	有点赞同	基本赞同	有点赞同	非常赞同	基本赞同	非常赞同
525	45	男	专科	非常了解	很少	经常	很少	经常	经常	有时	经常	有时	有时	也许会	也许会	引导健康⽣活方式的信息和鼓励	同意	同意	不确定	同意	同意	不同意	同意	同意	不需要	50	80	2	40	200	有点赞同	基本赞同	基本不赞同	基本赞同	有点赞同	有点赞同
526	52	男	本科	了解一点	有时	有时	有时	经常	有时	有时	经常	有时	有时	肯定会	肯定会	良好的住房、教育、体面的工作和良好的当地医疗设施	不确定	不确定	不确定	不确定	不确定	不确定	不确定	不确定	不需要	25	120	5	5	1.5	基本不赞同	基本赞同	基本不赞同	有点不赞同	基本赞同	非常赞同
527	42	女	本科	了解一点	有时	有时	有时	有时	有时	有时	有时	有时	有时	不会	也许会	良好的住房、教育、体面的工作和良好的当地医疗设施	不确定	不确定	不确定	不确定	不确定	不确定	不确定	不确定	不需要	50	60	5	20	20	有点赞同	有点赞同	有点赞同	有点赞同	有点赞同	有点赞同
528	30	男	本科	了解一点	经常	很少	有时	经常	经常	经常	有时	有时	经常	肯定会	肯定会	良好的住房、教育、体面的工作和良好的当地医疗设施	不确定	不确定	不确定	不确定	不确定	不确定	不确定	不确定	需要	100	60	3	50	100	有点不赞同	有点不赞同	有点不赞同	有点不赞同	有点不赞同	有点不赞同
529	42	男	本科	非常了解	经常	经常	经常	经常	经常	经常	经常	经常	经常	肯定会	肯定会	引导健康⽣活方式的信息和鼓励	不同意	不同意	不同意	不同意	不同意	不同意	不同意	不同意	不需要	20	20	1	10	100	基本不赞同	基本不赞同	基本不赞同	基本不赞同	基本不赞同	基本不赞同
530	29	男	本科	了解一点	有时	经常	有时	有时	有时	有时	很少	有时	有时	也许会	也许会	良好的住房、教育、体面的工作和良好的当地医疗设施	不确定	不确定	不确定	不确定	不确定	不同意	不确定	不同意	需要	50	128	13.4	20	30	有点不赞同	基本不赞同	基本不赞同	有点赞同	有点不赞同	有点不赞同
531	48	男	专科	了解一点	有时	经常	有时	经常	有时	经常	经常	经常	有时	也许会	也许会	引导健康⽣活方式的信息和鼓励	同意	不确定	同意	同意	不确定	同意	同意	不确定	不需要	20	120	10	10	20	非常不赞同	非常不赞同	基本不赞同	非常不赞同	基本不赞同	基本不赞同
532	33	男	本科	了解很多	有时	有时	有时	有时	有时	有时	有时	有时	有时	也许会	也许会	引导健康⽣活方式的信息和鼓励	不确定	同意	不同意	同意	同意	同意	同意	同意	不需要	30	80	2	1	2	非常不赞同	有点不赞同	有点不赞同	有点不赞同	基本不赞同	基本不赞同
533	34	男	本科	了解很多	有时	经常	很少	有时	经常	经常	经常	经常	有时	也许会	肯定会	引导健康⽣活方式的信息和鼓励	非常不同意	非常不同意	非常不同意	不确定	不确定	不确定	不确定	同意	需要	10	75	20	10	10	有点不赞同	有点不赞同	有点赞同	有点赞同	有点不赞同	有点不赞同
534	30	男	专科	了解很少	有时	有时	经常	很少	很少	经常	有时	有时	经常	也许会	不会	引导健康⽣活方式的信息和鼓励	同意	同意	同意	不确定	同意	不确定	不确定	不确定	不需要	20	55	6	30	50	非常不赞同	有点不赞同	基本不赞同	有点赞同	基本不赞同	有点赞同
535	28	男	初中	了解一点	有时	有时	有时	有时	有时	有时	有时	有时	有时	也许会	也许会	良好的住房、教育、体面的工作和良好的当地医疗设施	不同意	不同意	不同意	不同意	不同意	不同意	不同意	不同意	不需要	25	128	30	20	200	非常不赞同	非常不赞同	非常不赞同	非常不赞同	非常不赞同	基本不赞同
536	27	女	本科	了解一点	有时	经常	有时	经常	经常	经常	很少	很少	有时	也许会	也许会	良好的住房、教育、体面的工作和良好的当地医疗设施	同意	同意	同意	不确定	同意	不确定	不确定	不确定	需要	50	128	12.5	7	35	有点不赞同	有点赞同	非常不赞同	有点赞同	有点赞同	有点赞同
537	40	男	初中	了解一点	很少	有时	有时	经常	有时	很少	有时	很少	很少	也许会	也许会	引导健康⽣活方式的信息和鼓励	不确定	不确定	同意	不确定	同意	不确定	同意	不同意	不需要	20	148	65	30	200	基本不赞同	基本赞同	基本不赞同	非常赞同	基本赞同	基本赞同
538	28	男	本科	了解一点	有时	有时	有时	有时	经常	经常	有时	很少	有时	肯定会	也许会	引导健康⽣活方式的信息和鼓励	不同意	非常不同意	非常不同意	非常不同意	非常不同意	不确定	不确定	不确定	不需要	20	128	42.5	0	30	有点赞同	非常赞同	有点不赞同	基本赞同	有点赞同	有点赞同
539	46	男	本科	了解很多	有时	有时	有时	有时	经常	经常	经常	经常	经常	肯定会	肯定会	引导健康⽣活方式的信息和鼓励	同意	同意	同意	同意	同意	同意	同意	同意	需要	100	128	7.5	63	30	有点赞同	有点赞同	有点不赞同	有点赞同	有点赞同	有点赞同
540	48	男	本科	了解一点	经常	经常	有时	经常	有时	有时	很少	有时	有时	也许会	肯定会	良好的住房、教育、体面的工作和良好的当地医疗设施	不确定	不确定	不确定	不确定	同意	同意	同意	不确定	需要	20	128	12.5	7	30	基本赞同	基本赞同	基本不赞同	有点不赞同	有点不赞同	有点赞同
541	35	男	初中	了解一点	有时	有时	有时	经常	经常	经常	有时	有时	有时	也许会	也许会	良好的住房、教育、体面的工作和良好的当地医疗设施	不确定	不确定	不确定	不确定	不确定	不确定	不确定	同意	不需要	25	64	6.375	15	150	基本赞同	基本赞同	有点赞同	有点赞同	有点赞同	有点赞同
542	25	男	小学	了解一点	有时	经常	很少	有时	有时	有时	有时	有时	有时	不会	也许会	良好的住房、教育、体面的工作和良好的当地医疗设施	同意	同意	同意	不确定	同意	不确定	不确定	同意	需要	20	128	12.5	0.7	170	基本赞同	基本赞同	有点赞同	基本赞同	基本赞同	基本赞同
543	39	男	本科	了解很多	有时	有时	很少	经常	有时	很少	有时	有时	有时	肯定会	肯定会	引导健康⽣活方式的信息和鼓励	不确定	不确定	不同意	不同意	不同意	非常不同意	同意	不同意	不需要	20	128	略	略	略	非常不赞同	基本赞同	基本不赞同	基本赞同	有点赞同	非常不赞同
544	49	男	专科	了解一点	有时	不适用	经常	有时	有时	很少	经常	有时	经常	也许会	不会	良好的住房、教育、体面的工作和良好的当地医疗设施	同意	非常不同意	同意	非常同意	不确定	不同意	同意	不同意	不需要	20	128	略	略	略	非常赞同	有点不赞同	非常不赞同	非常赞同	有点赞同	有点不赞同
545	33	男	专科	非常了解	经常	不适用	有时	很少	有时	很少	经常	有时	很少	不会	肯定会	引导健康⽣活方式的信息和鼓励	不同意	同意	非常不同意	不同意	不同意	不确定	非常不同意	不确定	需要	20	128	略	略	略	有点不赞同	基本不赞同	非常不赞同	基本不赞同	基本不赞同	基本不赞同
546	39	男	初中	了解很少	很少	很少	有时	有时	经常	很少	有时	有时	有时	也许会	也许会	良好的住房、教育、体面的工作和良好的当地医疗设施	非常同意	非常不同意	不确定	不同意	非常不同意	非常同意	不同意	同意	不需要	20	128	略	略	略	有点赞同	非常不赞同	非常不赞同	有点不赞同	有点不赞同	非常赞同
547	47	男	初中	了解很多	有时	很少	经常	有时	有时	有时	很少	很少	经常	不会	也许会	良好的住房、教育、体面的工作和良好的当地医疗设施	非常不同意	非常同意	同意	不同意	不确定	非常不同意	非常不同意	不同意	不需要	20	128	略	略	略	基本不赞同	非常不赞同	基本赞同	非常不赞同	有点不赞同	有点不赞同
548	44	女	高中	非常了解	经常	有时	很少	很少	有时	经常	很少	很少	有时	也许会	也许会	良好的住房、教育、体面的工作和良好的当地医疗设施	非常不同意	同意	非常不同意	不同意	非常同意	不确定	不确定	不同意	需要	20	128	略	略	略	有点不赞同	非常赞同	有点不赞同	非常不赞同	有点不赞同	基本不赞同
549	34	女	小学	非常了解	有时	经常	很少	很少	很少	经常	很少	经常	经常	不会	不会	良好的住房、教育、体面的工作和良好的当地医疗设施	非常不同意	不确定	不同意	不确定	同意	不同意	同意	不确定	需要	20	128	略	略	略	有点不赞同	基本不赞同	非常赞同	非常不赞同	基本不赞同	有点赞同
550	46	男	初中	了解很少	有时	很少	经常	很少	有时	有时	经常	有时	经常	不会	也许会	引导健康⽣活方式的信息和鼓励	不同意	非常同意	非常不同意	不同意	非常不同意	非常同意	不同意	不同意	不需要	20	128	略	略	略	非常赞同	基本不赞同	基本不赞同	非常不赞同	非常不赞同	非常赞同
551	58	女	专科	了解很多	很少	有时	很少	经常	有时	有时	有时	很少	很少	不会	不会	引导健康⽣活方式的信息和鼓励	不确定	不同意	不确定	非常同意	非常同意	不确定	非常不同意	不确定	不需要	20	128	略	略	略	基本不赞同	非常不赞同	基本不赞同	基本不赞同	基本不赞同	有点赞同
552	35	男	专科	了解很多	有时	很少	经常	有时	经常	有时	有时	经常	很少	肯定会	肯定会	引导健康⽣活方式的信息和鼓励	非常不同意	同意	不确定	非常不同意	不同意	非常同意	不确定	同意	需要	20	128	略	略	略	有点不赞同	非常不赞同	非常赞同	有点不赞同	基本不赞同	非常不赞同
553	43	男	小学	了解很多	经常	经常	很少	很少	很少	有时	有时	很少	很少	不会	肯定会	引导健康⽣活方式的信息和鼓励	非常同意	不同意	同意	不同意	不同意	不确定	非常不同意	不同意	需要	20	128	略	略	略	有点赞同	基本不赞同	非常不赞同	有点不赞同	基本赞同	基本不赞同
554	54	男	专科	了解很少	经常	很少	有时	很少	有时	有时	有时	有时	有时	也许会	不会	良好的住房、教育、体面的工作和良好的当地医疗设施	不同意	非常同意	非常不同意	同意	不确定	不确定	非常不同意	不确定	不需要	20	128	略	略	略	基本赞同	有点不赞同	基本赞同	有点不赞同	有点不赞同	有点赞同
555	36	女	初中	了解一点	有时	经常	很少	经常	经常	有时	有时	有时	有时	也许会	不会	引导健康⽣活方式的信息和鼓励	同意	同意	同意	不确定	同意	同意	不确定	不确定	需要	80	120	8	10	170	有点不赞同	非常赞同	有点不赞同	基本赞同	有点赞同	基本赞同
556	61	男	初中	了解很少	有时	有时	经常	经常	经常	很少	有时	有时	有时	肯定会	不会	良好的住房、教育、体面的工作和良好的当地医疗设施	同意	不确定	不同意	同意	同意	非常不同意	非常同意	不确定	需要	20	128	略	略	略	有点不赞同	基本赞同	有点不赞同	非常不赞同	基本不赞同	有点不赞同
557	62	女	专科	了解很多	有时	经常	很少	经常	经常	经常	有时	有时	有时	也许会	也许会	引导健康⽣活方式的信息和鼓励	同意	非常不同意	同意	非常同意	非常不同意	同意	不确定	不确定	不需要	20	128	略	略	略	基本不赞同	有点赞同	基本不赞同	有点赞同	基本不赞同	有点不赞同
558	62	男	专科	了解很多	经常	不适用	经常	有时	很少	很少	很少	很少	经常	不会	也许会	引导健康⽣活方式的信息和鼓励	非常不同意	非常不同意	非常不同意	同意	不同意	不确定	非常不同意	不确定	需要	20	128	略	略	略	非常不赞同	有点不赞同	有点不赞同	基本不赞同	非常不赞同	有点不赞同
559	33	女	初中	了解很多	经常	有时	很少	很少	有时	有时	很少	有时	很少	不会	也许会	良好的住房、教育、体面的工作和良好的当地医疗设施	非常不同意	不确定	不同意	同意	非常不同意	不同意	不确定	不同意	需要	20	128	略	略	略	基本不赞同	基本不赞同	有点赞同	非常不赞同	有点不赞同	非常不赞同
560	49	男	初中	了解一点	经常	不适用	很少	有时	经常	很少	经常	经常	很少	不会	也许会	良好的住房、教育、体面的工作和良好的当地医疗设施	同意	不确定	不同意	非常同意	不同意	不确定	非常不同意	不确定	不需要	20	128	略	略	略	非常不赞同	有点不赞同	基本不赞同	基本不赞同	有点不赞同	非常赞同
561	49	男	本科	了解很多	很少	不适用	很少	有时	有时	有时	有时	经常	经常	也许会	不会	引导健康⽣活方式的信息和鼓励	非常不同意	非常不同意	不同意	非常不同意	非常不同意	不同意	不确定	不确定	不需要	20	128	略	略	略	基本不赞同	非常不赞同	基本不赞同	基本赞同	有点赞同	基本赞同
562	46	女	小学	了解很多	经常	很少	经常	有时	有时	有时	经常	经常	经常	也许会	肯定会	引导健康⽣活方式的信息和鼓励	非常不同意	同意	非常同意	不确定	非常不同意	非常同意	不同意	非常同意	不需要	20	128	略	略	略	基本不赞同	有点不赞同	有点赞同	基本赞同	基本不赞同	有点不赞同
563	51	男	初中	了解很多	有时	很少	经常	有时	有时	很少	有时	很少	有时	也许会	也许会	良好的住房、教育、体面的工作和良好的当地医疗设施	非常同意	非常同意	非常不同意	不同意	非常不同意	非常不同意	同意	非常不同意	需要	20	128	略	略	略	非常不赞同	非常不赞同	基本不赞同	有点不赞同	基本不赞同	非常赞同
564	55	女	初中	了解很少	很少	经常	很少	很少	很少	很少	很少	经常	有时	不会	肯定会	良好的住房、教育、体面的工作和良好的当地医疗设施	非常不同意	不确定	不确定	不同意	不同意	不确定	不同意	不确定	需要	20	128	略	略	略	有点不赞同	基本不赞同	基本赞同	有点赞同	基本不赞同	非常不赞同
565	34	女	小学	了解一点	有时	很少	很少	很少	有时	经常	有时	很少	经常	也许会	肯定会	引导健康⽣活方式的信息和鼓励	不确定	非常不同意	不同意	不确定	不同意	不确定	非常不同意	不确定	不需要	20	128	略	略	略	非常不赞同	基本赞同	有点赞同	非常不赞同	基本不赞同	有点赞同
566	36	男	小学	非常了解	有时	经常	有时	经常	很少	有时	有时	有时	有时	不会	也许会	良好的住房、教育、体面的工作和良好的当地医疗设施	非常不同意	不确定	同意	不同意	非常同意	非常同意	非常不同意	非常不同意	不需要	20	128	略	略	略	有点不赞同	非常赞同	非常不赞同	有点赞同	非常赞同	有点不赞同
567	51	女	专科	了解一点	有时	有时	经常	经常	经常	很少	有时	有时	有时	也许会	肯定会	良好的住房、教育、体面的工作和良好的当地医疗设施	不同意	不同意	不确定	不同意	非常不同意	同意	同意	不确定	需要	20	128	略	略	略	有点不赞同	基本不赞同	有点不赞同	基本不赞同	基本不赞同	基本不赞同
568	61	男	小学	了解很少	有时	很少	有时	有时	有时	很少	经常	很少	有时	也许会	肯定会	良好的住房、教育、体面的工作和良好的当地医疗设施	不同意	不同意	不同意	非常不同意	不确定	不同意	不确定	不确定	不需要	20	128	略	略	略	有点不赞同	有点不赞同	有点不赞同	基本不赞同	有点赞同	非常不赞同
569	48	男	初中	了解一点	经常	经常	经常	经常	很少	很少	很少	很少	经常	肯定会	也许会	引导健康⽣活方式的信息和鼓励	不确定	非常不同意	不确定	不确定	同意	不同意	不确定	不同意	不需要	20	128	略	略	略	基本不赞同	有点赞同	基本赞同	基本不赞同	有点赞同	有点不赞同
570	53	女	本科	非常了解	经常	不适用	有时	很少	很少	经常	经常	经常	有时	肯定会	肯定会	良好的住房、教育、体面的工作和良好的当地医疗设施	不同意	不同意	不同意	不确定	不同意	不同意	不同意	不同意	不需要	20	128	略	略	略	基本不赞同	非常不赞同	基本不赞同	有点不赞同	基本不赞同	有点不赞同
571	38	男	高中	了解很少	很少	很少	很少	有时	经常	很少	有时	经常	经常	也许会	也许会	良好的住房、教育、体面的工作和良好的当地医疗设施	不确定	非常不同意	非常不同意	不同意	不确定	非常同意	非常同意	不同意	需要	20	128	略	略	略	基本不赞同	基本不赞同	有点不赞同	有点赞同	基本赞同	非常不赞同
572	57	男	初中	非常了解	很少	很少	很少	经常	有时	经常	经常	很少	很少	也许会	也许会	引导健康⽣活方式的信息和鼓励	非常不同意	不同意	不同意	非常同意	不同意	同意	非常不同意	不确定	不需要	20	128	略	略	略	有点不赞同	基本赞同	基本不赞同	非常赞同	基本不赞同	非常不赞同
573	42	男	初中	了解一点	经常	不适用	经常	很少	经常	有时	很少	很少	经常	也许会	也许会	良好的住房、教育、体面的工作和良好的当地医疗设施	非常不同意	非常不同意	非常同意	不同意	不同意	不同意	不同意	非常同意	需要	20	128	略	略	略	非常不赞同	基本不赞同	有点赞同	基本不赞同	基本不赞同	基本不赞同
574	38	男	本科	了解一点	有时	有时	有时	有时	有时	经常	很少	经常	很少	也许会	肯定会	良好的住房、教育、体面的工作和良好的当地医疗设施	不同意	非常不同意	不同意	同意	不同意	不同意	同意	非常不同意	需要	20	128	略	略	略	非常不赞同	有点不赞同	基本赞同	有点不赞同	有点赞同	有点赞同
575	63	女	高中	了解一点	有时	有时	很少	有时	很少	经常	经常	很少	有时	也许会	也许会	良好的住房、教育、体面的工作和良好的当地医疗设施	非常不同意	不确定	不确定	同意	不确定	不确定	非常不同意	非常不同意	需要	20	128	略	略	略	基本不赞同	非常赞同	有点不赞同	基本赞同	有点不赞同	非常不赞同
576	32	男	高中	了解很少	很少	经常	很少	有时	经常	很少	很少	有时	有时	肯定会	也许会	良好的住房、教育、体面的工作和良好的当地医疗设施	不确定	不同意	不同意	非常同意	非常同意	不同意	不确定	不确定	不需要	20	128	略	略	略	非常不赞同	非常不赞同	非常不赞同	非常不赞同	基本不赞同	非常不赞同
577	52	男	专科	了解一点	有时	经常	很少	有时	很少	有时	有时	有时	有时	也许会	也许会	良好的住房、教育、体面的工作和良好的当地医疗设施	不同意	不同意	不确定	非常同意	不同意	非常不同意	非常不同意	不确定	不需要	20	128	略	略	略	非常赞同	有点不赞同	基本不赞同	有点不赞同	非常不赞同	有点赞同
578	34	男	专科	非常了解	有时	有时	很少	很少	有时	经常	很少	有时	很少	不会	也许会	引导健康⽣活方式的信息和鼓励	同意	不确定	同意	不同意	不同意	不同意	不确定	不同意	不需要	20	128	略	略	略	有点赞同	非常不赞同	有点赞同	基本不赞同	有点赞同	非常赞同
579	34	男	专科	了解很少	经常	很少	有时	很少	经常	经常	有时	很少	很少	不会	肯定会	良好的住房、教育、体面的工作和良好的当地医疗设施	不确定	不同意	不同意	非常不同意	不同意	不确定	不确定	不确定	不需要	20	128	略	略	略	非常赞同	非常不赞同	非常不赞同	非常不赞同	基本赞同	有点不赞同
580	56	男	初中	了解一点	有时	经常	经常	经常	经常	很少	经常	很少	经常	肯定会	不会	良好的住房、教育、体面的工作和良好的当地医疗设施	不确定	不同意	非常不同意	不同意	不确定	不确定	不同意	同意	需要	20	128	略	略	略	基本赞同	非常不赞同	非常不赞同	有点不赞同	基本不赞同	有点赞同
581	47	男	高中	了解很少	有时	不适用	经常	经常	经常	很少	经常	有时	很少	也许会	不会	引导健康⽣活方式的信息和鼓励	非常不同意	非常同意	非常不同意	同意	不确定	不同意	不同意	非常同意	需要	20	128	略	略	略	有点赞同	非常不赞同	有点赞同	有点不赞同	有点不赞同	基本不赞同
582	63	男	高中	非常了解	有时	有时	经常	很少	有时	很少	很少	很少	经常	肯定会	肯定会	引导健康⽣活方式的信息和鼓励	不同意	非常同意	非常同意	非常不同意	非常同意	非常不同意	不同意	非常不同意	需要	20	128	略	略	略	基本赞同	基本不赞同	基本不赞同	基本不赞同	非常赞同	有点赞同
583	52	男	小学	了解很少	很少	经常	有时	经常	经常	很少	有时	很少	很少	肯定会	不会	良好的住房、教育、体面的工作和良好的当地医疗设施	非常不同意	不同意	非常不同意	不确定	不同意	同意	非常不同意	不确定	不需要	20	128	略	略	略	非常不赞同	有点不赞同	基本不赞同	有点不赞同	非常赞同	有点不赞同
584	51	男	小学	了解很多	很少	有时	经常	有时	有时	经常	很少	有时	经常	肯定会	不会	引导健康⽣活方式的信息和鼓励	不确定	非常不同意	非常同意	不同意	非常不同意	非常不同意	非常同意	不同意	不需要	20	128	略	略	略	基本不赞同	基本不赞同	基本不赞同	有点不赞同	有点不赞同	非常赞同
585	43	男	小学	非常了解	很少	有时	有时	有时	有时	经常	经常	很少	有时	不会	也许会	引导健康⽣活方式的信息和鼓励	不同意	非常不同意	非常同意	同意	非常同意	不同意	不确定	非常不同意	不需要	20	128	略	略	略	基本不赞同	非常赞同	基本不赞同	有点不赞同	基本不赞同	基本赞同
586	63	女	专科	了解很多	经常	很少	很少	很少	经常	经常	很少	有时	经常	肯定会	不会	良好的住房、教育、体面的工作和良好的当地医疗设施	非常不同意	非常不同意	非常不同意	非常不同意	不同意	非常不同意	非常不同意	非常同意	不需要	20	128	略	略	略	基本赞同	基本不赞同	非常不赞同	非常不赞同	基本不赞同	有点赞同
587	41	男	小学	非常了解	有时	不适用	有时	有时	经常	经常	很少	有时	有时	肯定会	不会	良好的住房、教育、体面的工作和良好的当地医疗设施	非常不同意	非常不同意	非常不同意	不确定	非常同意	不确定	同意	非常同意	不需要	20	128	略	略	略	有点不赞同	有点赞同	基本不赞同	基本赞同	有点赞同	有点不赞同
588	38	男	初中	了解一点	很少	很少	很少	经常	很少	经常	很少	经常	有时	肯定会	不会	引导健康⽣活方式的信息和鼓励	不同意	不同意	不确定	不确定	不同意	不确定	不同意	非常不同意	不需要	20	128	略	略	略	有点不赞同	非常赞同	非常不赞同	基本不赞同	非常不赞同	有点不赞同
589	61	女	高中	了解很多	很少	经常	有时	经常	很少	很少	有时	很少	经常	肯定会	不会	良好的住房、教育、体面的工作和良好的当地医疗设施	同意	非常不同意	同意	非常同意	同意	不同意	同意	同意	不需要	20	128	略	略	略	非常赞同	基本不赞同	有点不赞同	非常不赞同	基本不赞同	非常不赞同
590	60	女	小学	了解很多	有时	有时	很少	有时	有时	很少	经常	经常	很少	也许会	肯定会	引导健康⽣活方式的信息和鼓励	非常同意	不同意	同意	不同意	不同意	同意	非常不同意	不同意	不需要	20	128	略	略	略	有点赞同	基本赞同	基本不赞同	有点赞同	基本不赞同	非常不赞同
591	62	女	本科	了解一点	很少	很少	很少	有时	很少	有时	有时	很少	很少	肯定会	也许会	引导健康⽣活方式的信息和鼓励	非常不同意	同意	不同意	不同意	非常不同意	不同意	不同意	不同意	不需要	20	128	略	略	略	有点赞同	有点不赞同	非常不赞同	有点赞同	非常不赞同	基本赞同
592	54	女	高中	非常了解	有时	经常	很少	有时	有时	经常	经常	有时	有时	不会	也许会	良好的住房、教育、体面的工作和良好的当地医疗设施	非常不同意	不确定	不同意	非常不同意	同意	不同意	不同意	非常同意	需要	20	128	略	略	略	非常不赞同	有点赞同	有点赞同	非常不赞同	有点不赞同	非常不赞同
593	58	男	小学	了解很少	很少	很少	经常	有时	经常	很少	有时	很少	经常	不会	不会	引导健康⽣活方式的信息和鼓励	非常不同意	非常不同意	不同意	不确定	非常不同意	非常同意	同意	非常同意	需要	20	128	略	略	略	基本不赞同	有点不赞同	基本不赞同	有点赞同	有点不赞同	非常不赞同
594	48	女	初中	非常了解	很少	有时	很少	经常	经常	有时	有时	有时	有时	肯定会	也许会	引导健康⽣活方式的信息和鼓励	不确定	同意	非常不同意	不确定	不同意	不同意	不确定	不确定	不需要	20	128	略	略	略	基本赞同	基本不赞同	非常不赞同	非常赞同	基本赞同	有点不赞同
595	47	男	小学	了解很多	很少	有时	经常	有时	有时	有时	有时	有时	有时	肯定会	肯定会	良好的住房、教育、体面的工作和良好的当地医疗设施	不确定	不同意	不同意	不同意	不确定	非常不同意	不同意	非常同意	不需要	20	128	略	略	略	基本不赞同	有点不赞同	非常不赞同	有点不赞同	有点不赞同	非常不赞同
596	39	女	小学	非常了解	经常	很少	经常	有时	有时	有时	很少	经常	很少	也许会	不会	良好的住房、教育、体面的工作和良好的当地医疗设施	非常同意	非常不同意	不同意	非常不同意	不确定	非常不同意	不同意	不同意	需要	20	128	略	略	略	基本不赞同	非常不赞同	基本不赞同	基本不赞同	基本不赞同	基本不赞同
597	35	男	小学	了解一点	有时	不适用	有时	很少	经常	经常	很少	经常	很少	不会	肯定会	良好的住房、教育、体面的工作和良好的当地医疗设施	不同意	同意	不确定	同意	不同意	不同意	非常同意	不同意	不需要	20	128	略	略	略	非常赞同	非常不赞同	有点赞同	基本赞同	有点不赞同	非常不赞同
598	32	女	小学	非常了解	经常	不适用	有时	有时	经常	有时	有时	很少	经常	也许会	肯定会	良好的住房、教育、体面的工作和良好的当地医疗设施	不同意	非常不同意	非常不同意	不确定	非常同意	不确定	同意	非常不同意	需要	20	128	略	略	略	有点赞同	基本不赞同	非常赞同	有点赞同	非常不赞同	有点赞同
599	56	男	本科	了解一点	有时	有时	很少	有时	有时	经常	有时	有时	有时	也许会	肯定会	良好的住房、教育、体面的工作和良好的当地医疗设施	非常不同意	不同意	不同意	非常同意	同意	不确定	不同意	非常同意	需要	20	128	略	略	略	基本不赞同	基本不赞同	非常赞同	非常不赞同	基本赞同	有点赞同
600	53	男	初中	非常了解	经常	不适用	很少	有时	经常	很少	经常	很少	经常	也许会	不会	良好的住房、教育、体面的工作和良好的当地医疗设施	同意	非常不同意	非常同意	不确定	非常同意	非常不同意	同意	非常不同意	不需要	20	128	略	略	略	基本不赞同	基本赞同	非常赞同	基本不赞同	非常不赞同	有点不赞同
601	33	男	高中	非常了解	经常	有时	有时	有时	有时	很少	有时	有时	很少	肯定会	不会	引导健康⽣活方式的信息和鼓励	不确定	同意	不确定	非常同意	不同意	非常不同意	同意	不同意	需要	20	128	略	略	略	基本不赞同	有点不赞同	有点不赞同	基本赞同	非常赞同	非常不赞同
602	33	男	高中	非常了解	很少	有时	很少	有时	很少	很少	经常	有时	经常	肯定会	肯定会	良好的住房、教育、体面的工作和良好的当地医疗设施	非常不同意	非常不同意	不同意	同意	不确定	同意	不同意	不同意	不需要	20	128	略	略	略	有点不赞同	非常不赞同	非常不赞同	非常赞同	非常赞同	有点不赞同
603	58	男	高中	了解很少	很少	有时	很少	有时	很少	很少	很少	很少	很少	不会	肯定会	良好的住房、教育、体面的工作和良好的当地医疗设施	不同意	非常不同意	非常同意	不确定	不确定	非常同意	不同意	非常不同意	不需要	20	128	略	略	略	有点不赞同	非常不赞同	有点不赞同	基本不赞同	基本不赞同	基本赞同
604	45	女	初中	非常了解	有时	有时	经常	很少	很少	有时	经常	有时	经常	肯定会	肯定会	引导健康⽣活方式的信息和鼓励	不确定	非常不同意	非常不同意	不确定	不确定	不确定	不同意	同意	不需要	20	128	略	略	略	非常不赞同	有点不赞同	非常不赞同	非常不赞同	非常不赞同	非常不赞同
605	44	男	专科	了解很少	有时	不适用	很少	有时	有时	很少	有时	很少	很少	不会	也许会	引导健康⽣活方式的信息和鼓励	不同意	非常不同意	不确定	非常同意	非常不同意	不确定	不同意	不确定	不需要	20	128	略	略	略	非常不赞同	基本不赞同	有点不赞同	非常不赞同	非常不赞同	非常赞同
606	46	女	专科	了解一点	有时	有时	有时	很少	有时	经常	经常	有时	有时	也许会	肯定会	良好的住房、教育、体面的工作和良好的当地医疗设施	不同意	不确定	非常不同意	不同意	不确定	非常不同意	不同意	不确定	不需要	20	128	略	略	略	基本不赞同	有点赞同	基本不赞同	基本赞同	非常赞同	基本不赞同
607	55	男	初中	了解很多	很少	经常	有时	有时	很少	经常	很少	有时	很少	肯定会	不会	引导健康⽣活方式的信息和鼓励	非常同意	非常不同意	不同意	非常不同意	非常不同意	同意	不同意	不同意	需要	20	128	略	略	略	基本不赞同	基本不赞同	基本不赞同	有点不赞同	基本不赞同	基本赞同
608	39	男	小学	了解很多	经常	经常	有时	经常	有时	有时	有时	有时	经常	也许会	不会	良好的住房、教育、体面的工作和良好的当地医疗设施	不确定	非常同意	不确定	非常不同意	非常同意	不同意	不确定	不确定	需要	20	128	略	略	略	基本不赞同	基本不赞同	有点不赞同	非常不赞同	有点不赞同	基本赞同
609	58	女	小学	了解一点	很少	有时	有时	很少	经常	有时	有时	经常	很少	肯定会	也许会	良好的住房、教育、体面的工作和良好的当地医疗设施	非常同意	不同意	非常同意	同意	不同意	同意	非常不同意	不确定	不需要	20	128	略	略	略	基本赞同	有点不赞同	基本不赞同	基本不赞同	有点赞同	基本赞同
610	38	男	专科	了解一点	有时	很少	有时	经常	有时	很少	经常	经常	经常	肯定会	不会	良好的住房、教育、体面的工作和良好的当地医疗设施	非常不同意	不同意	非常不同意	非常同意	非常不同意	不确定	不同意	不同意	需要	20	128	略	略	略	有点赞同	基本不赞同	有点赞同	非常不赞同	非常赞同	有点不赞同
611	48	男	专科	了解很多	很少	有时	经常	经常	很少	经常	经常	有时	经常	也许会	不会	良好的住房、教育、体面的工作和良好的当地医疗设施	非常同意	不确定	不确定	不同意	同意	不确定	非常不同意	不同意	需要	20	128	略	略	略	非常不赞同	有点不赞同	基本不赞同	非常不赞同	有点赞同	非常不赞同
612	45	女	初中	了解一点	经常	有时	有时	经常	经常	很少	有时	有时	有时	也许会	不会	良好的住房、教育、体面的工作和良好的当地医疗设施	不同意	同意	不确定	非常同意	不同意	不确定	非常同意	不同意	不需要	20	128	略	略	略	基本不赞同	有点赞同	基本不赞同	非常不赞同	非常不赞同	基本赞同
613	60	男	高中	了解很多	很少	经常	很少	有时	有时	很少	经常	经常	有时	也许会	也许会	引导健康⽣活方式的信息和鼓励	不确定	不同意	不同意	不同意	不确定	非常不同意	不同意	非常同意	需要	20	128	略	略	略	基本不赞同	有点不赞同	基本不赞同	有点赞同	基本不赞同	有点不赞同
614	60	女	高中	了解很少	有时	经常	经常	有时	有时	经常	有时	有时	经常	也许会	不会	良好的住房、教育、体面的工作和良好的当地医疗设施	同意	非常同意	非常不同意	同意	不同意	不确定	非常不同意	不同意	不需要	20	128	略	略	略	基本不赞同	基本不赞同	非常不赞同	基本赞同	有点不赞同	有点不赞同
615	43	男	初中	了解很多	经常	不适用	有时	很少	有时	很少	很少	很少	经常	肯定会	肯定会	良好的住房、教育、体面的工作和良好的当地医疗设施	非常不同意	不确定	非常不同意	不同意	不确定	不同意	非常不同意	不同意	不需要	20	128	略	略	略	基本赞同	有点不赞同	基本赞同	有点赞同	非常赞同	有点赞同
616	57	男	高中	了解一点	经常	很少	有时	经常	经常	很少	很少	有时	有时	也许会	肯定会	良好的住房、教育、体面的工作和良好的当地医疗设施	不同意	不确定	不确定	非常同意	非常不同意	不确定	非常不同意	非常同意	不需要	20	128	略	略	略	基本不赞同	基本不赞同	基本不赞同	有点不赞同	基本不赞同	非常不赞同
617	44	男	小学	了解很多	有时	有时	经常	有时	很少	有时	经常	很少	很少	不会	也许会	引导健康⽣活方式的信息和鼓励	不确定	非常不同意	不同意	不确定	非常同意	不确定	同意	非常不同意	需要	20	128	略	略	略	有点赞同	基本不赞同	非常赞同	基本不赞同	有点不赞同	有点不赞同
618	46	男	小学	了解很多	有时	不适用	经常	经常	经常	有时	有时	经常	有时	也许会	不会	引导健康⽣活方式的信息和鼓励	不确定	不确定	不同意	非常同意	不同意	不确定	同意	不确定	不需要	20	128	略	略	略	基本赞同	基本赞同	基本不赞同	基本不赞同	有点不赞同	基本不赞同
619	45	女	初中	非常了解	很少	不适用	很少	很少	经常	有时	有时	很少	很少	不会	也许会	良好的住房、教育、体面的工作和良好的当地医疗设施	不同意	非常同意	不确定	不确定	不同意	不确定	非常同意	不同意	不需要	20	128	略	略	略	有点不赞同	非常赞同	基本不赞同	非常不赞同	基本赞同	有点赞同
620	44	男	高中	非常了解	有时	有时	经常	很少	很少	有时	经常	经常	有时	不会	肯定会	良好的住房、教育、体面的工作和良好的当地医疗设施	不同意	不同意	不确定	不同意	不确定	同意	非常不同意	不同意	需要	20	128	略	略	略	有点不赞同	基本不赞同	基本赞同	非常不赞同	有点赞同	非常不赞同
621	53	男	高中	非常了解	很少	很少	经常	有时	经常	有时	经常	有时	有时	肯定会	也许会	引导健康⽣活方式的信息和鼓励	非常不同意	不确定	不同意	不同意	不同意	不确定	不确定	不确定	不需要	20	128	略	略	略	有点不赞同	非常不赞同	非常不赞同	有点赞同	基本不赞同	有点不赞同
622	53	女	小学	了解很多	经常	有时	经常	很少	很少	很少	有时	很少	有时	肯定会	也许会	引导健康⽣活方式的信息和鼓励	非常同意	不同意	非常不同意	同意	不确定	不确定	不同意	非常不同意	不需要	20	128	略	略	略	有点不赞同	基本不赞同	有点不赞同	基本不赞同	基本不赞同	有点赞同
623	60	女	高中	了解一点	有时	经常	有时	经常	有时	有时	有时	有时	有时	不会	肯定会	引导健康⽣活方式的信息和鼓励	同意	同意	同意	不同意	非常同意	非常不同意	非常不同意	非常不同意	需要	20	128	略	略	略	有点不赞同	有点不赞同	有点不赞同	有点不赞同	有点不赞同	基本不赞同
624	50	女	专科	了解很多	经常	有时	有时	经常	有时	有时	经常	有时	有时	也许会	也许会	良好的住房、教育、体面的工作和良好的当地医疗设施	非常同意	非常不同意	非常同意	同意	不同意	不同意	不同意	不确定	不需要	20	128	略	略	略	有点不赞同	基本不赞同	非常赞同	有点不赞同	非常赞同	有点不赞同
625	63	男	专科	了解很多	很少	很少	有时	有时	有时	有时	有时	有时	很少	也许会	肯定会	良好的住房、教育、体面的工作和良好的当地医疗设施	不确定	非常不同意	不同意	不确定	不同意	不同意	不同意	非常不同意	不需要	20	128	略	略	略	非常不赞同	非常不赞同	有点不赞同	基本赞同	有点不赞同	有点不赞同
626	58	男	高中	了解很多	经常	有时	很少	很少	很少	有时	很少	很少	有时	也许会	肯定会	良好的住房、教育、体面的工作和良好的当地医疗设施	同意	非常不同意	非常不同意	非常不同意	不同意	不同意	非常同意	不确定	需要	20	128	略	略	略	有点不赞同	基本不赞同	非常不赞同	有点赞同	非常赞同	非常不赞同
627	42	男	本科	非常了解	有时	经常	经常	有时	很少	有时	有时	很少	有时	不会	不会	引导健康⽣活方式的信息和鼓励	不确定	非常不同意	同意	同意	非常不同意	非常不同意	不确定	非常不同意	需要	20	128	略	略	略	基本不赞同	非常不赞同	有点不赞同	有点赞同	有点赞同	非常不赞同
628	38	男	专科	了解很多	有时	有时	有时	很少	经常	有时	很少	经常	很少	也许会	也许会	良好的住房、教育、体面的工作和良好的当地医疗设施	非常不同意	不同意	不同意	不同意	同意	非常不同意	非常同意	非常不同意	需要	20	128	略	略	略	非常不赞同	有点不赞同	非常赞同	有点不赞同	基本不赞同	非常不赞同
629	63	男	初中	了解很多	有时	有时	经常	经常	很少	很少	有时	很少	有时	也许会	肯定会	良好的住房、教育、体面的工作和良好的当地医疗设施	非常不同意	非常同意	非常不同意	同意	不同意	非常同意	不确定	非常同意	不需要	20	128	略	略	略	基本不赞同	有点赞同	有点赞同	有点不赞同	非常不赞同	基本不赞同
630	54	男	初中	了解很多	经常	很少	经常	经常	经常	很少	有时	很少	有时	也许会	也许会	良好的住房、教育、体面的工作和良好的当地医疗设施	不确定	不确定	不确定	不确定	不确定	不确定	同意	非常同意	需要	20	128	略	略	略	基本赞同	非常不赞同	非常不赞同	有点不赞同	非常不赞同	非常赞同
631	59	女	小学	了解很多	经常	经常	经常	经常	很少	有时	有时	很少	经常	不会	也许会	良好的住房、教育、体面的工作和良好的当地医疗设施	非常不同意	不同意	非常不同意	不同意	非常同意	非常同意	非常不同意	不确定	需要	20	128	略	略	略	基本不赞同	基本不赞同	基本赞同	有点不赞同	有点不赞同	有点赞同
632	53	男	小学	了解一点	有时	不适用	有时	有时	有时	经常	有时	很少	很少	不会	也许会	良好的住房、教育、体面的工作和良好的当地医疗设施	非常同意	不同意	不同意	不确定	非常不同意	不同意	不确定	不同意	不需要	20	128	略	略	略	非常赞同	基本不赞同	有点不赞同	基本不赞同	有点不赞同	非常不赞同
633	37	女	专科	非常了解	有时	有时	有时	有时	很少	经常	很少	有时	很少	不会	也许会	良好的住房、教育、体面的工作和良好的当地医疗设施	不确定	非常不同意	不同意	不确定	不确定	不同意	同意	不同意	需要	20	128	略	略	略	有点不赞同	基本不赞同	有点赞同	有点不赞同	有点不赞同	基本不赞同
634	44	女	高中	非常了解	有时	很少	很少	很少	有时	经常	很少	有时	经常	也许会	肯定会	良好的住房、教育、体面的工作和良好的当地医疗设施	非常不同意	非常同意	非常不同意	同意	不确定	不确定	非常不同意	不确定	需要	20	128	略	略	略	非常赞同	有点赞同	基本赞同	基本不赞同	有点不赞同	基本不赞同
635	37	男	初中	非常了解	经常	有时	有时	很少	有时	很少	有时	有时	很少	也许会	不会	引导健康⽣活方式的信息和鼓励	非常不同意	非常不同意	不确定	同意	不同意	非常同意	不确定	非常同意	不需要	20	128	略	略	略	有点赞同	有点不赞同	非常不赞同	非常赞同	基本不赞同	有点不赞同
636	32	女	高中	了解很多	很少	很少	经常	很少	有时	很少	有时	很少	经常	不会	肯定会	引导健康⽣活方式的信息和鼓励	不同意	不同意	不确定	不同意	不确定	非常不同意	非常同意	非常同意	不需要	20	128	略	略	略	非常不赞同	非常不赞同	基本不赞同	基本不赞同	基本不赞同	非常赞同
637	39	男	初中	了解一点	有时	不适用	经常	经常	很少	经常	经常	有时	经常	不会	也许会	良好的住房、教育、体面的工作和良好的当地医疗设施	不同意	不同意	非常不同意	不同意	不同意	不同意	不同意	同意	不需要	20	128	略	略	略	基本赞同	有点赞同	有点不赞同	基本不赞同	有点赞同	非常赞同
638	51	男	初中	非常了解	有时	不适用	有时	经常	很少	经常	有时	经常	很少	也许会	也许会	引导健康⽣活方式的信息和鼓励	同意	非常同意	不确定	不同意	不同意	非常不同意	同意	不同意	需要	20	128	略	略	略	基本不赞同	非常不赞同	基本不赞同	有点赞同	有点不赞同	基本不赞同
639	39	男	高中	非常了解	经常	经常	有时	有时	有时	有时	很少	经常	有时	不会	也许会	良好的住房、教育、体面的工作和良好的当地医疗设施	不同意	同意	不确定	不同意	不同意	非常不同意	不同意	非常同意	不需要	20	128	略	略	略	基本赞同	非常赞同	基本赞同	有点不赞同	基本不赞同	有点不赞同
640	36	女	初中	了解一点	很少	有时	有时	很少	经常	经常	有时	很少	有时	不会	不会	良好的住房、教育、体面的工作和良好的当地医疗设施	不同意	非常不同意	不同意	非常不同意	不确定	非常不同意	非常不同意	不同意	需要	20	128	略	略	略	有点不赞同	有点不赞同	有点不赞同	基本赞同	基本不赞同	非常赞同
641	48	男	小学	非常了解	有时	很少	经常	经常	经常	很少	有时	有时	很少	不会	也许会	良好的住房、教育、体面的工作和良好的当地医疗设施	不同意	不同意	不确定	非常不同意	同意	非常同意	不同意	非常同意	需要	20	128	略	略	略	非常不赞同	有点赞同	基本赞同	基本赞同	非常不赞同	有点不赞同
642	50	男	高中	了解很少	很少	有时	很少	有时	经常	有时	有时	有时	经常	肯定会	也许会	引导健康⽣活方式的信息和鼓励	非常不同意	不同意	非常同意	不同意	非常同意	不确定	不同意	同意	不需要	20	128	略	略	略	非常不赞同	有点不赞同	基本不赞同	基本不赞同	有点不赞同	基本不赞同
643	35	男	小学	了解一点	很少	很少	很少	经常	经常	很少	有时	很少	经常	也许会	不会	良好的住房、教育、体面的工作和良好的当地医疗设施	不同意	不确定	不同意	非常同意	非常不同意	不确定	不确定	非常同意	不需要	20	128	略	略	略	基本不赞同	基本不赞同	基本不赞同	非常赞同	基本不赞同	非常赞同
644	54	女	专科	了解一点	很少	很少	经常	有时	很少	经常	经常	经常	经常	不会	也许会	良好的住房、教育、体面的工作和良好的当地医疗设施	不同意	非常不同意	不确定	不确定	不同意	非常同意	不同意	同意	不需要	20	128	略	略	略	有点不赞同	非常不赞同	非常不赞同	基本不赞同	有点不赞同	基本赞同
645	63	女	小学	非常了解	有时	有时	很少	经常	很少	经常	有时	很少	有时	也许会	肯定会	良好的住房、教育、体面的工作和良好的当地医疗设施	不同意	不同意	非常不同意	不同意	不确定	同意	不同意	非常不同意	需要	20	128	略	略	略	非常不赞同	基本赞同	基本赞同	基本不赞同	有点不赞同	有点赞同
646	58	女	小学	非常了解	有时	很少	有时	有时	有时	经常	有时	有时	很少	也许会	也许会	良好的住房、教育、体面的工作和良好的当地医疗设施	非常同意	不确定	不确定	不同意	同意	不确定	同意	不同意	不需要	20	128	略	略	略	基本赞同	有点不赞同	有点赞同	基本不赞同	基本不赞同	基本不赞同
647	55	男	初中	非常了解	经常	有时	经常	有时	有时	很少	有时	有时	有时	也许会	也许会	良好的住房、教育、体面的工作和良好的当地医疗设施	不确定	不同意	同意	不同意	非常不同意	非常不同意	非常不同意	不同意	需要	20	128	略	略	略	非常不赞同	有点赞同	基本不赞同	基本不赞同	基本不赞同	基本不赞同
648	32	女	高中	了解很多	有时	有时	有时	经常	很少	有时	很少	经常	有时	肯定会	也许会	引导健康⽣活方式的信息和鼓励	不同意	同意	非常不同意	非常不同意	不确定	同意	非常不同意	非常不同意	需要	20	128	略	略	略	基本不赞同	有点不赞同	非常不赞同	非常赞同	有点不赞同	基本不赞同
649	53	女	初中	非常了解	经常	有时	有时	经常	有时	有时	有时	经常	很少	肯定会	也许会	良好的住房、教育、体面的工作和良好的当地医疗设施	不确定	不确定	不同意	非常不同意	不同意	非常不同意	同意	不同意	不需要	20	128	略	略	略	基本赞同	基本不赞同	非常不赞同	基本赞同	有点赞同	基本不赞同
650	52	男	高中	了解很多	很少	很少	有时	经常	很少	有时	经常	很少	有时	也许会	也许会	良好的住房、教育、体面的工作和良好的当地医疗设施	非常同意	同意	非常不同意	非常同意	不同意	不同意	非常不同意	非常不同意	需要	20	128	略	略	略	有点不赞同	非常不赞同	有点不赞同	基本不赞同	非常不赞同	非常不赞同
651	55	女	专科	非常了解	有时	有时	有时	有时	有时	经常	很少	有时	经常	肯定会	肯定会	良好的住房、教育、体面的工作和良好的当地医疗设施	不同意	不确定	非常同意	不确定	不确定	同意	不确定	不同意	不需要	20	128	略	略	略	基本不赞同	基本不赞同	基本不赞同	有点不赞同	基本赞同	非常不赞同
652	37	女	高中	了解很少	有时	很少	有时	很少	经常	经常	有时	很少	有时	不会	不会	良好的住房、教育、体面的工作和良好的当地医疗设施	非常同意	不同意	不确定	同意	非常同意	不确定	不同意	不同意	需要	20	128	略	略	略	有点不赞同	基本赞同	非常不赞同	基本不赞同	有点赞同	有点赞同
653	42	男	初中	了解一点	很少	有时	很少	有时	很少	经常	经常	很少	有时	不会	肯定会	良好的住房、教育、体面的工作和良好的当地医疗设施	同意	非常同意	非常不同意	不同意	不同意	不同意	非常同意	不同意	需要	20	128	略	略	略	有点赞同	基本不赞同	非常不赞同	基本赞同	基本不赞同	非常不赞同
654	61	男	小学	了解很多	经常	很少	有时	有时	有时	有时	经常	有时	有时	肯定会	也许会	良好的住房、教育、体面的工作和良好的当地医疗设施	非常同意	非常同意	不同意	非常不同意	不确定	不确定	非常同意	不同意	需要	20	128	略	略	略	非常不赞同	基本不赞同	基本不赞同	基本不赞同	有点赞同	基本不赞同
655	49	男	初中	了解很多	很少	经常	很少	很少	很少	很少	有时	很少	经常	也许会	也许会	良好的住房、教育、体面的工作和良好的当地医疗设施	非常同意	不确定	不同意	非常同意	不同意	不同意	不同意	同意	不需要	20	128	略	略	略	基本不赞同	有点不赞同	基本赞同	非常不赞同	非常赞同	有点不赞同
656	59	女	初中	了解很少	有时	不适用	有时	经常	很少	经常	经常	很少	有时	也许会	也许会	良好的住房、教育、体面的工作和良好的当地医疗设施	不确定	不同意	非常同意	不同意	非常不同意	非常同意	不确定	不同意	需要	20	128	略	略	略	基本不赞同	非常不赞同	非常不赞同	非常不赞同	非常不赞同	有点不赞同
657	45	男	初中	了解很少	很少	有时	有时	有时	经常	很少	很少	有时	很少	也许会	肯定会	良好的住房、教育、体面的工作和良好的当地医疗设施	同意	不确定	非常同意	不确定	非常同意	非常不同意	不同意	非常同意	需要	20	128	略	略	略	非常赞同	非常赞同	基本不赞同	基本不赞同	基本不赞同	非常不赞同
658	61	女	小学	了解很多	很少	很少	很少	有时	经常	有时	经常	经常	很少	不会	也许会	良好的住房、教育、体面的工作和良好的当地医疗设施	非常同意	不确定	非常不同意	不同意	非常不同意	同意	不确定	同意	需要	20	128	略	略	略	非常赞同	非常不赞同	基本不赞同	非常不赞同	非常不赞同	有点不赞同
659	33	男	高中	了解一点	有时	有时	很少	有时	经常	经常	有时	经常	有时	也许会	肯定会	良好的住房、教育、体面的工作和良好的当地医疗设施	不确定	不确定	不确定	同意	不确定	非常不同意	非常不同意	不确定	不需要	20	128	略	略	略	有点赞同	非常不赞同	基本赞同	非常不赞同	基本不赞同	基本不赞同
660	49	女	专科	了解一点	有时	经常	经常	有时	经常	有时	有时	很少	经常	也许会	也许会	引导健康⽣活方式的信息和鼓励	非常不同意	不确定	非常同意	不确定	不确定	不确定	不同意	不同意	需要	20	128	略	略	略	有点不赞同	基本不赞同	有点不赞同	有点赞同	基本不赞同	基本不赞同
661	53	男	专科	非常了解	很少	有时	有时	经常	经常	很少	经常	经常	经常	也许会	也许会	引导健康⽣活方式的信息和鼓励	非常不同意	同意	同意	非常不同意	不确定	非常不同意	不同意	不确定	不需要	20	128	略	略	略	基本赞同	有点赞同	基本赞同	非常不赞同	基本不赞同	有点不赞同
662	39	男	专科	了解很少	很少	很少	很少	经常	经常	有时	有时	有时	有时	也许会	也许会	引导健康⽣活方式的信息和鼓励	非常不同意	不确定	非常同意	非常不同意	不同意	非常同意	非常不同意	不同意	需要	20	128	略	略	略	基本不赞同	非常赞同	基本不赞同	基本不赞同	非常不赞同	有点不赞同
663	33	男	初中	了解很多	有时	很少	很少	有时	经常	有时	经常	经常	经常	也许会	肯定会	良好的住房、教育、体面的工作和良好的当地医疗设施	同意	非常同意	非常不同意	同意	不确定	同意	不确定	不确定	不需要	20	128	略	略	略	非常不赞同	非常不赞同	非常不赞同	基本赞同	有点赞同	有点不赞同
664	44	男	初中	了解很少	有时	有时	经常	有时	经常	有时	有时	有时	很少	肯定会	也许会	良好的住房、教育、体面的工作和良好的当地医疗设施	不确定	不确定	非常不同意	不确定	不确定	不确定	不确定	非常不同意	需要	20	128	略	略	略	非常不赞同	有点不赞同	基本不赞同	有点不赞同	基本赞同	基本不赞同
665	32	女	高中	了解很多	有时	有时	有时	很少	有时	经常	经常	经常	很少	不会	也许会	良好的住房、教育、体面的工作和良好的当地医疗设施	不确定	同意	不同意	非常不同意	不同意	不同意	不确定	不确定	不需要	20	128	略	略	略	非常不赞同	有点不赞同	有点赞同	基本赞同	非常不赞同	非常不赞同
666	45	女	本科	了解很多	有时	不适用	有时	很少	有时	有时	有时	很少	有时	也许会	肯定会	引导健康⽣活方式的信息和鼓励	不确定	非常同意	不同意	不确定	不确定	不同意	同意	非常同意	不需要	20	128	略	略	略	非常赞同	基本不赞同	非常不赞同	有点不赞同	基本不赞同	非常赞同
667	51	女	初中	非常了解	经常	不适用	有时	有时	经常	经常	很少	有时	有时	肯定会	不会	良好的住房、教育、体面的工作和良好的当地医疗设施	不确定	非常同意	不同意	同意	不确定	不确定	非常同意	不同意	需要	20	128	略	略	略	有点赞同	有点不赞同	有点赞同	有点不赞同	有点赞同	非常不赞同
668	33	男	高中	了解很多	很少	有时	很少	经常	很少	有时	经常	有时	有时	也许会	肯定会	良好的住房、教育、体面的工作和良好的当地医疗设施	不确定	非常不同意	不同意	不同意	非常同意	不确定	非常同意	不同意	不需要	20	128	略	略	略	非常不赞同	基本赞同	非常不赞同	非常不赞同	有点不赞同	非常赞同
669	41	女	初中	了解一点	有时	不适用	很少	有时	有时	很少	很少	有时	有时	也许会	不会	良好的住房、教育、体面的工作和良好的当地医疗设施	非常不同意	不同意	不同意	同意	不确定	不确定	非常不同意	不同意	不需要	20	128	略	略	略	有点不赞同	基本不赞同	有点不赞同	非常不赞同	有点不赞同	非常赞同
670	57	男	初中	了解很多	有时	很少	有时	有时	经常	很少	很少	很少	很少	不会	肯定会	良好的住房、教育、体面的工作和良好的当地医疗设施	不确定	同意	不确定	非常不同意	非常不同意	不同意	不同意	同意	需要	20	128	略	略	略	非常不赞同	有点不赞同	非常不赞同	基本赞同	基本赞同	基本不赞同
671	33	男	初中	了解很多	有时	很少	有时	经常	有时	很少	很少	有时	经常	也许会	肯定会	引导健康⽣活方式的信息和鼓励	不同意	不同意	不同意	不确定	不同意	非常同意	非常同意	不同意	不需要	20	128	略	略	略	有点不赞同	有点不赞同	有点不赞同	非常赞同	基本不赞同	非常不赞同
672	61	男	专科	了解一点	有时	经常	有时	很少	有时	经常	有时	经常	很少	不会	不会	引导健康⽣活方式的信息和鼓励	非常不同意	不同意	非常同意	不确定	不确定	不确定	非常同意	非常同意	不需要	20	128	略	略	略	基本不赞同	非常赞同	有点不赞同	基本不赞同	非常不赞同	非常不赞同
673	62	女	小学	了解一点	有时	不适用	经常	经常	很少	有时	有时	经常	有时	也许会	不会	良好的住房、教育、体面的工作和良好的当地医疗设施	非常同意	非常同意	不同意	非常同意	不确定	不同意	不确定	不同意	不需要	20	128	略	略	略	有点不赞同	有点赞同	非常不赞同	基本不赞同	有点不赞同	非常不赞同
674	57	女	高中	了解很多	有时	经常	很少	很少	有时	很少	有时	有时	很少	也许会	也许会	良好的住房、教育、体面的工作和良好的当地医疗设施	不确定	不确定	不同意	同意	不确定	不确定	不同意	不确定	需要	20	128	略	略	略	有点不赞同	非常赞同	基本赞同	非常不赞同	基本不赞同	有点赞同
675	60	男	小学	了解很多	经常	经常	有时	很少	很少	经常	很少	有时	经常	也许会	也许会	良好的住房、教育、体面的工作和良好的当地医疗设施	不同意	非常不同意	非常不同意	不确定	不同意	不同意	不同意	不确定	不需要	20	128	略	略	略	有点不赞同	基本不赞同	非常不赞同	基本不赞同	基本不赞同	基本不赞同
676	54	男	小学	了解很多	很少	有时	有时	很少	很少	很少	有时	很少	经常	也许会	肯定会	良好的住房、教育、体面的工作和良好的当地医疗设施	非常同意	同意	非常不同意	非常不同意	非常不同意	不确定	不确定	非常同意	需要	20	128	略	略	略	基本不赞同	基本不赞同	基本不赞同	非常不赞同	基本不赞同	非常不赞同
677	53	女	小学	了解很多	有时	很少	有时	有时	有时	很少	很少	有时	有时	也许会	不会	良好的住房、教育、体面的工作和良好的当地医疗设施	不同意	不同意	非常同意	不同意	非常同意	不同意	非常不同意	不确定	不需要	20	128	略	略	略	有点不赞同	基本不赞同	基本不赞同	基本不赞同	非常不赞同	有点不赞同
678	43	男	初中	非常了解	有时	不适用	很少	有时	很少	经常	经常	有时	有时	肯定会	也许会	良好的住房、教育、体面的工作和良好的当地医疗设施	不同意	不同意	不确定	同意	不确定	非常不同意	不同意	非常同意	不需要	20	128	略	略	略	非常不赞同	基本不赞同	有点赞同	基本不赞同	基本不赞同	基本不赞同
679	61	男	初中	了解一点	经常	很少	很少	经常	经常	有时	很少	有时	有时	不会	不会	引导健康⽣活方式的信息和鼓励	不确定	不同意	不同意	不同意	不同意	不同意	非常不同意	非常同意	不需要	20	128	略	略	略	有点不赞同	基本不赞同	有点赞同	有点赞同	基本赞同	非常不赞同
680	36	男	本科	了解很多	很少	有时	有时	很少	有时	经常	很少	很少	有时	不会	不会	良好的住房、教育、体面的工作和良好的当地医疗设施	非常同意	不同意	非常不同意	同意	非常不同意	非常不同意	同意	不同意	需要	20	128	略	略	略	有点不赞同	有点赞同	非常不赞同	有点不赞同	非常不赞同	有点不赞同
681	56	女	初中	非常了解	经常	经常	有时	经常	有时	有时	经常	经常	有时	不会	肯定会	良好的住房、教育、体面的工作和良好的当地医疗设施	同意	不确定	不同意	不确定	不确定	不同意	不同意	非常不同意	不需要	20	128	略	略	略	非常赞同	有点不赞同	基本不赞同	非常赞同	有点赞同	基本赞同
682	39	女	小学	了解一点	很少	经常	有时	有时	有时	经常	经常	经常	很少	不会	肯定会	良好的住房、教育、体面的工作和良好的当地医疗设施	非常不同意	非常不同意	非常不同意	不同意	非常同意	不确定	不确定	不同意	不需要	20	128	略	略	略	基本不赞同	非常不赞同	非常不赞同	有点不赞同	非常不赞同	有点赞同
683	62	男	高中	了解很多	很少	有时	很少	经常	很少	经常	经常	有时	经常	肯定会	肯定会	良好的住房、教育、体面的工作和良好的当地医疗设施	不同意	不确定	同意	不确定	不确定	不同意	不确定	非常不同意	不需要	20	128	略	略	略	非常不赞同	基本不赞同	非常不赞同	非常赞同	基本赞同	非常不赞同
684	52	男	专科	了解很多	经常	很少	经常	很少	很少	有时	很少	经常	很少	肯定会	不会	引导健康⽣活方式的信息和鼓励	不同意	不同意	同意	非常同意	非常不同意	非常不同意	不同意	不同意	需要	20	128	略	略	略	有点赞同	非常不赞同	非常不赞同	基本不赞同	有点不赞同	非常不赞同
685	62	女	专科	了解很少	经常	很少	经常	经常	经常	很少	有时	有时	很少	也许会	不会	引导健康⽣活方式的信息和鼓励	非常同意	不同意	非常不同意	不确定	不确定	非常不同意	不同意	同意	不需要	20	128	略	略	略	基本赞同	基本赞同	基本不赞同	基本不赞同	基本不赞同	基本不赞同
686	36	男	本科	了解很多	经常	经常	很少	有时	经常	很少	很少	经常	很少	肯定会	也许会	良好的住房、教育、体面的工作和良好的当地医疗设施	不同意	不同意	不同意	不同意	不确定	不确定	不同意	不同意	不需要	20	128	略	略	略	非常赞同	有点不赞同	有点赞同	基本不赞同	非常不赞同	有点不赞同
687	46	女	初中	了解很多	经常	很少	有时	有时	经常	很少	有时	有时	有时	也许会	不会	引导健康⽣活方式的信息和鼓励	不同意	不确定	非常不同意	同意	同意	不确定	不同意	不同意	不需要	20	128	略	略	略	基本不赞同	非常不赞同	有点不赞同	基本赞同	基本不赞同	基本赞同
688	47	女	小学	了解一点	经常	很少	有时	经常	有时	很少	有时	有时	经常	不会	也许会	良好的住房、教育、体面的工作和良好的当地医疗设施	非常不同意	不同意	不同意	同意	非常不同意	不确定	非常同意	不确定	不需要	20	128	略	略	略	有点不赞同	有点不赞同	有点不赞同	有点不赞同	非常不赞同	有点不赞同
689	35	女	初中	了解很多	有时	有时	经常	很少	很少	很少	很少	很少	经常	也许会	肯定会	良好的住房、教育、体面的工作和良好的当地医疗设施	不同意	不同意	非常同意	同意	不同意	同意	非常不同意	非常不同意	需要	20	128	略	略	略	非常赞同	基本不赞同	有点不赞同	有点不赞同	非常赞同	非常赞同
690	50	女	初中	了解很少	经常	很少	很少	有时	经常	有时	有时	有时	经常	也许会	肯定会	良好的住房、教育、体面的工作和良好的当地医疗设施	不同意	不确定	不确定	不同意	非常不同意	不同意	不确定	非常不同意	不需要	20	128	略	略	略	基本不赞同	非常不赞同	非常不赞同	非常赞同	基本不赞同	有点不赞同
691	54	女	初中	了解很多	很少	有时	经常	有时	很少	有时	很少	经常	有时	不会	也许会	引导健康⽣活方式的信息和鼓励	不同意	不确定	不同意	非常同意	非常不同意	同意	同意	同意	不需要	20	128	略	略	略	基本赞同	非常不赞同	基本不赞同	有点不赞同	有点不赞同	基本不赞同
692	42	男	专科	了解很多	经常	不适用	很少	很少	有时	经常	有时	有时	很少	不会	也许会	良好的住房、教育、体面的工作和良好的当地医疗设施	非常同意	不同意	不确定	非常不同意	同意	不确定	不同意	非常同意	需要	20	128	略	略	略	基本赞同	基本赞同	有点赞同	基本赞同	有点不赞同	有点不赞同
693	63	女	初中	非常了解	经常	不适用	经常	有时	很少	有时	很少	经常	很少	也许会	不会	引导健康⽣活方式的信息和鼓励	不确定	不同意	非常不同意	不同意	不同意	不同意	不同意	不同意	需要	20	128	略	略	略	非常不赞同	有点不赞同	有点赞同	有点不赞同	基本不赞同	有点不赞同
694	62	男	高中	了解很少	有时	很少	经常	经常	很少	有时	很少	有时	很少	也许会	肯定会	良好的住房、教育、体面的工作和良好的当地医疗设施	非常同意	不确定	不同意	非常同意	不同意	非常不同意	不同意	不确定	不需要	20	128	略	略	略	基本不赞同	有点不赞同	非常赞同	基本不赞同	基本不赞同	基本赞同
695	52	男	小学	了解一点	很少	有时	经常	经常	有时	很少	有时	很少	有时	不会	也许会	良好的住房、教育、体面的工作和良好的当地医疗设施	同意	不同意	不确定	不确定	不确定	不同意	同意	不同意	需要	20	128	略	略	略	非常不赞同	非常不赞同	有点不赞同	基本赞同	非常不赞同	非常赞同
696	47	男	高中	非常了解	有时	有时	有时	有时	很少	有时	经常	经常	很少	也许会	不会	引导健康⽣活方式的信息和鼓励	不确定	不同意	不同意	同意	不确定	非常不同意	不同意	不同意	不需要	20	128	略	略	略	有点不赞同	有点赞同	基本赞同	非常不赞同	基本不赞同	非常不赞同
697	48	男	初中	了解一点	有时	不适用	经常	很少	很少	经常	很少	经常	经常	肯定会	也许会	良好的住房、教育、体面的工作和良好的当地医疗设施	非常不同意	非常不同意	不同意	不确定	同意	同意	不确定	同意	不需要	20	128	略	略	略	有点赞同	有点不赞同	非常不赞同	基本不赞同	非常赞同	有点不赞同
698	57	男	专科	了解很多	有时	很少	有时	很少	很少	有时	经常	有时	有时	也许会	不会	良好的住房、教育、体面的工作和良好的当地医疗设施	不确定	不同意	非常不同意	不确定	不确定	不确定	不同意	同意	需要	20	128	略	略	略	有点不赞同	非常不赞同	有点不赞同	非常不赞同	有点不赞同	基本不赞同
699	63	男	高中	非常了解	有时	有时	经常	经常	有时	有时	经常	经常	经常	肯定会	肯定会	良好的住房、教育、体面的工作和良好的当地医疗设施	不确定	非常不同意	非常同意	不同意	不同意	不确定	非常不同意	不确定	不需要	20	128	略	略	略	有点不赞同	非常不赞同	基本不赞同	非常不赞同	基本不赞同	非常不赞同
700	49	男	小学	非常了解	很少	很少	很少	很少	很少	很少	有时	经常	很少	肯定会	也许会	良好的住房、教育、体面的工作和良好的当地医疗设施	不同意	不确定	同意	非常不同意	不确定	不确定	不同意	非常不同意	不需要	20	128	略	略	略	非常不赞同	基本不赞同	非常赞同	非常不赞同	有点赞同	非常不赞同
701	54	女	小学	非常了解	经常	有时	经常	有时	很少	有时	有时	有时	很少	也许会	也许会	良好的住房、教育、体面的工作和良好的当地医疗设施	不确定	非常同意	不确定	不确定	不同意	非常同意	不同意	不同意	不需要	20	128	略	略	略	有点不赞同	非常不赞同	基本不赞同	基本不赞同	基本不赞同	非常赞同
702	56	男	初中	了解很多	经常	很少	很少	有时	有时	经常	经常	经常	经常	肯定会	也许会	引导健康⽣活方式的信息和鼓励	不同意	非常同意	不确定	不同意	非常不同意	非常同意	不同意	不确定	不需要	20	128	略	略	略	有点不赞同	有点赞同	有点不赞同	有点不赞同	有点不赞同	有点不赞同
703	46	男	高中	非常了解	很少	经常	有时	很少	有时	很少	很少	很少	经常	肯定会	不会	良好的住房、教育、体面的工作和良好的当地医疗设施	非常同意	不同意	不确定	同意	不确定	不同意	不确定	非常同意	不需要	20	128	略	略	略	非常不赞同	基本赞同	基本赞同	基本不赞同	基本不赞同	非常赞同
704	46	女	小学	了解一点	经常	有时	很少	很少	很少	有时	很少	很少	很少	也许会	也许会	良好的住房、教育、体面的工作和良好的当地医疗设施	同意	不同意	非常不同意	不同意	非常不同意	不同意	同意	不同意	需要	20	128	略	略	略	基本不赞同	有点赞同	有点不赞同	有点赞同	有点不赞同	有点不赞同
705	51	男	初中	了解一点	有时	有时	有时	很少	经常	很少	经常	很少	经常	肯定会	也许会	引导健康⽣活方式的信息和鼓励	不确定	非常同意	不同意	不确定	同意	不同意	同意	不确定	不需要	20	128	略	略	略	有点赞同	基本不赞同	非常赞同	有点不赞同	有点赞同	基本不赞同
706	35	男	小学	了解很多	很少	很少	经常	很少	有时	有时	有时	很少	有时	不会	肯定会	引导健康⽣活方式的信息和鼓励	不同意	不确定	不同意	不同意	不同意	不同意	不确定	不同意	需要	20	128	略	略	略	非常不赞同	非常不赞同	非常不赞同	基本不赞同	基本赞同	基本赞同
707	35	女	专科	了解很少	经常	经常	经常	很少	有时	有时	有时	有时	很少	也许会	也许会	引导健康⽣活方式的信息和鼓励	非常同意	非常同意	不确定	不同意	同意	不确定	非常同意	非常不同意	不需要	20	128	略	略	略	基本不赞同	基本不赞同	非常不赞同	有点赞同	有点赞同	基本不赞同
708	51	女	高中	了解一点	经常	不适用	很少	有时	很少	经常	有时	经常	有时	不会	肯定会	良好的住房、教育、体面的工作和良好的当地医疗设施	同意	不同意	不同意	非常同意	不同意	不同意	同意	同意	需要	20	128	略	略	略	基本不赞同	基本不赞同	非常不赞同	基本不赞同	基本赞同	有点不赞同
709	45	男	高中	了解很多	经常	经常	经常	很少	很少	有时	有时	有时	有时	肯定会	肯定会	良好的住房、教育、体面的工作和良好的当地医疗设施	非常同意	非常同意	非常同意	同意	同意	非常不同意	非常同意	不同意	不需要	20	128	略	略	略	有点赞同	非常不赞同	非常赞同	非常不赞同	非常赞同	非常不赞同
710	51	男	小学	非常了解	经常	不适用	有时	有时	很少	经常	经常	有时	经常	也许会	也许会	引导健康⽣活方式的信息和鼓励	非常不同意	不确定	同意	不同意	不确定	非常同意	非常同意	不同意	需要	20	128	略	略	略	非常不赞同	非常不赞同	非常不赞同	基本不赞同	有点不赞同	有点赞同
711	50	男	本科	了解很多	有时	不适用	有时	很少	很少	经常	有时	有时	很少	肯定会	也许会	良好的住房、教育、体面的工作和良好的当地医疗设施	不确定	非常不同意	不确定	不同意	非常不同意	同意	不同意	不确定	不需要	20	128	略	略	略	有点赞同	有点不赞同	基本不赞同	非常赞同	非常不赞同	非常不赞同
712	60	女	高中	了解很多	经常	有时	有时	有时	经常	经常	有时	有时	很少	也许会	也许会	良好的住房、教育、体面的工作和良好的当地医疗设施	同意	不确定	同意	不确定	不确定	不同意	非常同意	同意	不需要	20	128	略	略	略	基本赞同	有点不赞同	基本不赞同	基本赞同	有点不赞同	有点不赞同
713	49	女	初中	非常了解	很少	有时	很少	经常	很少	经常	有时	有时	经常	不会	也许会	良好的住房、教育、体面的工作和良好的当地医疗设施	同意	非常同意	不确定	同意	不同意	不确定	不确定	非常不同意	不需要	20	128	略	略	略	非常不赞同	非常不赞同	有点赞同	有点赞同	非常赞同	有点不赞同
714	60	男	高中	非常了解	有时	经常	很少	有时	经常	经常	有时	有时	有时	不会	不会	引导健康⽣活方式的信息和鼓励	同意	不确定	同意	非常不同意	不同意	不同意	非常同意	非常不同意	需要	20	128	略	略	略	有点不赞同	有点不赞同	基本赞同	有点不赞同	基本不赞同	基本不赞同
715	52	男	专科	了解很多	有时	有时	很少	经常	有时	很少	很少	有时	经常	不会	也许会	良好的住房、教育、体面的工作和良好的当地医疗设施	不确定	非常不同意	同意	非常同意	不确定	同意	不同意	不确定	不需要	20	128	略	略	略	基本不赞同	基本不赞同	有点不赞同	基本不赞同	基本赞同	基本不赞同
716	45	男	高中	了解很少	有时	不适用	有时	很少	有时	有时	经常	经常	有时	也许会	也许会	引导健康⽣活方式的信息和鼓励	不同意	非常同意	不确定	不确定	非常不同意	不确定	非常不同意	同意	不需要	20	128	略	略	略	基本不赞同	有点赞同	非常不赞同	有点不赞同	基本不赞同	基本不赞同
717	51	男	初中	了解很多	经常	经常	很少	经常	有时	经常	经常	经常	很少	肯定会	肯定会	良好的住房、教育、体面的工作和良好的当地医疗设施	非常不同意	不确定	不同意	不确定	同意	不确定	不同意	不同意	需要	20	128	略	略	略	非常赞同	非常不赞同	有点不赞同	非常不赞同	基本不赞同	有点赞同
718	50	男	专科	了解一点	有时	很少	经常	有时	很少	很少	经常	经常	有时	也许会	也许会	引导健康⽣活方式的信息和鼓励	非常不同意	不同意	不确定	非常不同意	同意	非常不同意	非常不同意	非常不同意	不需要	20	128	略	略	略	非常不赞同	非常不赞同	非常不赞同	有点赞同	基本赞同	基本不赞同
719	46	男	小学	了解很多	有时	有时	有时	有时	经常	有时	很少	很少	有时	也许会	也许会	良好的住房、教育、体面的工作和良好的当地医疗设施	同意	非常不同意	不同意	不同意	同意	非常不同意	非常不同意	不确定	需要	20	128	略	略	略	非常不赞同	基本赞同	非常不赞同	基本不赞同	基本不赞同	基本不赞同
720	41	男	高中	了解一点	有时	有时	经常	很少	有时	很少	有时	很少	有时	不会	也许会	引导健康⽣活方式的信息和鼓励	不同意	不同意	不同意	非常同意	非常不同意	非常同意	非常同意	不确定	需要	20	128	略	略	略	基本不赞同	基本不赞同	有点赞同	非常不赞同	基本赞同	有点赞同
721	34	男	高中	非常了解	很少	经常	有时	经常	很少	很少	经常	有时	很少	不会	也许会	良好的住房、教育、体面的工作和良好的当地医疗设施	非常不同意	不确定	同意	不确定	不同意	不确定	不同意	同意	需要	20	128	略	略	略	非常不赞同	基本不赞同	基本不赞同	基本不赞同	有点不赞同	基本不赞同
722	49	男	本科	了解一点	很少	很少	经常	有时	经常	有时	经常	有时	很少	也许会	不会	引导健康⽣活方式的信息和鼓励	不同意	不确定	不同意	非常不同意	不同意	同意	非常不同意	不同意	需要	20	128	略	略	略	有点不赞同	有点赞同	基本不赞同	有点赞同	基本不赞同	有点不赞同
723	42	女	专科	了解一点	有时	有时	很少	有时	经常	经常	有时	有时	有时	不会	肯定会	良好的住房、教育、体面的工作和良好的当地医疗设施	非常不同意	非常同意	同意	非常不同意	非常同意	同意	不同意	不同意	不需要	20	128	略	略	略	有点不赞同	有点不赞同	非常赞同	非常不赞同	有点不赞同	基本不赞同
724	57	女	专科	了解很少	经常	有时	经常	很少	经常	有时	经常	有时	经常	也许会	不会	良好的住房、教育、体面的工作和良好的当地医疗设施	非常不同意	非常不同意	非常不同意	同意	非常不同意	同意	不同意	同意	不需要	20	128	略	略	略	非常赞同	非常赞同	基本不赞同	基本赞同	基本赞同	有点赞同
725	42	男	专科	了解一点	经常	很少	有时	经常	很少	很少	有时	很少	很少	也许会	也许会	良好的住房、教育、体面的工作和良好的当地医疗设施	不同意	不同意	不同意	非常不同意	不确定	不同意	不确定	不确定	需要	20	128	略	略	略	基本赞同	基本不赞同	有点不赞同	基本不赞同	基本赞同	非常不赞同
726	50	女	小学	了解很多	有时	不适用	经常	很少	经常	经常	很少	很少	很少	肯定会	也许会	良好的住房、教育、体面的工作和良好的当地医疗设施	同意	不确定	非常同意	不同意	不确定	不确定	同意	不确定	不需要	20	128	略	略	略	非常不赞同	非常不赞同	非常赞同	有点不赞同	基本不赞同	基本不赞同
727	43	男	初中	了解很少	有时	很少	很少	有时	很少	有时	经常	很少	有时	也许会	也许会	良好的住房、教育、体面的工作和良好的当地医疗设施	不同意	同意	不同意	非常不同意	不同意	不确定	不同意	非常不同意	不需要	20	128	略	略	略	有点不赞同	基本不赞同	基本不赞同	有点不赞同	有点不赞同	非常赞同
728	34	女	本科	了解很多	有时	有时	很少	有时	很少	有时	有时	有时	很少	肯定会	不会	良好的住房、教育、体面的工作和良好的当地医疗设施	不同意	不确定	同意	同意	非常不同意	非常不同意	非常不同意	不同意	不需要	20	128	略	略	略	基本赞同	基本赞同	非常赞同	有点不赞同	非常不赞同	有点赞同
729	56	女	小学	非常了解	经常	有时	很少	经常	有时	很少	有时	有时	有时	也许会	肯定会	良好的住房、教育、体面的工作和良好的当地医疗设施	不同意	非常同意	不同意	不同意	不同意	非常不同意	非常不同意	非常不同意	需要	20	128	略	略	略	有点不赞同	非常不赞同	基本赞同	非常不赞同	有点不赞同	有点不赞同
730	52	女	专科	了解很多	很少	有时	很少	经常	有时	很少	经常	经常	有时	肯定会	也许会	引导健康⽣活方式的信息和鼓励	不确定	同意	不确定	同意	非常不同意	同意	非常同意	非常同意	需要	20	128	略	略	略	有点不赞同	基本赞同	有点赞同	有点不赞同	有点赞同	有点不赞同
731	48	男	高中	非常了解	经常	有时	经常	经常	经常	很少	有时	有时	有时	不会	也许会	良好的住房、教育、体面的工作和良好的当地医疗设施	同意	不同意	非常不同意	不同意	不同意	不确定	不同意	非常同意	不需要	20	128	略	略	略	基本不赞同	有点不赞同	非常赞同	非常不赞同	非常不赞同	基本不赞同
732	40	女	初中	了解很多	有时	很少	有时	很少	有时	经常	很少	有时	有时	也许会	也许会	良好的住房、教育、体面的工作和良好的当地医疗设施	不确定	非常同意	非常不同意	不同意	不同意	不确定	不确定	同意	不需要	20	128	略	略	略	有点不赞同	非常不赞同	非常不赞同	基本不赞同	非常不赞同	有点不赞同
733	48	男	初中	了解很多	很少	有时	很少	经常	有时	有时	有时	经常	经常	肯定会	也许会	良好的住房、教育、体面的工作和良好的当地医疗设施	不同意	不同意	非常同意	不确定	同意	非常不同意	非常不同意	非常不同意	需要	20	128	略	略	略	非常不赞同	基本不赞同	有点赞同	非常不赞同	基本不赞同	基本不赞同
734	52	男	专科	了解一点	有时	有时	有时	经常	经常	经常	很少	经常	经常	也许会	肯定会	引导健康⽣活方式的信息和鼓励	不同意	不同意	同意	不确定	不同意	不同意	同意	不同意	不需要	20	128	略	略	略	基本不赞同	基本赞同	有点不赞同	基本不赞同	基本不赞同	基本赞同
735	37	女	高中	了解很多	有时	不适用	有时	经常	有时	很少	有时	很少	很少	肯定会	肯定会	良好的住房、教育、体面的工作和良好的当地医疗设施	非常同意	非常不同意	不确定	不确定	不同意	非常同意	不同意	非常不同意	需要	20	128	略	略	略	有点赞同	基本赞同	非常赞同	非常不赞同	基本不赞同	非常不赞同
736	53	男	小学	非常了解	经常	很少	很少	经常	有时	有时	经常	很少	经常	也许会	肯定会	良好的住房、教育、体面的工作和良好的当地医疗设施	不确定	非常同意	不确定	不同意	不同意	非常不同意	不同意	不确定	需要	20	128	略	略	略	有点不赞同	有点不赞同	有点不赞同	基本赞同	非常赞同	有点不赞同
737	48	男	小学	了解很多	有时	有时	经常	经常	经常	很少	有时	经常	经常	不会	也许会	良好的住房、教育、体面的工作和良好的当地医疗设施	不确定	不同意	非常不同意	不同意	非常不同意	不同意	非常不同意	不同意	需要	20	128	略	略	略	基本不赞同	基本不赞同	基本不赞同	有点赞同	基本不赞同	基本不赞同
738	35	男	高中	了解很多	经常	不适用	有时	很少	有时	经常	有时	经常	有时	不会	不会	良好的住房、教育、体面的工作和良好的当地医疗设施	不确定	非常不同意	不同意	不同意	不确定	非常同意	不确定	不确定	不需要	20	128	略	略	略	基本不赞同	基本赞同	基本不赞同	基本不赞同	非常不赞同	基本不赞同
739	55	女	高中	了解很多	经常	有时	经常	有时	很少	有时	很少	经常	有时	也许会	也许会	良好的住房、教育、体面的工作和良好的当地医疗设施	不同意	非常同意	不确定	非常不同意	不同意	不确定	不同意	非常不同意	需要	20	128	略	略	略	有点赞同	基本不赞同	基本赞同	非常不赞同	有点不赞同	基本赞同
740	59	女	初中	了解很多	经常	很少	经常	有时	有时	有时	有时	经常	很少	肯定会	也许会	良好的住房、教育、体面的工作和良好的当地医疗设施	同意	不确定	不同意	非常同意	不同意	非常不同意	不同意	非常不同意	不需要	20	128	略	略	略	基本不赞同	有点不赞同	非常不赞同	有点赞同	非常赞同	基本不赞同
741	35	男	高中	了解一点	经常	经常	有时	有时	有时	有时	有时	很少	经常	也许会	也许会	良好的住房、教育、体面的工作和良好的当地医疗设施	不确定	不确定	不同意	非常不同意	不同意	非常不同意	不同意	同意	不需要	20	128	略	略	略	基本不赞同	非常不赞同	基本不赞同	有点不赞同	基本不赞同	有点不赞同
742	58	男	本科	非常了解	很少	有时	有时	经常	有时	经常	很少	经常	很少	不会	也许会	良好的住房、教育、体面的工作和良好的当地医疗设施	非常同意	非常同意	同意	非常不同意	非常不同意	不确定	不同意	非常不同意	不需要	20	128	略	略	略	非常不赞同	非常赞同	有点不赞同	基本不赞同	基本赞同	非常赞同
743	37	男	初中	了解一点	经常	有时	经常	有时	经常	有时	有时	有时	有时	也许会	也许会	良好的住房、教育、体面的工作和良好的当地医疗设施	非常不同意	同意	不同意	不确定	同意	非常同意	不确定	不确定	需要	20	128	略	略	略	有点赞同	有点赞同	非常不赞同	非常不赞同	非常不赞同	基本不赞同
744	35	女	高中	了解很少	很少	经常	很少	有时	经常	有时	很少	很少	经常	不会	肯定会	良好的住房、教育、体面的工作和良好的当地医疗设施	不同意	同意	不同意	不确定	不同意	非常同意	非常同意	不同意	不需要	20	128	略	略	略	有点不赞同	基本赞同	基本不赞同	基本不赞同	非常不赞同	基本赞同
745	58	女	小学	了解很多	很少	很少	经常	经常	经常	很少	经常	很少	很少	不会	不会	引导健康⽣活方式的信息和鼓励	不同意	非常不同意	非常同意	不确定	同意	非常不同意	不确定	非常同意	不需要	20	128	略	略	略	基本不赞同	有点不赞同	基本不赞同	有点赞同	基本不赞同	基本赞同
746	47	女	初中	了解很多	经常	有时	有时	有时	经常	经常	经常	有时	很少	不会	不会	引导健康⽣活方式的信息和鼓励	非常不同意	不同意	非常同意	不同意	非常不同意	非常不同意	非常不同意	同意	不需要	20	128	略	略	略	有点赞同	基本不赞同	非常不赞同	基本赞同	基本不赞同	基本赞同
747	55	女	专科	了解一点	很少	很少	有时	有时	有时	有时	很少	很少	经常	也许会	肯定会	良好的住房、教育、体面的工作和良好的当地医疗设施	不同意	非常不同意	不确定	不同意	不确定	非常不同意	非常同意	不同意	需要	20	128	略	略	略	基本赞同	非常赞同	基本不赞同	基本赞同	有点不赞同	非常赞同
748	60	男	本科	了解很多	有时	不适用	经常	经常	经常	很少	有时	有时	经常	也许会	肯定会	引导健康⽣活方式的信息和鼓励	不确定	不同意	非常不同意	不同意	非常不同意	非常同意	不同意	非常同意	不需要	20	128	略	略	略	有点赞同	基本赞同	有点不赞同	非常不赞同	有点不赞同	有点不赞同
749	35	男	小学	了解很多	有时	很少	很少	经常	有时	很少	很少	有时	很少	也许会	也许会	良好的住房、教育、体面的工作和良好的当地医疗设施	不同意	不确定	不同意	同意	不同意	同意	不确定	非常不同意	不需要	20	128	略	略	略	基本不赞同	非常不赞同	非常赞同	基本赞同	基本不赞同	有点赞同
750	52	女	初中	了解一点	经常	有时	有时	经常	有时	有时	很少	很少	有时	也许会	不会	良好的住房、教育、体面的工作和良好的当地医疗设施	不同意	非常不同意	非常不同意	非常不同意	同意	不同意	不同意	非常不同意	不需要	20	128	略	略	略	非常赞同	有点不赞同	基本不赞同	基本赞同	非常不赞同	基本不赞同
751	33	女	本科	了解一点	经常	经常	有时	有时	有时	经常	经常	经常	经常	也许会	也许会	良好的住房、教育、体面的工作和良好的当地医疗设施	不确定	不确定	不同意	不确定	非常同意	不确定	不确定	非常不同意	需要	20	128	略	略	略	非常赞同	基本不赞同	有点不赞同	基本不赞同	非常不赞同	基本赞同
752	59	女	高中	非常了解	有时	很少	有时	经常	有时	有时	经常	经常	有时	也许会	也许会	引导健康⽣活方式的信息和鼓励	非常不同意	非常不同意	不同意	非常不同意	不同意	非常不同意	非常不同意	非常不同意	不需要	20	128	略	略	略	有点赞同	有点不赞同	有点不赞同	非常赞同	有点不赞同	基本不赞同
753	32	男	初中	了解很多	经常	不适用	有时	有时	有时	很少	很少	经常	很少	不会	肯定会	引导健康⽣活方式的信息和鼓励	同意	不确定	不确定	不同意	非常同意	不确定	非常不同意	非常同意	需要	20	128	略	略	略	有点赞同	基本不赞同	有点不赞同	有点不赞同	非常赞同	有点不赞同
754	63	男	初中	了解很少	很少	不适用	经常	很少	很少	有时	很少	有时	很少	不会	也许会	良好的住房、教育、体面的工作和良好的当地医疗设施	非常不同意	不确定	不确定	不确定	非常不同意	不同意	不确定	不同意	不需要	20	128	略	略	略	基本不赞同	基本不赞同	有点不赞同	有点不赞同	有点不赞同	基本不赞同
755	41	男	小学	非常了解	有时	有时	经常	很少	有时	有时	经常	有时	很少	也许会	肯定会	良好的住房、教育、体面的工作和良好的当地医疗设施	非常不同意	不同意	不同意	不同意	不同意	非常不同意	不同意	不确定	不需要	20	128	略	略	略	有点不赞同	有点不赞同	非常不赞同	基本不赞同	有点赞同	基本不赞同
756	42	女	初中	了解很多	很少	不适用	有时	有时	有时	经常	经常	有时	经常	也许会	不会	良好的住房、教育、体面的工作和良好的当地医疗设施	非常不同意	不确定	不同意	非常同意	同意	非常不同意	不同意	非常不同意	不需要	20	128	略	略	略	基本不赞同	非常不赞同	基本赞同	有点不赞同	非常不赞同	基本不赞同
757	49	女	高中	非常了解	经常	不适用	有时	很少	经常	有时	有时	有时	有时	肯定会	不会	引导健康⽣活方式的信息和鼓励	非常同意	非常不同意	不同意	非常不同意	非常不同意	不确定	非常同意	不确定	不需要	20	128	略	略	略	基本不赞同	有点赞同	非常赞同	有点不赞同	非常不赞同	基本不赞同
758	43	女	高中	了解很多	有时	经常	有时	有时	有时	有时	经常	很少	经常	也许会	肯定会	良好的住房、教育、体面的工作和良好的当地医疗设施	不确定	非常不同意	不确定	非常不同意	非常不同意	不确定	非常不同意	不同意	不需要	20	128	略	略	略	非常赞同	基本不赞同	有点不赞同	有点赞同	有点赞同	基本不赞同
759	53	女	小学	非常了解	有时	经常	有时	有时	经常	经常	经常	有时	经常	肯定会	也许会	良好的住房、教育、体面的工作和良好的当地医疗设施	同意	非常不同意	不确定	非常不同意	不同意	非常同意	不确定	不同意	不需要	20	128	略	略	略	有点不赞同	基本赞同	基本赞同	基本赞同	有点不赞同	基本不赞同
760	52	女	初中	了解一点	很少	经常	很少	有时	很少	经常	有时	很少	有时	肯定会	不会	良好的住房、教育、体面的工作和良好的当地医疗设施	非常不同意	非常不同意	不同意	不同意	非常同意	不确定	不同意	不确定	不需要	20	128	略	略	略	非常不赞同	有点不赞同	基本不赞同	基本不赞同	基本不赞同	有点不赞同
761	43	女	小学	了解一点	很少	有时	经常	经常	有时	有时	很少	很少	经常	不会	肯定会	良好的住房、教育、体面的工作和良好的当地医疗设施	不同意	不确定	不同意	不同意	不确定	不同意	不同意	不确定	不需要	20	128	略	略	略	有点赞同	基本赞同	非常不赞同	有点不赞同	基本不赞同	有点不赞同
762	52	男	小学	非常了解	有时	有时	很少	有时	经常	有时	很少	有时	很少	不会	不会	良好的住房、教育、体面的工作和良好的当地医疗设施	同意	不确定	非常不同意	非常同意	不同意	非常不同意	同意	非常不同意	不需要	20	128	略	略	略	基本赞同	有点赞同	有点赞同	基本不赞同	基本不赞同	有点不赞同
763	32	男	初中	了解很多	有时	很少	有时	有时	经常	经常	有时	很少	经常	也许会	不会	良好的住房、教育、体面的工作和良好的当地医疗设施	同意	不同意	同意	非常不同意	不同意	不同意	不同意	不确定	不需要	20	128	略	略	略	非常不赞同	非常不赞同	基本赞同	非常赞同	有点不赞同	基本不赞同
764	56	男	初中	了解很少	经常	很少	有时	经常	很少	经常	很少	有时	经常	也许会	也许会	良好的住房、教育、体面的工作和良好的当地医疗设施	非常同意	非常不同意	非常不同意	不确定	不同意	不确定	不确定	不同意	不需要	20	128	略	略	略	非常不赞同	有点赞同	有点不赞同	有点不赞同	基本不赞同	有点不赞同
765	61	男	初中	非常了解	经常	不适用	经常	经常	有时	经常	很少	有时	经常	肯定会	也许会	良好的住房、教育、体面的工作和良好的当地医疗设施	不同意	不同意	不确定	不同意	不同意	不同意	非常同意	非常不同意	需要	20	128	略	略	略	有点不赞同	有点不赞同	非常赞同	有点赞同	非常不赞同	非常赞同
766	44	女	初中	非常了解	经常	不适用	有时	经常	经常	经常	经常	经常	经常	也许会	也许会	引导健康⽣活方式的信息和鼓励	同意	非常同意	不同意	不同意	非常不同意	不同意	同意	同意	不需要	20	128	略	略	略	基本不赞同	基本赞同	有点不赞同	非常赞同	有点不赞同	有点不赞同
767	49	女	初中	非常了解	有时	经常	经常	有时	有时	有时	很少	经常	有时	也许会	不会	良好的住房、教育、体面的工作和良好的当地医疗设施	不确定	不确定	不确定	不确定	不同意	非常不同意	不确定	同意	需要	20	128	略	略	略	非常不赞同	非常不赞同	有点不赞同	有点赞同	有点赞同	有点不赞同
768	53	女	高中	了解很多	有时	有时	很少	很少	有时	很少	很少	经常	很少	肯定会	肯定会	良好的住房、教育、体面的工作和良好的当地医疗设施	不确定	非常不同意	非常不同意	非常同意	不确定	同意	不同意	非常不同意	不需要	20	128	略	略	略	有点赞同	非常不赞同	有点赞同	有点赞同	非常不赞同	有点不赞同
769	46	男	本科	了解很少	很少	很少	经常	有时	有时	有时	很少	很少	很少	不会	不会	良好的住房、教育、体面的工作和良好的当地医疗设施	不同意	不确定	不确定	不同意	非常同意	不确定	非常不同意	非常不同意	需要	20	128	略	略	略	有点不赞同	有点赞同	有点赞同	基本不赞同	有点赞同	基本不赞同
770	43	女	专科	了解很多	很少	经常	有时	有时	有时	有时	很少	有时	经常	肯定会	也许会	良好的住房、教育、体面的工作和良好的当地医疗设施	非常不同意	不同意	不同意	非常同意	不确定	同意	不同意	不确定	需要	20	128	略	略	略	有点赞同	非常赞同	有点不赞同	基本不赞同	基本不赞同	有点不赞同
771	38	女	专科	了解一点	有时	不适用	有时	经常	很少	经常	有时	很少	很少	肯定会	不会	引导健康⽣活方式的信息和鼓励	非常同意	不同意	不同意	非常同意	不确定	非常不同意	不同意	不同意	不需要	20	128	略	略	略	非常赞同	非常赞同	基本不赞同	基本不赞同	有点不赞同	有点不赞同
772	58	女	小学	非常了解	经常	经常	有时	很少	经常	有时	很少	很少	经常	肯定会	也许会	良好的住房、教育、体面的工作和良好的当地医疗设施	非常不同意	不确定	不同意	不确定	不确定	不同意	不确定	同意	需要	20	128	略	略	略	有点不赞同	基本赞同	基本赞同	非常不赞同	有点不赞同	基本赞同
773	52	女	初中	了解一点	有时	很少	经常	有时	有时	很少	很少	很少	经常	肯定会	肯定会	引导健康⽣活方式的信息和鼓励	不确定	同意	不同意	同意	不同意	非常不同意	不确定	同意	不需要	20	128	略	略	略	非常赞同	基本赞同	有点不赞同	基本不赞同	基本赞同	有点不赞同
774	62	女	初中	非常了解	很少	经常	很少	经常	有时	经常	经常	有时	有时	肯定会	不会	引导健康⽣活方式的信息和鼓励	不同意	不同意	不同意	非常不同意	不同意	不同意	非常不同意	不确定	不需要	20	128	略	略	略	基本不赞同	非常赞同	有点赞同	基本赞同	有点不赞同	非常赞同
775	63	男	高中	了解很少	有时	不适用	很少	很少	有时	经常	很少	经常	很少	也许会	肯定会	引导健康⽣活方式的信息和鼓励	非常不同意	非常不同意	不同意	同意	不同意	非常不同意	不确定	同意	需要	20	128	略	略	略	非常赞同	有点不赞同	基本不赞同	基本不赞同	非常不赞同	非常赞同
776	58	女	初中	了解很少	有时	不适用	很少	有时	很少	很少	经常	有时	有时	不会	也许会	良好的住房、教育、体面的工作和良好的当地医疗设施	同意	同意	不同意	不确定	非常不同意	不确定	不同意	不确定	需要	20	128	略	略	略	非常不赞同	有点赞同	基本赞同	非常不赞同	非常不赞同	非常不赞同
777	35	男	专科	了解一点	很少	有时	有时	很少	经常	经常	有时	经常	经常	不会	也许会	良好的住房、教育、体面的工作和良好的当地医疗设施	不同意	非常同意	不同意	同意	非常不同意	不确定	非常不同意	不确定	需要	20	128	略	略	略	有点赞同	有点赞同	基本不赞同	基本不赞同	非常赞同	非常不赞同
778	57	男	小学	非常了解	很少	很少	有时	经常	经常	有时	很少	有时	很少	不会	不会	良好的住房、教育、体面的工作和良好的当地医疗设施	同意	非常不同意	不确定	非常同意	同意	不同意	不同意	不确定	不需要	20	128	略	略	略	基本不赞同	有点不赞同	有点不赞同	非常赞同	基本赞同	有点赞同
779	46	男	专科	非常了解	有时	不适用	很少	有时	有时	很少	经常	经常	经常	肯定会	不会	引导健康⽣活方式的信息和鼓励	不同意	不同意	不同意	不同意	非常不同意	非常不同意	不确定	不同意	需要	20	128	略	略	略	非常赞同	有点不赞同	有点不赞同	非常不赞同	有点赞同	有点不赞同
780	33	男	小学	非常了解	经常	有时	有时	有时	有时	很少	经常	很少	经常	肯定会	不会	良好的住房、教育、体面的工作和良好的当地医疗设施	非常不同意	不确定	不同意	非常同意	非常不同意	非常不同意	不同意	非常不同意	不需要	20	128	略	略	略	有点不赞同	非常不赞同	基本不赞同	有点不赞同	非常不赞同	非常不赞同
781	60	男	本科	了解一点	很少	经常	经常	经常	经常	有时	有时	有时	有时	也许会	也许会	良好的住房、教育、体面的工作和良好的当地医疗设施	同意	同意	不同意	非常不同意	不同意	非常不同意	不同意	非常不同意	需要	20	128	略	略	略	有点赞同	基本不赞同	非常不赞同	基本赞同	非常赞同	非常不赞同
782	61	女	高中	了解很少	很少	很少	有时	经常	很少	很少	经常	有时	很少	也许会	肯定会	引导健康⽣活方式的信息和鼓励	同意	非常不同意	非常同意	同意	同意	非常同意	不确定	不同意	不需要	20	128	略	略	略	非常不赞同	有点不赞同	基本不赞同	有点赞同	基本赞同	非常赞同
783	41	男	高中	了解很多	有时	有时	很少	有时	很少	有时	经常	有时	经常	也许会	也许会	良好的住房、教育、体面的工作和良好的当地医疗设施	不确定	非常不同意	不确定	非常不同意	同意	不确定	非常不同意	非常不同意	需要	20	128	略	略	略	有点不赞同	非常赞同	有点不赞同	基本不赞同	基本不赞同	非常不赞同
784	49	男	小学	了解很少	经常	有时	很少	经常	有时	有时	很少	有时	有时	不会	不会	良好的住房、教育、体面的工作和良好的当地医疗设施	非常不同意	不确定	不确定	不同意	同意	非常不同意	不确定	不同意	不需要	20	128	略	略	略	非常不赞同	有点赞同	有点赞同	基本不赞同	有点不赞同	基本不赞同
785	36	女	初中	了解一点	经常	有时	有时	有时	很少	很少	有时	经常	经常	不会	也许会	引导健康⽣活方式的信息和鼓励	不同意	不确定	不确定	非常不同意	非常不同意	非常不同意	非常不同意	同意	不需要	20	128	略	略	略	非常不赞同	有点不赞同	基本不赞同	有点不赞同	基本不赞同	基本赞同
786	38	女	初中	非常了解	很少	经常	有时	有时	有时	很少	经常	很少	有时	也许会	肯定会	良好的住房、教育、体面的工作和良好的当地医疗设施	非常同意	非常同意	不同意	非常同意	不确定	不同意	不确定	不同意	不需要	20	128	略	略	略	基本不赞同	基本赞同	基本赞同	非常不赞同	基本不赞同	有点不赞同
787	44	男	初中	了解很多	有时	不适用	有时	很少	很少	经常	有时	很少	经常	不会	也许会	良好的住房、教育、体面的工作和良好的当地医疗设施	非常同意	不同意	不确定	不确定	不同意	非常不同意	不确定	非常同意	不需要	20	128	略	略	略	基本不赞同	非常赞同	基本不赞同	有点赞同	基本不赞同	基本赞同
788	49	男	初中	了解很多	很少	经常	有时	经常	经常	很少	经常	经常	有时	肯定会	也许会	良好的住房、教育、体面的工作和良好的当地医疗设施	非常不同意	非常不同意	非常不同意	同意	非常不同意	同意	不同意	不同意	需要	20	128	略	略	略	有点不赞同	非常赞同	有点不赞同	有点赞同	非常不赞同	有点不赞同
789	63	男	小学	非常了解	很少	经常	有时	经常	有时	有时	经常	有时	有时	也许会	也许会	引导健康⽣活方式的信息和鼓励	不确定	非常同意	非常不同意	非常同意	不确定	不确定	不同意	不同意	不需要	20	128	略	略	略	有点不赞同	非常赞同	非常不赞同	基本赞同	基本不赞同	有点赞同
790	43	女	专科	了解很少	有时	有时	很少	有时	很少	有时	很少	经常	很少	不会	也许会	引导健康⽣活方式的信息和鼓励	不确定	不确定	不同意	不确定	同意	同意	同意	不同意	不需要	20	128	略	略	略	有点赞同	非常不赞同	有点不赞同	基本不赞同	非常不赞同	基本赞同
791	40	女	高中	了解很少	有时	经常	经常	很少	很少	很少	有时	经常	有时	不会	也许会	良好的住房、教育、体面的工作和良好的当地医疗设施	不同意	非常同意	非常同意	不同意	不同意	同意	不确定	不同意	不需要	20	128	略	略	略	有点赞同	非常不赞同	有点不赞同	基本不赞同	基本不赞同	非常不赞同
792	45	男	本科	了解一点	有时	经常	经常	有时	有时	经常	有时	很少	有时	肯定会	也许会	良好的住房、教育、体面的工作和良好的当地医疗设施	不同意	不确定	不确定	不同意	不同意	非常同意	同意	非常不同意	不需要	20	128	略	略	略	基本不赞同	非常赞同	非常不赞同	非常赞同	有点不赞同	基本赞同
793	55	男	专科	了解很多	有时	有时	有时	有时	经常	经常	有时	有时	很少	也许会	肯定会	良好的住房、教育、体面的工作和良好的当地医疗设施	同意	不确定	不确定	不同意	不同意	同意	非常同意	不确定	需要	20	128	略	略	略	有点不赞同	非常赞同	有点不赞同	有点不赞同	基本不赞同	基本不赞同
794	53	男	专科	了解一点	有时	很少	经常	有时	经常	经常	经常	很少	有时	肯定会	肯定会	良好的住房、教育、体面的工作和良好的当地医疗设施	不同意	不同意	不确定	不同意	不同意	同意	不同意	不确定	不需要	20	128	略	略	略	基本不赞同	非常赞同	有点赞同	有点赞同	基本不赞同	基本不赞同
795	34	女	初中	非常了解	有时	有时	很少	很少	经常	有时	很少	经常	经常	也许会	也许会	引导健康⽣活方式的信息和鼓励	不同意	非常不同意	不确定	不确定	非常不同意	不同意	不确定	不确定	不需要	20	128	略	略	略	非常不赞同	基本不赞同	有点不赞同	有点不赞同	有点不赞同	有点赞同
796	53	男	初中	非常了解	很少	不适用	经常	有时	经常	很少	很少	很少	经常	不会	肯定会	良好的住房、教育、体面的工作和良好的当地医疗设施	不同意	非常不同意	不同意	不确定	非常不同意	非常不同意	不同意	同意	需要	20	128	略	略	略	非常不赞同	有点赞同	非常赞同	基本赞同	非常赞同	有点赞同
797	56	女	小学	非常了解	经常	有时	很少	有时	很少	经常	有时	有时	很少	不会	不会	引导健康⽣活方式的信息和鼓励	非常不同意	不同意	非常同意	同意	非常不同意	不同意	非常同意	不同意	不需要	20	128	略	略	略	有点不赞同	有点不赞同	非常赞同	有点不赞同	非常赞同	基本不赞同
798	38	男	小学	非常了解	很少	有时	有时	很少	有时	有时	有时	经常	很少	肯定会	肯定会	引导健康⽣活方式的信息和鼓励	非常不同意	不同意	不确定	非常同意	不确定	不确定	非常同意	非常不同意	不需要	20	128	略	略	略	有点不赞同	非常不赞同	基本不赞同	非常不赞同	有点不赞同	有点不赞同
799	62	女	本科	了解很多	有时	有时	很少	经常	经常	很少	经常	经常	有时	也许会	也许会	良好的住房、教育、体面的工作和良好的当地医疗设施	不同意	不确定	非常不同意	不确定	不同意	同意	非常不同意	非常同意	不需要	20	128	略	略	略	基本赞同	基本赞同	有点不赞同	基本赞同	基本不赞同	基本赞同
800	36	男	小学	了解一点	经常	很少	有时	有时	有时	有时	经常	经常	很少	也许会	也许会	引导健康⽣活方式的信息和鼓励	非常不同意	非常不同意	非常同意	同意	不确定	不同意	不同意	不同意	需要	20	128	略	略	略	基本不赞同	有点赞同	基本不赞同	非常不赞同	非常不赞同	非常不赞同
801	40	男	专科	了解一点	有时	不适用	经常	经常	有时	有时	很少	经常	经常	也许会	肯定会	引导健康⽣活方式的信息和鼓励	不确定	不确定	不确定	非常同意	不同意	不同意	不同意	不确定	不需要	20	128	略	略	略	非常赞同	基本不赞同	基本不赞同	基本不赞同	非常不赞同	基本不赞同
802	56	女	专科	了解很多	很少	经常	有时	有时	经常	经常	很少	很少	经常	也许会	不会	良好的住房、教育、体面的工作和良好的当地医疗设施	不同意	不确定	非常不同意	非常不同意	非常不同意	同意	非常同意	非常不同意	需要	20	128	略	略	略	有点赞同	非常赞同	非常赞同	非常不赞同	非常不赞同	有点赞同
803	54	女	小学	了解很多	有时	很少	有时	很少	有时	有时	有时	经常	很少	也许会	不会	良好的住房、教育、体面的工作和良好的当地医疗设施	非常不同意	不同意	非常不同意	不确定	非常不同意	不确定	非常不同意	非常不同意	不需要	20	128	略	略	略	基本不赞同	基本不赞同	非常赞同	非常不赞同	基本不赞同	非常不赞同
804	34	女	小学	了解很少	有时	很少	很少	经常	有时	很少	经常	经常	经常	肯定会	也许会	引导健康⽣活方式的信息和鼓励	非常不同意	不同意	不同意	同意	不确定	非常同意	同意	非常同意	不需要	20	128	略	略	略	有点不赞同	有点不赞同	非常不赞同	基本不赞同	有点赞同	有点赞同
805	40	女	小学	了解很多	很少	很少	有时	经常	很少	有时	很少	经常	很少	肯定会	肯定会	引导健康⽣活方式的信息和鼓励	不确定	同意	非常不同意	不同意	不同意	非常同意	不同意	非常不同意	需要	20	128	略	略	略	非常赞同	基本不赞同	有点赞同	基本不赞同	有点赞同	非常不赞同
806	32	男	专科	了解一点	很少	经常	经常	很少	很少	经常	有时	很少	经常	也许会	不会	引导健康⽣活方式的信息和鼓励	同意	不同意	不确定	非常同意	非常不同意	不确定	不同意	同意	需要	20	128	略	略	略	有点赞同	有点不赞同	非常不赞同	有点不赞同	有点不赞同	非常赞同
807	36	男	本科	了解很多	有时	经常	有时	有时	有时	有时	很少	有时	有时	肯定会	肯定会	良好的住房、教育、体面的工作和良好的当地医疗设施	非常同意	不同意	不确定	非常不同意	不同意	同意	非常不同意	不确定	不需要	20	128	略	略	略	基本赞同	非常赞同	基本赞同	有点不赞同	非常赞同	基本不赞同
808	58	男	高中	了解很多	很少	有时	有时	很少	有时	有时	有时	经常	有时	肯定会	不会	良好的住房、教育、体面的工作和良好的当地医疗设施	同意	不同意	不确定	非常不同意	非常不同意	非常同意	不同意	不确定	不需要	20	128	略	略	略	基本不赞同	基本赞同	基本不赞同	有点赞同	非常赞同	非常不赞同
809	38	男	高中	了解一点	经常	有时	经常	经常	有时	有时	有时	有时	有时	不会	也许会	良好的住房、教育、体面的工作和良好的当地医疗设施	不同意	不确定	同意	非常不同意	非常不同意	非常不同意	同意	不确定	需要	20	128	略	略	略	有点不赞同	有点赞同	基本不赞同	有点不赞同	基本不赞同	非常赞同
810	60	男	专科	了解很多	很少	有时	很少	有时	很少	有时	有时	很少	很少	不会	不会	良好的住房、教育、体面的工作和良好的当地医疗设施	非常不同意	同意	非常不同意	不同意	不同意	非常不同意	不同意	不确定	不需要	20	128	略	略	略	有点赞同	非常不赞同	基本不赞同	基本不赞同	有点不赞同	有点不赞同
811	44	男	专科	了解很少	有时	经常	经常	有时	经常	有时	很少	很少	有时	不会	也许会	良好的住房、教育、体面的工作和良好的当地医疗设施	不确定	不同意	不确定	不确定	不同意	不确定	非常不同意	不同意	不需要	20	128	略	略	略	基本不赞同	非常不赞同	非常赞同	有点赞同	基本赞同	有点不赞同
812	36	男	初中	了解很多	很少	有时	有时	有时	有时	经常	经常	有时	很少	也许会	肯定会	良好的住房、教育、体面的工作和良好的当地医疗设施	非常不同意	同意	非常不同意	不确定	不同意	非常不同意	不同意	同意	需要	20	128	略	略	略	基本赞同	基本不赞同	基本不赞同	基本不赞同	基本不赞同	非常赞同
813	58	男	专科	了解一点	经常	有时	有时	有时	很少	很少	很少	经常	很少	也许会	肯定会	良好的住房、教育、体面的工作和良好的当地医疗设施	非常不同意	非常不同意	不同意	非常不同意	不同意	同意	不确定	不确定	需要	20	128	略	略	略	基本不赞同	非常不赞同	非常不赞同	基本不赞同	基本不赞同	有点不赞同
814	52	男	初中	了解很多	有时	有时	有时	经常	有时	很少	很少	很少	很少	也许会	肯定会	良好的住房、教育、体面的工作和良好的当地医疗设施	不确定	非常不同意	非常同意	不同意	非常不同意	不同意	同意	不确定	不需要	20	128	略	略	略	有点不赞同	有点不赞同	基本不赞同	非常不赞同	有点赞同	非常不赞同
815	46	男	高中	了解很多	有时	很少	经常	有时	有时	很少	有时	有时	很少	肯定会	不会	引导健康⽣活方式的信息和鼓励	不确定	不同意	不同意	同意	不同意	不确定	不同意	非常不同意	不需要	20	128	略	略	略	非常赞同	非常赞同	非常不赞同	基本赞同	基本不赞同	有点赞同
816	40	女	初中	非常了解	经常	有时	很少	有时	很少	有时	很少	经常	有时	肯定会	也许会	引导健康⽣活方式的信息和鼓励	不确定	不确定	不同意	非常不同意	同意	不同意	非常同意	同意	不需要	20	128	略	略	略	基本不赞同	有点赞同	非常不赞同	有点不赞同	基本不赞同	基本不赞同
817	50	男	高中	了解很多	经常	不适用	经常	有时	有时	经常	很少	有时	经常	不会	不会	良好的住房、教育、体面的工作和良好的当地医疗设施	非常不同意	不同意	不确定	不确定	非常不同意	非常同意	不确定	不同意	不需要	20	128	略	略	略	基本不赞同	有点赞同	有点不赞同	基本不赞同	非常不赞同	基本不赞同
818	46	男	初中	非常了解	很少	很少	经常	有时	经常	很少	有时	经常	有时	也许会	也许会	良好的住房、教育、体面的工作和良好的当地医疗设施	不同意	不同意	同意	不确定	不确定	不同意	非常同意	不确定	需要	20	128	略	略	略	有点不赞同	非常赞同	非常不赞同	非常不赞同	基本不赞同	基本赞同
819	60	女	初中	了解一点	经常	很少	有时	有时	经常	有时	很少	有时	很少	肯定会	不会	引导健康⽣活方式的信息和鼓励	不确定	不确定	非常同意	不同意	不同意	非常不同意	不确定	不同意	不需要	20	128	略	略	略	基本不赞同	有点不赞同	基本不赞同	基本赞同	基本赞同	非常不赞同
820	39	女	高中	了解一点	经常	很少	有时	有时	有时	经常	很少	有时	有时	也许会	也许会	良好的住房、教育、体面的工作和良好的当地医疗设施	不同意	不确定	非常同意	非常同意	非常不同意	非常同意	同意	非常同意	不需要	20	128	略	略	略	基本不赞同	基本不赞同	基本不赞同	基本赞同	非常赞同	基本不赞同
821	52	男	小学	了解一点	有时	有时	经常	经常	经常	有时	经常	很少	有时	也许会	也许会	良好的住房、教育、体面的工作和良好的当地医疗设施	不确定	不确定	不同意	同意	不确定	同意	非常不同意	非常不同意	不需要	20	128	略	略	略	有点不赞同	基本不赞同	基本不赞同	非常赞同	有点不赞同	基本不赞同
822	57	男	小学	非常了解	经常	不适用	有时	很少	很少	有时	有时	经常	有时	也许会	肯定会	良好的住房、教育、体面的工作和良好的当地医疗设施	不同意	不确定	非常同意	不同意	不同意	不同意	不同意	不确定	不需要	20	128	略	略	略	有点不赞同	有点赞同	基本不赞同	有点不赞同	非常不赞同	有点不赞同
823	53	男	小学	非常了解	有时	很少	很少	有时	很少	有时	很少	很少	经常	肯定会	也许会	良好的住房、教育、体面的工作和良好的当地医疗设施	非常不同意	同意	不同意	非常不同意	同意	不确定	不确定	非常不同意	不需要	20	128	略	略	略	基本赞同	非常不赞同	基本不赞同	非常不赞同	有点赞同	基本赞同
824	49	男	初中	非常了解	很少	很少	经常	经常	很少	很少	经常	很少	经常	不会	肯定会	良好的住房、教育、体面的工作和良好的当地医疗设施	非常同意	不确定	非常不同意	不确定	非常不同意	非常不同意	不同意	非常不同意	不需要	20	128	略	略	略	基本赞同	非常不赞同	非常不赞同	基本不赞同	基本不赞同	非常不赞同
825	51	男	初中	了解很多	经常	经常	有时	有时	经常	经常	很少	很少	很少	也许会	也许会	良好的住房、教育、体面的工作和良好的当地医疗设施	不同意	不同意	不同意	非常同意	不确定	不确定	非常不同意	非常同意	不需要	20	128	略	略	略	非常不赞同	基本赞同	有点不赞同	有点不赞同	有点赞同	基本不赞同
826	52	女	专科	非常了解	经常	不适用	有时	有时	经常	有时	有时	有时	有时	不会	肯定会	良好的住房、教育、体面的工作和良好的当地医疗设施	不确定	不确定	同意	非常同意	不确定	非常不同意	非常不同意	不确定	不需要	20	128	略	略	略	基本不赞同	有点不赞同	有点不赞同	有点赞同	基本不赞同	有点赞同
827	60	女	初中	了解一点	有时	不适用	经常	很少	很少	有时	经常	经常	很少	肯定会	肯定会	引导健康⽣活方式的信息和鼓励	非常不同意	非常同意	非常不同意	非常不同意	非常不同意	非常不同意	不确定	不确定	需要	20	128	略	略	略	有点不赞同	基本赞同	非常不赞同	非常不赞同	有点赞同	有点不赞同
828	55	男	初中	了解一点	有时	经常	很少	很少	经常	很少	经常	很少	经常	肯定会	不会	引导健康⽣活方式的信息和鼓励	不确定	不确定	不确定	同意	非常不同意	不确定	不确定	不确定	不需要	20	128	略	略	略	有点不赞同	基本不赞同	基本不赞同	非常不赞同	基本不赞同	基本赞同
829	37	男	高中	了解很多	经常	有时	很少	经常	有时	有时	有时	有时	很少	肯定会	也许会	引导健康⽣活方式的信息和鼓励	不同意	不同意	不同意	不确定	不确定	不确定	同意	非常同意	不需要	20	128	略	略	略	非常不赞同	非常不赞同	基本不赞同	非常赞同	有点赞同	非常不赞同
830	61	男	专科	非常了解	很少	经常	很少	很少	很少	有时	很少	有时	有时	不会	肯定会	良好的住房、教育、体面的工作和良好的当地医疗设施	不同意	不同意	非常不同意	非常不同意	同意	同意	不同意	非常不同意	不需要	20	128	略	略	略	非常不赞同	有点不赞同	基本不赞同	基本不赞同	基本赞同	基本不赞同
831	35	女	专科	了解很多	有时	很少	很少	经常	很少	经常	经常	很少	经常	不会	不会	良好的住房、教育、体面的工作和良好的当地医疗设施	非常不同意	非常不同意	不同意	不同意	不同意	不确定	不确定	同意	需要	20	128	略	略	略	非常不赞同	基本不赞同	基本不赞同	有点不赞同	基本不赞同	基本不赞同
832	50	男	专科	了解一点	经常	不适用	很少	经常	经常	有时	有时	有时	很少	肯定会	也许会	引导健康⽣活方式的信息和鼓励	不同意	不确定	同意	非常同意	不同意	不确定	不同意	非常不同意	需要	20	128	略	略	略	基本不赞同	有点赞同	非常赞同	有点不赞同	基本赞同	基本赞同
833	55	男	高中	非常了解	经常	不适用	很少	经常	很少	有时	有时	很少	有时	不会	也许会	良好的住房、教育、体面的工作和良好的当地医疗设施	同意	不同意	不同意	同意	不确定	不确定	不同意	不同意	需要	20	128	略	略	略	基本赞同	有点不赞同	基本不赞同	基本赞同	基本不赞同	基本不赞同
834	36	男	初中	了解一点	很少	经常	经常	经常	经常	经常	有时	经常	很少	也许会	肯定会	良好的住房、教育、体面的工作和良好的当地医疗设施	非常不同意	同意	不同意	不同意	同意	非常不同意	不确定	不同意	不需要	20	128	略	略	略	有点不赞同	非常不赞同	非常赞同	有点赞同	有点赞同	有点不赞同
835	37	男	小学	了解很多	经常	有时	很少	有时	有时	有时	有时	经常	经常	也许会	肯定会	引导健康⽣活方式的信息和鼓励	同意	非常不同意	不同意	非常不同意	同意	不同意	非常不同意	不同意	需要	20	128	略	略	略	有点不赞同	基本不赞同	基本不赞同	基本不赞同	有点不赞同	有点赞同
836	52	男	高中	了解很少	很少	不适用	有时	经常	很少	很少	很少	有时	很少	也许会	肯定会	良好的住房、教育、体面的工作和良好的当地医疗设施	不确定	不同意	不同意	非常同意	不同意	非常同意	同意	非常不同意	需要	20	128	略	略	略	基本不赞同	非常不赞同	有点不赞同	有点赞同	非常赞同	基本赞同
837	38	男	小学	了解一点	很少	有时	有时	很少	经常	有时	经常	很少	很少	也许会	肯定会	良好的住房、教育、体面的工作和良好的当地医疗设施	不同意	非常不同意	非常不同意	不同意	不确定	不确定	同意	不同意	需要	20	128	略	略	略	基本赞同	非常不赞同	非常不赞同	非常不赞同	有点不赞同	基本不赞同
838	33	女	小学	了解很少	经常	有时	经常	经常	经常	经常	很少	经常	有时	肯定会	也许会	良好的住房、教育、体面的工作和良好的当地医疗设施	非常不同意	同意	不同意	不同意	不同意	非常不同意	同意	不确定	需要	20	128	略	略	略	非常不赞同	基本不赞同	非常赞同	基本赞同	有点赞同	基本不赞同
839	62	女	初中	了解很少	经常	不适用	有时	经常	很少	很少	经常	很少	有时	不会	肯定会	引导健康⽣活方式的信息和鼓励	非常不同意	不同意	不同意	同意	不同意	不同意	不同意	不同意	不需要	20	128	略	略	略	非常赞同	非常不赞同	有点不赞同	非常不赞同	基本不赞同	基本不赞同
840	57	女	初中	了解很少	有时	经常	有时	有时	有时	经常	经常	有时	有时	也许会	肯定会	良好的住房、教育、体面的工作和良好的当地医疗设施	不确定	不确定	不确定	非常不同意	不同意	不确定	非常不同意	非常不同意	需要	20	128	略	略	略	非常赞同	基本不赞同	基本赞同	基本赞同	有点不赞同	有点不赞同
841	44	男	高中	了解很多	有时	有时	很少	很少	有时	很少	经常	有时	很少	肯定会	不会	良好的住房、教育、体面的工作和良好的当地医疗设施	非常不同意	非常不同意	不同意	非常不同意	不同意	非常同意	非常不同意	非常同意	需要	20	128	略	略	略	有点不赞同	有点不赞同	有点不赞同	基本不赞同	有点赞同	有点不赞同
842	48	女	专科	了解一点	经常	经常	有时	有时	经常	有时	很少	有时	有时	肯定会	也许会	引导健康⽣活方式的信息和鼓励	同意	不同意	不确定	同意	不同意	非常不同意	非常同意	同意	需要	20	128	略	略	略	基本不赞同	基本不赞同	基本不赞同	基本不赞同	基本不赞同	非常不赞同
843	63	女	高中	非常了解	有时	有时	很少	经常	有时	有时	很少	有时	有时	肯定会	也许会	良好的住房、教育、体面的工作和良好的当地医疗设施	不同意	不同意	不确定	不同意	非常不同意	非常同意	非常不同意	非常同意	需要	20	128	略	略	略	基本赞同	非常不赞同	非常不赞同	非常赞同	非常不赞同	非常不赞同
844	63	男	专科	了解很多	很少	有时	有时	有时	有时	有时	很少	有时	很少	也许会	不会	良好的住房、教育、体面的工作和良好的当地医疗设施	不同意	非常不同意	非常不同意	不同意	非常不同意	不确定	非常不同意	非常同意	不需要	20	128	略	略	略	基本不赞同	基本赞同	非常不赞同	基本不赞同	有点不赞同	非常不赞同
845	61	女	初中	了解很多	有时	有时	有时	经常	很少	很少	经常	经常	经常	肯定会	也许会	良好的住房、教育、体面的工作和良好的当地医疗设施	同意	不同意	不同意	同意	不同意	非常不同意	不确定	不同意	需要	20	128	略	略	略	有点赞同	有点不赞同	非常赞同	有点赞同	非常不赞同	有点不赞同
846	39	女	初中	了解很多	有时	有时	经常	有时	经常	有时	经常	有时	很少	不会	肯定会	良好的住房、教育、体面的工作和良好的当地医疗设施	不确定	不同意	不同意	不确定	非常不同意	不确定	非常同意	不同意	不需要	20	128	略	略	略	非常不赞同	有点不赞同	非常不赞同	有点不赞同	非常不赞同	基本赞同
847	41	女	初中	非常了解	有时	有时	很少	有时	很少	很少	经常	有时	很少	不会	也许会	引导健康⽣活方式的信息和鼓励	非常不同意	不同意	不同意	同意	非常同意	不确定	不确定	不同意	需要	20	128	略	略	略	基本赞同	有点不赞同	基本赞同	基本不赞同	基本不赞同	基本不赞同
848	58	男	本科	了解很多	经常	有时	有时	有时	很少	经常	很少	很少	有时	不会	不会	良好的住房、教育、体面的工作和良好的当地医疗设施	不确定	不确定	同意	不同意	非常不同意	不确定	非常不同意	不同意	需要	20	128	略	略	略	有点不赞同	非常不赞同	有点不赞同	有点赞同	基本赞同	基本不赞同
849	51	男	专科	非常了解	有时	有时	经常	经常	经常	经常	有时	经常	经常	肯定会	也许会	良好的住房、教育、体面的工作和良好的当地医疗设施	非常不同意	非常不同意	不同意	不确定	非常不同意	同意	不确定	不同意	需要	20	128	略	略	略	有点不赞同	基本不赞同	非常不赞同	有点赞同	基本不赞同	有点赞同
850	55	女	高中	了解很多	很少	有时	很少	很少	经常	经常	有时	有时	有时	肯定会	不会	良好的住房、教育、体面的工作和良好的当地医疗设施	同意	不同意	同意	不确定	不确定	不确定	不同意	非常同意	需要	20	128	略	略	略	有点不赞同	非常赞同	基本不赞同	有点不赞同	非常赞同	基本赞同
851	47	女	专科	非常了解	有时	不适用	有时	很少	有时	很少	很少	经常	有时	肯定会	也许会	良好的住房、教育、体面的工作和良好的当地医疗设施	不同意	非常不同意	不同意	不确定	非常不同意	不确定	不确定	不确定	不需要	20	128	略	略	略	基本不赞同	有点不赞同	有点赞同	基本赞同	基本不赞同	基本不赞同
852	58	女	小学	了解很多	有时	有时	有时	经常	有时	很少	经常	有时	很少	肯定会	肯定会	引导健康⽣活方式的信息和鼓励	不同意	不确定	非常同意	不确定	不同意	不同意	不确定	非常不同意	需要	20	128	略	略	略	基本赞同	基本赞同	非常不赞同	基本不赞同	有点不赞同	非常不赞同
853	60	男	初中	了解很多	很少	经常	有时	经常	有时	很少	很少	有时	很少	肯定会	也许会	良好的住房、教育、体面的工作和良好的当地医疗设施	不确定	不同意	非常同意	非常不同意	同意	不同意	不同意	不确定	不需要	20	128	略	略	略	基本不赞同	有点不赞同	有点赞同	基本不赞同	基本不赞同	非常不赞同
854	61	男	初中	了解很少	很少	有时	经常	有时	经常	有时	很少	有时	有时	肯定会	不会	良好的住房、教育、体面的工作和良好的当地医疗设施	不同意	非常不同意	不同意	不确定	非常同意	非常不同意	不同意	不确定	需要	20	128	略	略	略	有点不赞同	有点不赞同	有点不赞同	非常不赞同	有点不赞同	基本不赞同
855	45	女	专科	了解很多	经常	很少	有时	有时	有时	经常	有时	很少	有时	不会	不会	良好的住房、教育、体面的工作和良好的当地医疗设施	不同意	不确定	不同意	非常同意	不同意	同意	非常不同意	不同意	需要	20	128	略	略	略	基本不赞同	非常不赞同	基本不赞同	基本不赞同	有点不赞同	有点不赞同
856	46	女	专科	了解很多	很少	很少	经常	很少	有时	经常	很少	有时	经常	肯定会	也许会	良好的住房、教育、体面的工作和良好的当地医疗设施	不确定	不同意	不同意	不同意	不同意	同意	不同意	非常不同意	需要	20	128	略	略	略	有点不赞同	有点不赞同	基本不赞同	基本赞同	基本不赞同	非常不赞同
857	44	女	小学	了解一点	经常	经常	有时	有时	有时	有时	很少	很少	有时	肯定会	也许会	良好的住房、教育、体面的工作和良好的当地医疗设施	非常同意	不同意	不确定	非常同意	不确定	不同意	同意	非常不同意	需要	20	128	略	略	略	基本不赞同	有点不赞同	基本不赞同	非常赞同	基本不赞同	基本赞同
858	45	男	小学	了解很多	有时	很少	经常	很少	很少	经常	很少	很少	经常	也许会	肯定会	引导健康⽣活方式的信息和鼓励	不同意	不同意	非常不同意	不确定	非常不同意	不确定	非常同意	非常同意	需要	20	128	略	略	略	有点赞同	有点不赞同	非常不赞同	基本不赞同	基本不赞同	非常赞同
859	62	女	专科	非常了解	很少	很少	有时	很少	有时	有时	有时	很少	很少	肯定会	不会	引导健康⽣活方式的信息和鼓励	不确定	不确定	同意	非常不同意	非常不同意	不同意	不同意	非常不同意	需要	20	128	略	略	略	基本赞同	非常不赞同	非常不赞同	基本赞同	非常不赞同	有点赞同
860	37	男	专科	了解一点	经常	很少	有时	经常	经常	经常	经常	很少	经常	也许会	肯定会	良好的住房、教育、体面的工作和良好的当地医疗设施	不同意	不确定	不同意	同意	同意	不确定	不确定	同意	不需要	10	128	25	10	60	有点不赞同	非常赞同	有点不赞同	非常赞同	非常赞同	非常赞同
861	40	女	小学	了解很多	有时	不适用	有时	有时	经常	有时	有时	很少	有时	肯定会	肯定会	良好的住房、教育、体面的工作和良好的当地医疗设施	不确定	不确定	非常不同意	不确定	不确定	同意	非常不同意	同意	不需要	20	128	略	略	略	非常不赞同	非常赞同	有点不赞同	基本不赞同	非常不赞同	有点不赞同
862	44	男	初中	了解一点	经常	有时	很少	很少	有时	有时	很少	经常	很少	不会	也许会	良好的住房、教育、体面的工作和良好的当地医疗设施	不确定	不确定	不同意	不确定	不确定	不确定	不确定	不同意	需要	20	128	略	略	略	非常不赞同	非常赞同	基本赞同	基本不赞同	非常赞同	非常赞同
863	58	女	小学	非常了解	有时	有时	有时	有时	有时	有时	有时	有时	经常	肯定会	肯定会	良好的住房、教育、体面的工作和良好的当地医疗设施	不同意	同意	不同意	非常不同意	同意	非常不同意	不同意	非常不同意	需要	20	128	略	略	略	基本不赞同	非常不赞同	基本不赞同	有点不赞同	有点不赞同	有点不赞同
864	46	男	初中	了解很多	有时	有时	有时	有时	很少	有时	很少	有时	很少	也许会	不会	良好的住房、教育、体面的工作和良好的当地医疗设施	不确定	不确定	不同意	不同意	同意	不同意	不同意	非常不同意	不需要	20	128	略	略	略	非常赞同	基本不赞同	非常不赞同	非常赞同	基本赞同	有点不赞同
865	52	女	高中	了解一点	经常	很少	有时	很少	有时	经常	有时	经常	经常	也许会	不会	良好的住房、教育、体面的工作和良好的当地医疗设施	同意	不确定	非常同意	不确定	不确定	不确定	非常不同意	不同意	不需要	20	128	略	略	略	基本不赞同	有点赞同	有点不赞同	非常赞同	有点不赞同	非常赞同
866	49	男	高中	了解很多	有时	有时	很少	很少	有时	有时	经常	经常	有时	不会	也许会	良好的住房、教育、体面的工作和良好的当地医疗设施	不同意	不同意	不同意	不确定	非常不同意	不确定	不同意	不同意	需要	20	128	略	略	略	有点不赞同	基本不赞同	非常不赞同	有点不赞同	非常不赞同	非常不赞同
867	41	女	本科	了解很少	很少	有时	有时	有时	有时	很少	有时	有时	经常	肯定会	不会	良好的住房、教育、体面的工作和良好的当地医疗设施	不确定	不同意	不同意	不确定	同意	不同意	同意	同意	不需要	20	128	略	略	略	非常不赞同	非常赞同	有点不赞同	有点不赞同	非常不赞同	基本不赞同
868	54	女	小学	了解很少	很少	经常	有时	经常	有时	经常	有时	经常	很少	肯定会	也许会	良好的住房、教育、体面的工作和良好的当地医疗设施	不确定	非常不同意	同意	不确定	非常不同意	不确定	非常同意	非常同意	需要	20	128	略	略	略	基本不赞同	基本赞同	有点不赞同	基本不赞同	有点不赞同	基本赞同
869	59	男	初中	了解很多	有时	经常	很少	经常	经常	很少	有时	经常	有时	肯定会	也许会	良好的住房、教育、体面的工作和良好的当地医疗设施	不同意	不确定	不确定	不同意	非常不同意	非常不同意	非常不同意	不确定	需要	20	128	略	略	略	有点不赞同	有点赞同	基本赞同	非常赞同	非常赞同	非常赞同
870	37	女	初中	了解很多	有时	有时	有时	经常	有时	经常	有时	有时	很少	不会	不会	良好的住房、教育、体面的工作和良好的当地医疗设施	非常不同意	非常同意	不同意	不同意	非常不同意	非常不同意	同意	不确定	不需要	20	128	略	略	略	非常不赞同	基本赞同	有点不赞同	有点赞同	非常不赞同	有点不赞同
871	41	男	初中	了解一点	经常	很少	有时	经常	经常	经常	有时	经常	有时	也许会	肯定会	引导健康⽣活方式的信息和鼓励	非常同意	非常同意	不同意	不同意	不同意	不确定	不同意	不确定	不需要	20	128	略	略	略	基本赞同	基本不赞同	有点不赞同	非常不赞同	基本赞同	有点不赞同
872	51	女	初中	非常了解	很少	有时	有时	有时	有时	有时	很少	经常	有时	肯定会	也许会	良好的住房、教育、体面的工作和良好的当地医疗设施	不同意	非常同意	不同意	非常同意	不确定	不确定	非常同意	不确定	不需要	20	128	略	略	略	基本不赞同	有点不赞同	基本不赞同	非常不赞同	非常不赞同	非常不赞同
873	45	男	高中	非常了解	有时	不适用	经常	经常	有时	很少	很少	很少	有时	不会	肯定会	良好的住房、教育、体面的工作和良好的当地医疗设施	非常不同意	同意	非常不同意	不同意	不确定	不确定	不同意	非常不同意	不需要	20	128	略	略	略	基本赞同	非常不赞同	基本赞同	基本不赞同	基本不赞同	有点不赞同
874	32	男	初中	了解很少	很少	经常	经常	有时	很少	有时	很少	经常	有时	不会	不会	良好的住房、教育、体面的工作和良好的当地医疗设施	同意	不确定	不同意	非常不同意	不同意	非常同意	不确定	不同意	需要	20	128	略	略	略	基本不赞同	基本不赞同	有点不赞同	基本赞同	基本不赞同	非常不赞同
875	39	男	小学	非常了解	很少	有时	经常	很少	有时	有时	有时	有时	有时	肯定会	肯定会	良好的住房、教育、体面的工作和良好的当地医疗设施	不同意	不同意	非常不同意	不同意	非常不同意	同意	同意	同意	不需要	20	128	略	略	略	基本不赞同	有点不赞同	基本不赞同	非常赞同	非常赞同	有点不赞同
876	51	男	小学	了解很多	经常	有时	经常	有时	经常	有时	有时	很少	有时	也许会	不会	良好的住房、教育、体面的工作和良好的当地医疗设施	不确定	非常不同意	非常不同意	非常不同意	不同意	不同意	不确定	非常同意	需要	20	128	略	略	略	非常赞同	基本不赞同	非常不赞同	有点赞同	非常不赞同	非常不赞同
877	58	女	初中	了解很多	有时	有时	经常	有时	经常	有时	有时	很少	经常	也许会	不会	引导健康⽣活方式的信息和鼓励	非常不同意	同意	不同意	不同意	不同意	不确定	不同意	不同意	需要	20	128	略	略	略	有点不赞同	基本不赞同	非常赞同	有点赞同	非常不赞同	非常不赞同
878	34	女	专科	了解很多	有时	经常	有时	很少	有时	有时	经常	很少	经常	不会	不会	良好的住房、教育、体面的工作和良好的当地医疗设施	不确定	非常不同意	同意	不同意	同意	同意	不确定	不确定	需要	20	128	略	略	略	非常赞同	基本不赞同	非常不赞同	非常不赞同	基本不赞同	有点不赞同
879	52	男	专科	了解很少	很少	有时	经常	很少	经常	有时	有时	经常	经常	肯定会	肯定会	良好的住房、教育、体面的工作和良好的当地医疗设施	不同意	不确定	不同意	不确定	同意	不同意	不同意	同意	不需要	20	128	略	略	略	有点不赞同	有点不赞同	有点赞同	基本赞同	非常不赞同	基本赞同
880	45	女	小学	了解很多	经常	有时	有时	有时	很少	很少	经常	经常	很少	不会	肯定会	引导健康⽣活方式的信息和鼓励	不确定	非常同意	非常不同意	不确定	同意	非常不同意	非常不同意	不同意	不需要	20	128	略	略	略	非常赞同	有点赞同	非常不赞同	非常不赞同	基本不赞同	有点赞同
881	53	男	专科	非常了解	有时	不适用	很少	有时	很少	经常	有时	很少	有时	也许会	不会	良好的住房、教育、体面的工作和良好的当地医疗设施	不同意	不确定	非常不同意	非常不同意	同意	非常同意	不同意	不同意	需要	20	128	略	略	略	有点赞同	有点赞同	非常赞同	基本不赞同	有点不赞同	非常不赞同
882	50	男	专科	了解很少	有时	有时	有时	很少	有时	很少	经常	很少	经常	也许会	也许会	良好的住房、教育、体面的工作和良好的当地医疗设施	非常不同意	不同意	不确定	不同意	不确定	非常不同意	非常不同意	不同意	不需要	20	128	略	略	略	基本不赞同	非常赞同	有点不赞同	基本不赞同	非常不赞同	基本赞同
883	41	女	初中	了解一点	有时	经常	有时	有时	很少	有时	经常	很少	经常	也许会	也许会	良好的住房、教育、体面的工作和良好的当地医疗设施	同意	不确定	非常不同意	不确定	不同意	同意	不确定	不确定	不需要	20	128	略	略	略	有点不赞同	基本不赞同	基本不赞同	非常不赞同	基本不赞同	非常赞同
884	56	男	专科	非常了解	很少	有时	很少	有时	有时	有时	很少	经常	很少	不会	不会	良好的住房、教育、体面的工作和良好的当地医疗设施	不确定	非常同意	非常不同意	不确定	非常同意	不确定	不同意	不同意	不需要	20	128	略	略	略	有点赞同	基本不赞同	有点不赞同	基本赞同	有点不赞同	基本不赞同
885	61	男	初中	了解一点	有时	很少	很少	有时	有时	有时	有时	有时	很少	也许会	不会	良好的住房、教育、体面的工作和良好的当地医疗设施	不确定	非常不同意	同意	非常同意	不确定	不确定	同意	非常同意	不需要	20	128	略	略	略	基本不赞同	有点赞同	非常赞同	非常赞同	非常赞同	非常赞同
886	45	女	本科	了解很少	经常	经常	有时	有时	经常	很少	有时	很少	经常	也许会	也许会	良好的住房、教育、体面的工作和良好的当地医疗设施	不确定	不确定	同意	不同意	不确定	非常不同意	不确定	不同意	需要	20	128	略	略	略	基本不赞同	基本赞同	基本不赞同	非常不赞同	基本不赞同	基本不赞同
887	62	女	专科	了解很少	很少	很少	经常	有时	很少	有时	经常	很少	经常	不会	肯定会	引导健康⽣活方式的信息和鼓励	非常同意	不确定	非常同意	不同意	非常不同意	同意	不同意	不同意	不需要	20	128	略	略	略	基本不赞同	基本赞同	非常不赞同	有点赞同	非常赞同	有点不赞同
888	42	女	高中	非常了解	经常	有时	很少	有时	很少	很少	经常	经常	很少	也许会	肯定会	引导健康⽣活方式的信息和鼓励	非常不同意	不同意	不确定	不确定	同意	不确定	非常同意	非常同意	不需要	20	128	略	略	略	基本不赞同	非常赞同	有点赞同	非常不赞同	基本不赞同	基本不赞同
889	52	女	高中	了解很多	有时	有时	有时	有时	有时	有时	很少	有时	有时	也许会	不会	良好的住房、教育、体面的工作和良好的当地医疗设施	同意	同意	不确定	不确定	同意	非常不同意	同意	不同意	不需要	20	128	略	略	略	非常赞同	非常不赞同	非常不赞同	基本不赞同	有点不赞同	基本赞同
890	46	女	小学	了解很多	经常	经常	很少	经常	很少	有时	有时	很少	有时	也许会	也许会	良好的住房、教育、体面的工作和良好的当地医疗设施	不同意	非常不同意	非常不同意	不确定	不确定	不同意	同意	不同意	不需要	20	128	略	略	略	非常不赞同	有点不赞同	有点赞同	基本不赞同	非常不赞同	基本不赞同
891	54	女	初中	了解一点	有时	有时	经常	有时	有时	有时	经常	很少	有时	不会	也许会	引导健康⽣活方式的信息和鼓励	不同意	非常同意	不同意	非常同意	非常不同意	非常不同意	同意	非常不同意	需要	20	128	略	略	略	有点不赞同	非常不赞同	有点赞同	基本不赞同	有点不赞同	基本赞同
892	48	男	小学	非常了解	很少	很少	经常	很少	有时	有时	有时	有时	很少	不会	不会	良好的住房、教育、体面的工作和良好的当地医疗设施	不同意	不同意	不确定	不同意	非常不同意	非常不同意	不确定	不确定	不需要	20	128	略	略	略	有点不赞同	有点不赞同	基本赞同	非常不赞同	非常不赞同	有点赞同
893	46	男	高中	了解很少	经常	不适用	有时	有时	有时	很少	有时	经常	经常	肯定会	肯定会	良好的住房、教育、体面的工作和良好的当地医疗设施	非常不同意	非常同意	非常不同意	同意	非常不同意	不确定	非常不同意	不同意	不需要	20	128	略	略	略	基本不赞同	基本赞同	非常不赞同	有点不赞同	非常不赞同	有点不赞同
894	49	女	本科	了解很多	经常	不适用	有时	很少	有时	有时	有时	有时	经常	肯定会	肯定会	良好的住房、教育、体面的工作和良好的当地医疗设施	不同意	不同意	非常同意	同意	不同意	不同意	不确定	非常同意	需要	20	128	略	略	略	有点不赞同	有点赞同	有点赞同	有点赞同	基本不赞同	基本不赞同
895	47	男	初中	了解很多	经常	有时	有时	很少	经常	经常	有时	有时	很少	不会	也许会	引导健康⽣活方式的信息和鼓励	同意	非常不同意	不同意	不同意	同意	同意	不同意	非常同意	需要	20	128	略	略	略	非常赞同	有点不赞同	基本不赞同	有点不赞同	有点赞同	有点不赞同
896	60	女	专科	了解很多	经常	有时	很少	很少	很少	经常	经常	有时	有时	肯定会	不会	良好的住房、教育、体面的工作和良好的当地医疗设施	不确定	同意	非常不同意	不确定	不确定	不确定	非常同意	同意	不需要	20	128	略	略	略	基本不赞同	非常赞同	非常不赞同	有点不赞同	基本赞同	非常不赞同
897	52	男	初中	了解一点	很少	不适用	很少	有时	有时	有时	很少	有时	很少	也许会	也许会	良好的住房、教育、体面的工作和良好的当地医疗设施	不确定	非常同意	不确定	不确定	非常不同意	同意	同意	非常同意	需要	20	128	略	略	略	基本赞同	有点不赞同	有点赞同	非常不赞同	基本赞同	有点赞同
898	33	女	初中	了解很多	有时	有时	有时	经常	有时	很少	经常	有时	很少	不会	不会	良好的住房、教育、体面的工作和良好的当地医疗设施	不同意	不同意	不同意	不确定	非常不同意	同意	同意	同意	不需要	20	128	略	略	略	有点不赞同	非常不赞同	有点不赞同	基本赞同	基本不赞同	有点赞同
899	46	男	小学	了解很多	很少	有时	有时	很少	经常	有时	很少	有时	经常	肯定会	不会	引导健康⽣活方式的信息和鼓励	非常不同意	不确定	非常不同意	非常同意	非常同意	同意	不确定	同意	需要	20	128	略	略	略	非常不赞同	非常不赞同	非常赞同	基本赞同	非常不赞同	有点不赞同
900	59	男	本科	了解一点	很少	不适用	有时	经常	有时	很少	很少	很少	经常	也许会	也许会	良好的住房、教育、体面的工作和良好的当地医疗设施	不同意	不确定	不同意	非常同意	不确定	非常不同意	不同意	非常同意	不需要	20	128	略	略	略	非常不赞同	基本不赞同	基本赞同	基本不赞同	有点不赞同	基本赞同
901	35	男	本科	了解很多	有时	有时	经常	有时	很少	有时	有时	很少	经常	不会	肯定会	良好的住房、教育、体面的工作和良好的当地医疗设施	不同意	不同意	不同意	不同意	同意	非常不同意	不同意	不确定	不需要	20	128	略	略	略	有点赞同	有点不赞同	基本不赞同	有点不赞同	基本赞同	非常不赞同
902	38	女	初中	了解很多	有时	有时	经常	很少	有时	有时	有时	经常	有时	也许会	肯定会	引导健康⽣活方式的信息和鼓励	同意	非常不同意	非常不同意	不确定	不同意	不确定	不同意	非常同意	需要	20	128	略	略	略	有点不赞同	基本不赞同	基本赞同	基本不赞同	有点赞同	有点不赞同
903	40	男	高中	了解很多	经常	很少	有时	很少	有时	经常	有时	很少	有时	也许会	也许会	引导健康⽣活方式的信息和鼓励	非常同意	同意	不确定	不确定	不同意	不确定	非常同意	不确定	需要	20	128	略	略	略	有点不赞同	基本不赞同	基本不赞同	基本不赞同	有点不赞同	基本赞同
904	59	女	高中	非常了解	很少	很少	有时	很少	很少	经常	有时	有时	很少	也许会	也许会	良好的住房、教育、体面的工作和良好的当地医疗设施	不同意	非常同意	不确定	不同意	不确定	不确定	不同意	不确定	不需要	20	128	略	略	略	有点不赞同	有点赞同	非常不赞同	有点不赞同	有点不赞同	基本不赞同
905	48	男	专科	非常了解	很少	不适用	有时	很少	很少	很少	经常	经常	经常	不会	不会	良好的住房、教育、体面的工作和良好的当地医疗设施	非常不同意	不同意	非常不同意	同意	非常不同意	同意	非常同意	不同意	需要	20	128	略	略	略	基本赞同	基本不赞同	基本不赞同	基本赞同	基本不赞同	基本赞同
906	37	女	小学	了解一点	很少	有时	经常	经常	经常	经常	经常	经常	经常	不会	肯定会	引导健康⽣活方式的信息和鼓励	非常同意	不确定	同意	不确定	不同意	不确定	非常不同意	不确定	需要	20	128	略	略	略	基本不赞同	非常赞同	基本赞同	有点赞同	有点不赞同	非常不赞同
907	36	男	小学	了解一点	很少	有时	经常	经常	经常	有时	有时	很少	有时	也许会	肯定会	良好的住房、教育、体面的工作和良好的当地医疗设施	同意	不确定	不同意	同意	非常不同意	非常同意	非常同意	不同意	不需要	20	128	略	略	略	基本不赞同	基本不赞同	有点赞同	基本不赞同	非常不赞同	非常赞同
908	49	女	初中	了解一点	有时	不适用	有时	很少	经常	有时	很少	有时	有时	肯定会	也许会	引导健康⽣活方式的信息和鼓励	不确定	非常同意	同意	不确定	非常不同意	同意	非常同意	非常不同意	不需要	20	128	略	略	略	非常不赞同	非常不赞同	基本赞同	基本赞同	有点赞同	有点不赞同
909	51	女	初中	非常了解	很少	有时	有时	经常	有时	有时	有时	有时	经常	也许会	也许会	良好的住房、教育、体面的工作和良好的当地医疗设施	不确定	不确定	非常不同意	非常同意	不同意	不确定	不确定	不同意	需要	20	128	略	略	略	有点不赞同	有点赞同	非常不赞同	有点赞同	基本不赞同	有点不赞同
910	55	女	初中	了解一点	很少	不适用	经常	很少	经常	有时	很少	很少	有时	不会	也许会	良好的住房、教育、体面的工作和良好的当地医疗设施	不确定	不同意	不确定	非常不同意	非常不同意	同意	非常不同意	不同意	需要	20	128	略	略	略	基本不赞同	有点不赞同	非常赞同	基本赞同	基本不赞同	有点不赞同
911	46	女	高中	了解很少	经常	有时	经常	很少	经常	有时	经常	很少	经常	也许会	肯定会	良好的住房、教育、体面的工作和良好的当地医疗设施	不确定	非常不同意	不同意	不同意	不确定	不同意	同意	不确定	不需要	20	128	略	略	略	非常不赞同	有点赞同	基本不赞同	基本不赞同	基本不赞同	有点不赞同
912	54	男	专科	了解很少	有时	有时	有时	经常	有时	经常	经常	经常	有时	也许会	也许会	引导健康⽣活方式的信息和鼓励	非常不同意	非常不同意	非常不同意	非常不同意	不同意	不确定	非常同意	非常不同意	不需要	20	128	略	略	略	基本不赞同	有点赞同	有点不赞同	非常不赞同	基本不赞同	基本不赞同
913	60	女	小学	了解很少	很少	不适用	有时	经常	有时	经常	有时	有时	很少	也许会	肯定会	引导健康⽣活方式的信息和鼓励	不同意	非常不同意	不确定	不确定	非常同意	不同意	同意	同意	需要	20	128	略	略	略	非常赞同	非常不赞同	非常赞同	基本不赞同	基本赞同	有点赞同
914	62	女	初中	了解一点	很少	经常	很少	经常	经常	很少	很少	有时	很少	肯定会	也许会	良好的住房、教育、体面的工作和良好的当地医疗设施	不同意	非常不同意	不同意	不同意	同意	不确定	不同意	非常同意	不需要	20	128	略	略	略	基本赞同	基本赞同	基本不赞同	有点不赞同	有点赞同	非常不赞同
915	43	男	专科	非常了解	有时	很少	有时	很少	有时	有时	经常	有时	有时	也许会	肯定会	引导健康⽣活方式的信息和鼓励	非常不同意	非常不同意	不同意	同意	不同意	非常不同意	不确定	不同意	需要	20	128	略	略	略	有点不赞同	非常赞同	有点不赞同	有点赞同	基本赞同	基本赞同
916	57	男	专科	非常了解	经常	很少	经常	有时	很少	有时	有时	很少	有时	肯定会	也许会	引导健康⽣活方式的信息和鼓励	不同意	同意	不同意	不确定	不同意	不确定	不同意	同意	不需要	20	128	略	略	略	基本不赞同	有点赞同	基本赞同	有点不赞同	有点赞同	基本赞同
917	58	女	初中	了解很多	有时	有时	很少	经常	有时	有时	有时	有时	经常	也许会	也许会	良好的住房、教育、体面的工作和良好的当地医疗设施	不同意	不同意	不确定	非常不同意	不同意	不确定	非常不同意	同意	需要	20	128	略	略	略	基本赞同	基本不赞同	非常不赞同	有点不赞同	非常不赞同	非常不赞同
918	63	男	小学	非常了解	很少	不适用	经常	有时	有时	有时	很少	很少	经常	不会	不会	良好的住房、教育、体面的工作和良好的当地医疗设施	不确定	非常不同意	不同意	不确定	非常不同意	非常不同意	不确定	不同意	需要	20	128	略	略	略	基本赞同	有点不赞同	非常不赞同	非常不赞同	基本不赞同	有点赞同
919	60	女	小学	了解一点	很少	经常	很少	有时	经常	很少	经常	经常	有时	也许会	肯定会	良好的住房、教育、体面的工作和良好的当地医疗设施	不确定	不同意	非常不同意	不确定	同意	非常不同意	非常同意	同意	不需要	20	128	略	略	略	非常赞同	基本赞同	基本不赞同	有点不赞同	有点赞同	有点不赞同
920	63	男	初中	非常了解	很少	有时	很少	经常	经常	很少	很少	有时	很少	肯定会	也许会	引导健康⽣活方式的信息和鼓励	同意	不同意	不确定	不同意	不同意	非常同意	不确定	非常同意	需要	20	128	略	略	略	非常不赞同	非常不赞同	有点赞同	基本不赞同	基本赞同	基本不赞同
921	48	女	初中	了解一点	很少	有时	有时	很少	经常	经常	经常	很少	经常	不会	不会	良好的住房、教育、体面的工作和良好的当地医疗设施	不确定	非常不同意	非常不同意	同意	非常不同意	非常不同意	不同意	不确定	不需要	20	128	略	略	略	基本赞同	基本不赞同	有点赞同	基本不赞同	有点不赞同	基本不赞同
922	53	男	初中	非常了解	经常	不适用	经常	有时	很少	经常	经常	经常	有时	肯定会	肯定会	良好的住房、教育、体面的工作和良好的当地医疗设施	不确定	不同意	不确定	不同意	不同意	非常同意	不确定	不同意	不需要	20	128	略	略	略	非常赞同	基本赞同	非常不赞同	基本不赞同	非常不赞同	非常不赞同
923	33	男	初中	了解很多	有时	不适用	有时	很少	有时	有时	有时	有时	很少	肯定会	也许会	引导健康⽣活方式的信息和鼓励	非常同意	非常不同意	不同意	不同意	不同意	非常同意	不同意	不同意	需要	20	128	略	略	略	基本不赞同	有点不赞同	非常不赞同	基本不赞同	有点不赞同	有点赞同
924	37	男	专科	了解很多	有时	有时	有时	很少	经常	经常	很少	有时	经常	肯定会	不会	引导健康⽣活方式的信息和鼓励	同意	不确定	不同意	不同意	不确定	同意	不同意	非常同意	需要	20	128	略	略	略	有点赞同	非常赞同	非常赞同	基本不赞同	有点赞同	有点不赞同
925	63	女	初中	了解很少	很少	经常	很少	很少	很少	有时	经常	很少	有时	肯定会	不会	引导健康⽣活方式的信息和鼓励	不同意	不确定	不同意	非常同意	不同意	不同意	同意	不同意	不需要	20	128	略	略	略	基本不赞同	有点赞同	有点不赞同	非常不赞同	非常不赞同	基本不赞同
926	54	女	初中	非常了解	经常	有时	经常	经常	有时	有时	有时	很少	经常	也许会	不会	良好的住房、教育、体面的工作和良好的当地医疗设施	非常不同意	非常不同意	不同意	非常不同意	不同意	不确定	不同意	不同意	不需要	20	128	略	略	略	非常赞同	非常不赞同	有点不赞同	基本不赞同	有点赞同	非常不赞同
927	56	女	初中	了解很多	很少	有时	经常	经常	有时	经常	有时	经常	经常	不会	肯定会	良好的住房、教育、体面的工作和良好的当地医疗设施	非常同意	非常不同意	非常不同意	不确定	不同意	不同意	同意	不同意	不需要	20	128	略	略	略	有点不赞同	有点不赞同	基本不赞同	基本不赞同	非常不赞同	非常不赞同
928	38	男	高中	了解很少	经常	很少	很少	经常	经常	有时	有时	有时	经常	不会	也许会	引导健康⽣活方式的信息和鼓励	非常同意	不确定	非常不同意	不确定	同意	不同意	非常同意	不同意	不需要	20	128	略	略	略	基本不赞同	有点赞同	基本赞同	基本不赞同	基本不赞同	有点不赞同
929	62	男	小学	了解一点	经常	不适用	很少	经常	有时	有时	有时	经常	很少	也许会	肯定会	良好的住房、教育、体面的工作和良好的当地医疗设施	不确定	非常同意	同意	不同意	不同意	非常不同意	非常不同意	不确定	不需要	20	128	略	略	略	有点不赞同	非常不赞同	有点不赞同	有点赞同	有点赞同	非常不赞同
930	56	女	高中	了解一点	有时	经常	有时	经常	很少	经常	经常	很少	经常	也许会	不会	良好的住房、教育、体面的工作和良好的当地医疗设施	不确定	非常不同意	不同意	不同意	非常不同意	不同意	不同意	非常不同意	需要	20	128	略	略	略	有点赞同	非常不赞同	基本不赞同	非常不赞同	有点赞同	基本不赞同
931	58	女	小学	非常了解	很少	经常	经常	很少	有时	经常	有时	很少	经常	肯定会	肯定会	引导健康⽣活方式的信息和鼓励	非常不同意	同意	非常不同意	同意	不确定	非常不同意	同意	不同意	需要	20	128	略	略	略	基本不赞同	非常赞同	非常不赞同	非常不赞同	有点不赞同	有点不赞同
932	50	男	初中	了解很多	有时	经常	经常	有时	很少	很少	很少	有时	很少	肯定会	不会	良好的住房、教育、体面的工作和良好的当地医疗设施	不同意	不同意	同意	非常不同意	非常不同意	不同意	不同意	非常同意	需要	20	128	略	略	略	基本不赞同	基本不赞同	非常不赞同	非常赞同	非常赞同	非常不赞同
933	45	男	高中	了解很多	经常	经常	经常	经常	很少	有时	有时	有时	经常	不会	肯定会	良好的住房、教育、体面的工作和良好的当地医疗设施	不确定	非常同意	不同意	非常不同意	同意	同意	不确定	不同意	不需要	20	128	略	略	略	有点不赞同	非常不赞同	非常不赞同	有点赞同	基本不赞同	非常赞同
934	42	女	专科	了解很少	有时	很少	很少	有时	经常	很少	有时	有时	有时	肯定会	不会	引导健康⽣活方式的信息和鼓励	不确定	不确定	不确定	不同意	同意	非常同意	非常不同意	同意	不需要	20	128	略	略	略	有点不赞同	有点赞同	非常赞同	有点不赞同	非常赞同	有点不赞同
935	55	男	初中	非常了解	经常	经常	有时	很少	很少	很少	经常	很少	经常	肯定会	也许会	良好的住房、教育、体面的工作和良好的当地医疗设施	不同意	不同意	不同意	不同意	不同意	不同意	不确定	非常同意	需要	20	128	略	略	略	基本不赞同	非常赞同	非常不赞同	非常不赞同	基本不赞同	有点不赞同
936	59	男	专科	了解很少	有时	有时	很少	有时	有时	很少	有时	经常	经常	也许会	也许会	引导健康⽣活方式的信息和鼓励	非常同意	不确定	非常不同意	不同意	不确定	非常不同意	不确定	不同意	需要	20	128	略	略	略	有点赞同	基本不赞同	基本不赞同	基本不赞同	非常不赞同	非常不赞同
937	39	女	小学	非常了解	有时	不适用	很少	有时	很少	有时	有时	有时	很少	也许会	也许会	良好的住房、教育、体面的工作和良好的当地医疗设施	不同意	不确定	不确定	非常不同意	不确定	同意	不同意	不同意	不需要	20	128	略	略	略	基本不赞同	非常不赞同	非常不赞同	有点赞同	有点不赞同	有点不赞同
938	54	女	初中	了解很多	有时	有时	有时	有时	很少	经常	经常	经常	很少	也许会	也许会	引导健康⽣活方式的信息和鼓励	不确定	非常不同意	非常不同意	不确定	不确定	同意	不同意	非常不同意	不需要	20	128	略	略	略	有点不赞同	有点不赞同	非常不赞同	基本不赞同	非常赞同	基本不赞同
939	49	女	初中	了解一点	很少	不适用	经常	有时	有时	经常	很少	有时	有时	也许会	不会	良好的住房、教育、体面的工作和良好的当地医疗设施	不确定	同意	不同意	非常不同意	不同意	不确定	不同意	同意	不需要	20	128	略	略	略	有点赞同	非常不赞同	基本不赞同	有点不赞同	基本赞同	非常不赞同
940	46	男	高中	了解很少	很少	有时	有时	经常	有时	经常	有时	有时	很少	也许会	也许会	良好的住房、教育、体面的工作和良好的当地医疗设施	不确定	不确定	同意	非常同意	非常不同意	非常同意	同意	非常不同意	不需要	20	128	略	略	略	有点不赞同	有点赞同	非常不赞同	非常不赞同	基本不赞同	基本赞同
941	42	女	初中	了解很少	很少	有时	有时	很少	有时	经常	有时	有时	有时	也许会	不会	良好的住房、教育、体面的工作和良好的当地医疗设施	非常同意	非常不同意	不确定	非常不同意	不确定	非常不同意	同意	同意	不需要	20	128	略	略	略	基本不赞同	有点不赞同	有点不赞同	非常赞同	非常不赞同	非常不赞同
942	37	女	初中	非常了解	很少	很少	有时	很少	经常	很少	很少	很少	很少	不会	也许会	引导健康⽣活方式的信息和鼓励	不确定	非常不同意	不同意	不同意	非常不同意	不同意	不同意	非常不同意	不需要	20	128	略	略	略	有点不赞同	基本不赞同	基本赞同	有点不赞同	基本不赞同	有点不赞同
943	48	男	初中	了解一点	有时	不适用	有时	很少	有时	很少	经常	很少	经常	也许会	也许会	引导健康⽣活方式的信息和鼓励	不确定	非常不同意	不同意	非常同意	同意	非常不同意	非常同意	非常同意	需要	20	128	略	略	略	有点不赞同	有点不赞同	有点不赞同	非常不赞同	基本不赞同	非常赞同
944	58	女	本科	了解很少	有时	经常	有时	经常	经常	有时	有时	有时	有时	肯定会	不会	良好的住房、教育、体面的工作和良好的当地医疗设施	不同意	非常不同意	不同意	非常同意	同意	非常不同意	同意	不同意	不需要	20	128	略	略	略	基本不赞同	有点赞同	有点不赞同	有点不赞同	有点不赞同	有点赞同
945	42	男	初中	了解很多	有时	有时	很少	很少	很少	经常	有时	很少	经常	也许会	肯定会	引导健康⽣活方式的信息和鼓励	非常不同意	不确定	同意	非常不同意	不同意	不同意	非常不同意	不确定	需要	20	128	略	略	略	基本不赞同	基本不赞同	有点赞同	有点赞同	基本赞同	有点不赞同
946	57	男	初中	非常了解	很少	经常	经常	有时	有时	有时	经常	经常	有时	肯定会	肯定会	良好的住房、教育、体面的工作和良好的当地医疗设施	不同意	非常同意	非常同意	非常同意	非常不同意	不确定	不确定	非常不同意	不需要	20	128	略	略	略	基本不赞同	有点不赞同	基本不赞同	有点赞同	基本不赞同	非常不赞同
947	38	男	小学	非常了解	有时	经常	有时	经常	经常	很少	经常	很少	有时	不会	肯定会	引导健康⽣活方式的信息和鼓励	不确定	非常不同意	同意	非常不同意	不同意	非常同意	不同意	非常不同意	不需要	20	128	略	略	略	基本赞同	基本不赞同	有点不赞同	有点赞同	基本不赞同	有点赞同
948	35	男	初中	非常了解	经常	很少	很少	有时	很少	有时	有时	很少	很少	不会	也许会	引导健康⽣活方式的信息和鼓励	同意	不同意	非常不同意	非常不同意	非常同意	不确定	非常同意	不同意	不需要	20	128	略	略	略	有点不赞同	有点不赞同	基本不赞同	有点不赞同	基本不赞同	非常不赞同
949	38	女	小学	非常了解	有时	经常	经常	很少	经常	很少	有时	有时	有时	不会	肯定会	良好的住房、教育、体面的工作和良好的当地医疗设施	不确定	不同意	不同意	非常不同意	不同意	不确定	不确定	不同意	需要	20	128	略	略	略	非常赞同	非常不赞同	有点不赞同	非常不赞同	基本赞同	非常不赞同
950	43	女	小学	了解一点	很少	很少	经常	很少	很少	有时	有时	很少	很少	也许会	不会	引导健康⽣活方式的信息和鼓励	同意	不确定	同意	非常不同意	不同意	不确定	不同意	不同意	需要	20	128	略	略	略	基本不赞同	非常赞同	基本不赞同	非常赞同	有点不赞同	有点不赞同
951	57	女	初中	了解很多	有时	很少	有时	有时	经常	有时	经常	经常	有时	不会	肯定会	引导健康⽣活方式的信息和鼓励	非常同意	不同意	非常不同意	非常同意	不确定	不确定	不确定	同意	不需要	20	128	略	略	略	有点赞同	非常不赞同	基本赞同	非常赞同	非常赞同	基本不赞同
952	33	男	小学	了解很多	有时	有时	有时	有时	很少	有时	很少	有时	有时	不会	肯定会	良好的住房、教育、体面的工作和良好的当地医疗设施	不确定	不同意	同意	非常不同意	同意	不同意	不确定	非常同意	不需要	20	128	略	略	略	基本不赞同	基本不赞同	有点赞同	有点不赞同	有点不赞同	有点不赞同
953	34	男	小学	了解很多	有时	很少	很少	很少	很少	很少	很少	有时	很少	肯定会	肯定会	引导健康⽣活方式的信息和鼓励	非常不同意	不确定	同意	不确定	不确定	不同意	不同意	不同意	不需要	20	128	略	略	略	非常赞同	有点不赞同	非常不赞同	非常赞同	有点不赞同	基本不赞同
954	33	女	高中	非常了解	经常	经常	经常	经常	经常	经常	很少	有时	经常	肯定会	肯定会	良好的住房、教育、体面的工作和良好的当地医疗设施	不确定	非常同意	不同意	同意	非常不同意	非常同意	非常同意	同意	需要	20	128	略	略	略	非常不赞同	非常不赞同	非常不赞同	非常不赞同	基本不赞同	基本不赞同
955	30	男	本科	了解很多	有时	有时	经常	有时	有时	经常	很少	有时	经常	肯定会	也许会	良好的住房、教育、体面的工作和良好的当地医疗设施	不确定	不确定	同意	同意	同意	同意	同意	不确定	不需要	20	128	12.5	7	30	基本赞同	基本赞同	有点不赞同	有点赞同	有点赞同	有点赞同
956	62	男	小学	了解很少	经常	有时	有时	有时	有时	很少	经常	很少	有时	肯定会	不会	良好的住房、教育、体面的工作和良好的当地医疗设施	非常不同意	非常同意	非常不同意	同意	不同意	同意	非常同意	不同意	不需要	20	128	略	略	略	有点不赞同	有点不赞同	有点不赞同	有点不赞同	非常赞同	非常不赞同
957	60	男	初中	了解一点	有时	有时	经常	很少	有时	经常	有时	有时	很少	肯定会	也许会	引导健康⽣活方式的信息和鼓励	不确定	不确定	非常不同意	同意	不确定	不同意	非常同意	非常同意	需要	20	128	略	略	略	基本不赞同	非常赞同	有点不赞同	基本不赞同	非常不赞同	有点不赞同
958	47	女	专科	非常了解	很少	经常	很少	有时	有时	有时	很少	经常	很少	也许会	不会	良好的住房、教育、体面的工作和良好的当地医疗设施	不同意	非常不同意	不同意	不同意	不同意	非常不同意	非常不同意	不同意	不需要	20	128	略	略	略	非常不赞同	非常不赞同	有点不赞同	基本不赞同	有点不赞同	基本不赞同
959	46	男	高中	了解一点	有时	有时	有时	经常	很少	有时	有时	很少	经常	肯定会	肯定会	引导健康⽣活方式的信息和鼓励	非常不同意	非常同意	同意	不确定	非常同意	不确定	同意	不同意	不需要	20	128	略	略	略	基本赞同	有点不赞同	有点赞同	基本不赞同	基本不赞同	基本不赞同
960	36	女	小学	了解很少	经常	不适用	经常	有时	有时	有时	有时	有时	经常	也许会	也许会	引导健康⽣活方式的信息和鼓励	同意	不确定	不确定	不同意	非常不同意	非常同意	非常同意	非常不同意	不需要	20	128	略	略	略	有点不赞同	基本不赞同	有点不赞同	有点不赞同	有点不赞同	非常赞同
961	43	男	小学	了解一点	很少	不适用	经常	有时	有时	很少	有时	有时	有时	不会	肯定会	良好的住房、教育、体面的工作和良好的当地医疗设施	非常同意	不确定	不确定	非常同意	不确定	非常不同意	不同意	非常同意	需要	20	128	略	略	略	非常不赞同	有点不赞同	非常不赞同	非常赞同	有点不赞同	非常不赞同
962	41	男	小学	了解一点	经常	有时	有时	很少	有时	有时	有时	有时	很少	也许会	也许会	引导健康⽣活方式的信息和鼓励	不确定	同意	不确定	非常不同意	非常同意	非常不同意	不同意	不同意	需要	20	128	略	略	略	基本赞同	基本不赞同	非常不赞同	非常不赞同	基本不赞同	非常不赞同
963	53	女	小学	了解一点	有时	不适用	有时	经常	有时	有时	有时	很少	有时	不会	肯定会	良好的住房、教育、体面的工作和良好的当地医疗设施	非常不同意	不确定	不确定	非常不同意	非常不同意	非常同意	不同意	不同意	不需要	20	128	略	略	略	非常赞同	基本不赞同	基本赞同	基本不赞同	基本不赞同	有点不赞同
964	44	男	小学	了解很多	经常	很少	有时	有时	有时	有时	经常	经常	有时	肯定会	肯定会	良好的住房、教育、体面的工作和良好的当地医疗设施	不确定	不确定	不确定	不确定	非常不同意	不确定	不同意	非常不同意	需要	20	128	略	略	略	有点不赞同	非常赞同	有点赞同	基本不赞同	非常不赞同	基本赞同
965	50	女	本科	非常了解	有时	不适用	很少	有时	经常	很少	有时	有时	经常	也许会	肯定会	良好的住房、教育、体面的工作和良好的当地医疗设施	非常不同意	非常不同意	不同意	不同意	不确定	不同意	不确定	非常不同意	需要	20	128	略	略	略	非常不赞同	有点不赞同	有点赞同	基本不赞同	非常不赞同	非常不赞同
966	46	女	专科	了解很少	很少	有时	经常	经常	有时	有时	有时	很少	很少	不会	不会	引导健康⽣活方式的信息和鼓励	不确定	非常不同意	不同意	不同意	不确定	同意	不确定	不确定	不需要	20	128	略	略	略	有点赞同	基本赞同	非常不赞同	非常赞同	基本赞同	非常赞同
967	57	女	小学	非常了解	有时	有时	经常	很少	很少	有时	很少	很少	很少	也许会	不会	引导健康⽣活方式的信息和鼓励	非常同意	不确定	不同意	不确定	不确定	不同意	不同意	非常不同意	需要	20	128	略	略	略	非常不赞同	非常赞同	基本赞同	基本不赞同	基本不赞同	有点赞同
968	39	男	小学	非常了解	有时	有时	很少	很少	经常	有时	经常	有时	经常	也许会	也许会	良好的住房、教育、体面的工作和良好的当地医疗设施	非常不同意	不同意	非常同意	同意	不确定	不确定	非常不同意	非常不同意	不需要	20	128	略	略	略	有点赞同	基本不赞同	基本不赞同	有点不赞同	有点赞同	基本不赞同
969	48	男	初中	非常了解	经常	很少	有时	有时	很少	经常	有时	很少	经常	也许会	也许会	引导健康⽣活方式的信息和鼓励	不确定	非常不同意	不确定	不确定	非常同意	非常不同意	不确定	非常同意	需要	20	128	略	略	略	有点不赞同	非常赞同	非常不赞同	基本不赞同	非常不赞同	有点不赞同
970	32	男	高中	了解一点	很少	经常	经常	经常	很少	很少	很少	经常	经常	不会	也许会	良好的住房、教育、体面的工作和良好的当地医疗设施	不同意	不确定	不同意	不确定	非常不同意	不确定	非常同意	同意	需要	20	128	略	略	略	有点赞同	基本赞同	基本不赞同	有点不赞同	基本赞同	有点不赞同
971	49	男	高中	了解很多	有时	很少	很少	有时	经常	经常	经常	经常	经常	不会	肯定会	引导健康⽣活方式的信息和鼓励	非常同意	不同意	不确定	不同意	不同意	非常不同意	非常不同意	非常不同意	需要	20	128	略	略	略	基本不赞同	有点不赞同	有点不赞同	非常不赞同	有点不赞同	有点不赞同
972	38	男	小学	了解一点	经常	经常	很少	有时	很少	有时	经常	经常	很少	肯定会	肯定会	良好的住房、教育、体面的工作和良好的当地医疗设施	不确定	不同意	同意	不同意	不同意	非常同意	非常不同意	不同意	不需要	20	128	略	略	略	基本赞同	有点不赞同	有点不赞同	有点不赞同	基本不赞同	基本不赞同
973	48	男	初中	了解很少	经常	不适用	有时	有时	经常	很少	有时	经常	有时	也许会	不会	良好的住房、教育、体面的工作和良好的当地医疗设施	不同意	不确定	不同意	非常同意	不确定	不同意	不同意	非常不同意	需要	20	128	略	略	略	有点不赞同	非常不赞同	非常赞同	非常赞同	有点赞同	非常赞同
974	56	男	初中	了解很少	有时	不适用	很少	经常	有时	有时	很少	经常	有时	肯定会	不会	良好的住房、教育、体面的工作和良好的当地医疗设施	不同意	不同意	不确定	非常不同意	不同意	不同意	不同意	不同意	不需要	20	128	略	略	略	有点赞同	有点赞同	基本不赞同	基本不赞同	有点赞同	有点不赞同
975	35	女	初中	了解很少	经常	有时	很少	经常	经常	很少	很少	很少	有时	也许会	不会	引导健康⽣活方式的信息和鼓励	同意	非常同意	同意	不确定	非常同意	不同意	非常不同意	不同意	需要	20	128	略	略	略	非常不赞同	有点不赞同	有点不赞同	有点赞同	有点不赞同	基本赞同
976	41	男	专科	了解很多	很少	有时	有时	经常	经常	很少	有时	有时	有时	肯定会	也许会	良好的住房、教育、体面的工作和良好的当地医疗设施	不同意	非常不同意	不同意	不同意	非常同意	同意	不同意	不确定	不需要	20	128	略	略	略	有点不赞同	非常赞同	基本不赞同	非常赞同	基本赞同	基本不赞同
977	51	女	高中	了解很多	有时	经常	经常	经常	有时	很少	很少	有时	有时	不会	也许会	引导健康⽣活方式的信息和鼓励	非常同意	非常不同意	不确定	非常不同意	非常不同意	不确定	非常不同意	非常不同意	不需要	20	128	略	略	略	有点不赞同	基本不赞同	非常赞同	基本赞同	基本不赞同	非常赞同
978	34	男	研究生及以上	了解很多	很少	经常	很少	经常	经常	有时	经常	经常	经常	也许会	也许会	引导健康⽣活方式的信息和鼓励	非常同意	非常同意	非常同意	非常同意	非常同意	非常同意	非常同意	非常同意	不需要	20	128	25	7	170	基本不赞同	非常赞同	有点不赞同	基本不赞同	有点不赞同	基本赞同
979	51	男	高中	非常了解	很少	经常	有时	有时	有时	有时	有时	有时	有时	肯定会	也许会	引导健康⽣活方式的信息和鼓励	不同意	不同意	非常不同意	不同意	同意	不同意	不同意	同意	不需要	20	128	略	略	略	非常不赞同	基本不赞同	非常不赞同	有点不赞同	非常不赞同	有点赞同
980	56	男	初中	非常了解	很少	有时	经常	经常	有时	有时	经常	经常	有时	也许会	不会	良好的住房、教育、体面的工作和良好的当地医疗设施	不确定	不确定	不同意	不同意	不确定	不同意	非常不同意	不确定	需要	20	128	略	略	略	有点不赞同	基本不赞同	非常不赞同	非常不赞同	有点不赞同	非常不赞同
981	50	女	专科	了解一点	有时	不适用	有时	有时	有时	经常	有时	有时	很少	不会	肯定会	引导健康⽣活方式的信息和鼓励	非常不同意	不同意	非常不同意	非常不同意	非常同意	不同意	非常不同意	不同意	不需要	20	128	略	略	略	基本不赞同	非常不赞同	基本赞同	有点不赞同	有点不赞同	基本不赞同
982	35	女	高中	了解很少	很少	经常	很少	有时	有时	很少	有时	很少	很少	也许会	也许会	引导健康⽣活方式的信息和鼓励	不同意	不同意	不同意	非常同意	同意	不同意	同意	不同意	需要	20	128	略	略	略	有点赞同	基本不赞同	有点不赞同	有点不赞同	基本不赞同	基本赞同
983	40	女	初中	了解一点	很少	经常	有时	很少	经常	有时	有时	有时	有时	也许会	肯定会	引导健康⽣活方式的信息和鼓励	非常不同意	不确定	不同意	非常不同意	不确定	不同意	不确定	非常同意	需要	20	128	略	略	略	有点不赞同	基本不赞同	基本不赞同	基本赞同	非常不赞同	基本不赞同
984	60	男	初中	了解很多	经常	很少	有时	经常	很少	很少	很少	很少	有时	不会	也许会	引导健康⽣活方式的信息和鼓励	非常同意	不同意	非常不同意	不同意	不确定	不确定	同意	不确定	不需要	20	128	略	略	略	基本不赞同	基本赞同	非常赞同	非常不赞同	有点不赞同	基本不赞同
985	30	男	专科	非常了解	有时	经常	有时	经常	有时	经常	很少	很少	有时	也许会	也许会	良好的住房、教育、体面的工作和良好的当地医疗设施	不确定	不确定	不确定	不确定	同意	不确定	同意	不确定	需要	20	128	85	10	30	基本赞同	基本赞同	有点赞同	基本赞同	基本赞同	基本赞同
986	62	男	初中	了解很少	有时	有时	经常	经常	有时	有时	有时	有时	有时	也许会	不会	良好的住房、教育、体面的工作和良好的当地医疗设施	不同意	非常同意	非常不同意	同意	非常不同意	非常不同意	非常不同意	非常不同意	需要	20	128	略	略	略	有点赞同	有点赞同	有点赞同	基本不赞同	有点赞同	非常不赞同
987	41	女	小学	了解很少	很少	不适用	很少	有时	经常	经常	很少	有时	有时	肯定会	也许会	良好的住房、教育、体面的工作和良好的当地医疗设施	不同意	非常不同意	不同意	非常同意	非常同意	非常同意	非常同意	非常不同意	不需要	20	128	略	略	略	有点不赞同	基本不赞同	基本不赞同	非常不赞同	非常赞同	有点不赞同
988	55	女	初中	了解很多	经常	有时	有时	经常	有时	有时	有时	有时	经常	不会	肯定会	引导健康⽣活方式的信息和鼓励	同意	非常同意	同意	不确定	不确定	同意	不确定	不确定	不需要	20	128	略	略	略	非常不赞同	有点不赞同	基本不赞同	有点不赞同	有点赞同	基本不赞同
989	51	女	小学	了解一点	有时	很少	经常	经常	有时	经常	经常	有时	很少	不会	肯定会	引导健康⽣活方式的信息和鼓励	非常不同意	同意	非常同意	非常不同意	非常不同意	不确定	不同意	非常不同意	不需要	20	128	略	略	略	基本赞同	非常不赞同	非常不赞同	非常不赞同	基本不赞同	有点赞同
990	43	男	专科	了解很多	有时	经常	有时	经常	有时	经常	有时	有时	很少	不会	不会	良好的住房、教育、体面的工作和良好的当地医疗设施	非常不同意	不同意	不确定	不同意	非常不同意	不确定	不同意	不确定	需要	20	128	略	略	略	有点不赞同	基本不赞同	有点不赞同	有点不赞同	有点赞同	有点不赞同
991	32	女	初中	非常了解	经常	经常	有时	经常	有时	有时	经常	经常	经常	肯定会	肯定会	良好的住房、教育、体面的工作和良好的当地医疗设施	同意	不同意	非常不同意	同意	非常不同意	非常同意	同意	非常不同意	需要	20	128	略	略	略	基本赞同	非常赞同	有点赞同	基本不赞同	非常不赞同	有点不赞同
992	32	女	专科	了解很多	经常	有时	很少	很少	经常	很少	很少	有时	很少	肯定会	不会	良好的住房、教育、体面的工作和良好的当地医疗设施	不确定	非常同意	不同意	同意	不同意	非常不同意	不确定	同意	不需要	20	128	略	略	略	非常不赞同	非常赞同	非常不赞同	基本赞同	非常不赞同	有点不赞同
993	50	男	小学	非常了解	有时	有时	很少	有时	有时	很少	经常	经常	很少	不会	不会	引导健康⽣活方式的信息和鼓励	非常同意	不同意	不确定	不确定	同意	同意	不确定	不同意	需要	20	128	略	略	略	有点不赞同	有点赞同	有点赞同	有点赞同	基本不赞同	非常不赞同
994	54	男	专科	了解很多	经常	不适用	很少	经常	有时	有时	很少	有时	很少	不会	肯定会	良好的住房、教育、体面的工作和良好的当地医疗设施	非常同意	不确定	非常不同意	非常同意	非常不同意	不确定	非常同意	不确定	不需要	20	128	略	略	略	基本不赞同	非常不赞同	有点赞同	基本赞同	非常不赞同	基本赞同
995	39	女	专科	非常了解	很少	经常	经常	有时	经常	经常	有时	很少	很少	也许会	也许会	引导健康⽣活方式的信息和鼓励	同意	不确定	不同意	同意	非常不同意	同意	非常同意	不确定	需要	20	128	略	略	略	基本赞同	基本不赞同	有点赞同	基本赞同	基本不赞同	非常不赞同
996	46	男	高中	非常了解	很少	很少	很少	经常	很少	有时	很少	很少	很少	也许会	不会	引导健康⽣活方式的信息和鼓励	非常不同意	不确定	同意	同意	非常不同意	非常同意	不确定	不确定	不需要	20	128	略	略	略	有点不赞同	非常不赞同	有点不赞同	有点不赞同	基本不赞同	有点不赞同
997	50	男	初中	了解很少	有时	不适用	有时	有时	经常	很少	有时	很少	很少	不会	也许会	良好的住房、教育、体面的工作和良好的当地医疗设施	同意	不同意	不同意	同意	不确定	不同意	不同意	非常不同意	需要	20	128	略	略	略	基本赞同	有点不赞同	非常不赞同	非常不赞同	非常赞同	基本赞同
998	43	女	小学	了解一点	很少	很少	有时	有时	有时	有时	很少	经常	有时	也许会	也许会	引导健康⽣活方式的信息和鼓励	不确定	不确定	不同意	非常不同意	不确定	同意	非常同意	不确定	需要	20	128	略	略	略	有点赞同	非常不赞同	有点不赞同	非常不赞同	有点不赞同	基本不赞同
999	61	男	小学	了解很多	经常	有时	有时	有时	很少	有时	有时	经常	经常	也许会	也许会	良好的住房、教育、体面的工作和良好的当地医疗设施	不确定	不确定	不同意	不同意	不确定	不同意	不同意	不确定	不需要	20	128	略	略	略	非常赞同	有点不赞同	有点不赞同	有点不赞同	非常赞同	非常不赞同
1000	54	男	小学	非常了解	经常	不适用	经常	很少	有时	经常	有时	有时	很少	肯定会	肯定会	良好的住房、教育、体面的工作和良好的当地医疗设施	非常不同意	不同意	不同意	不同意	不确定	不同意	非常不同意	不同意	不需要	20	128	略	略	略	有点赞同	有点赞同	非常不赞同	非常赞同	有点赞同	基本赞同
1001	58	男	专科	了解很多	很少	很少	经常	经常	经常	经常	经常	经常	有时	肯定会	不会	良好的住房、教育、体面的工作和良好的当地医疗设施	非常同意	同意	不同意	同意	不同意	同意	不同意	非常不同意	需要	20	128	略	略	略	有点赞同	有点不赞同	非常不赞同	非常不赞同	基本不赞同	非常不赞同
1002	39	女	初中	了解一点	有时	有时	很少	很少	有时	经常	很少	有时	有时	也许会	不会	良好的住房、教育、体面的工作和良好的当地医疗设施	非常同意	不确定	不确定	不同意	不同意	非常不同意	非常不同意	不同意	不需要	20	128	略	略	略	非常赞同	非常不赞同	基本赞同	非常不赞同	基本赞同	基本不赞同
1003	54	男	小学	非常了解	有时	很少	有时	很少	很少	经常	很少	很少	有时	也许会	肯定会	引导健康⽣活方式的信息和鼓励	非常不同意	非常不同意	不确定	非常不同意	同意	不确定	非常不同意	不确定	需要	20	128	略	略	略	基本赞同	有点不赞同	非常不赞同	基本不赞同	有点不赞同	非常不赞同
1004	41	男	小学	了解一点	经常	很少	经常	很少	有时	经常	有时	很少	有时	不会	肯定会	良好的住房、教育、体面的工作和良好的当地医疗设施	非常不同意	不同意	不确定	不确定	不同意	不同意	不确定	不确定	不需要	20	128	略	略	略	有点赞同	基本不赞同	基本不赞同	有点赞同	有点不赞同	基本不赞同
1005	34	女	小学	了解很多	经常	有时	有时	很少	有时	经常	有时	有时	有时	也许会	也许会	良好的住房、教育、体面的工作和良好的当地医疗设施	非常不同意	不同意	同意	同意	非常同意	同意	同意	不确定	不需要	20	128	略	略	略	有点赞同	基本不赞同	有点不赞同	有点不赞同	有点不赞同	有点不赞同
1006	36	女	专科	非常了解	很少	经常	经常	有时	经常	很少	有时	经常	有时	也许会	不会	良好的住房、教育、体面的工作和良好的当地医疗设施	非常同意	非常不同意	非常不同意	不同意	同意	同意	同意	不确定	不需要	20	128	略	略	略	基本不赞同	有点赞同	基本不赞同	基本不赞同	非常不赞同	基本赞同
1007	58	男	本科	非常了解	很少	不适用	经常	经常	经常	经常	很少	有时	经常	不会	也许会	良好的住房、教育、体面的工作和良好的当地医疗设施	非常同意	非常不同意	非常不同意	非常同意	非常同意	不确定	非常不同意	非常不同意	需要	20	128	略	略	略	有点不赞同	基本不赞同	有点不赞同	非常赞同	非常不赞同	有点不赞同
1008	61	男	高中	了解很少	有时	很少	很少	有时	很少	经常	经常	有时	很少	不会	也许会	良好的住房、教育、体面的工作和良好的当地医疗设施	非常不同意	非常不同意	不同意	不确定	非常不同意	不同意	非常同意	不同意	不需要	20	128	略	略	略	非常不赞同	基本不赞同	基本不赞同	基本赞同	基本赞同	非常不赞同
1009	33	男	研究生及以上	了解很多	很少	经常	有时	经常	经常	经常	经常	有时	有时	也许会	也许会	引导健康⽣活方式的信息和鼓励	非常同意	非常同意	非常同意	同意	同意	同意	同意	同意	不需要	20	128	25	7	30	基本赞同	非常赞同	非常赞同	非常赞同	非常赞同	非常赞同
1010	50	女	小学	了解很多	很少	很少	很少	有时	经常	经常	有时	很少	有时	肯定会	肯定会	良好的住房、教育、体面的工作和良好的当地医疗设施	不确定	非常同意	非常同意	不同意	非常同意	非常不同意	同意	非常同意	不需要	20	128	略	略	略	有点不赞同	基本不赞同	非常赞同	基本不赞同	基本赞同	基本不赞同
1011	33	女	高中	了解很多	有时	有时	经常	经常	很少	经常	经常	很少	有时	肯定会	不会	良好的住房、教育、体面的工作和良好的当地医疗设施	同意	同意	同意	不同意	同意	非常同意	非常不同意	不同意	需要	20	128	略	略	略	基本不赞同	基本赞同	非常不赞同	非常不赞同	非常赞同	有点不赞同
1012	42	男	高中	非常了解	经常	很少	很少	有时	很少	有时	很少	经常	很少	肯定会	肯定会	引导健康⽣活方式的信息和鼓励	不同意	非常不同意	同意	不确定	不同意	不确定	不同意	不确定	需要	20	128	略	略	略	基本不赞同	有点不赞同	基本不赞同	基本不赞同	有点不赞同	基本赞同
1013	60	男	小学	了解很少	经常	不适用	有时	经常	有时	经常	有时	很少	经常	肯定会	肯定会	引导健康⽣活方式的信息和鼓励	不同意	非常不同意	同意	非常不同意	不同意	不确定	非常不同意	不确定	不需要	20	128	略	略	略	非常不赞同	非常不赞同	基本不赞同	基本不赞同	有点赞同	有点不赞同
1014	51	男	初中	了解一点	经常	很少	有时	经常	经常	经常	有时	有时	很少	不会	肯定会	良好的住房、教育、体面的工作和良好的当地医疗设施	不确定	不确定	不同意	不确定	非常不同意	非常同意	不确定	不确定	不需要	20	128	略	略	略	有点不赞同	基本赞同	基本赞同	有点不赞同	非常不赞同	有点赞同
1015	38	女	初中	非常了解	有时	不适用	很少	有时	有时	经常	有时	有时	很少	肯定会	也许会	引导健康⽣活方式的信息和鼓励	非常不同意	不同意	非常不同意	非常同意	非常同意	不确定	不同意	非常同意	需要	20	128	略	略	略	有点赞同	有点不赞同	有点不赞同	有点不赞同	有点不赞同	非常赞同
1016	44	女	小学	了解很少	经常	经常	经常	很少	经常	很少	有时	有时	有时	不会	肯定会	引导健康⽣活方式的信息和鼓励	不确定	不确定	非常不同意	同意	不确定	同意	不确定	不确定	需要	20	128	略	略	略	非常赞同	基本赞同	基本不赞同	有点不赞同	基本不赞同	非常不赞同
1017	60	男	初中	了解很少	经常	经常	有时	有时	经常	经常	很少	有时	有时	也许会	也许会	良好的住房、教育、体面的工作和良好的当地医疗设施	不同意	非常同意	非常同意	同意	非常同意	不同意	非常不同意	非常不同意	不需要	20	128	略	略	略	基本赞同	基本赞同	有点赞同	基本不赞同	非常不赞同	有点不赞同
1018	53	女	初中	了解一点	经常	不适用	经常	有时	很少	很少	有时	经常	有时	不会	也许会	引导健康⽣活方式的信息和鼓励	非常不同意	同意	不确定	不确定	不确定	不确定	非常不同意	非常同意	不需要	20	128	略	略	略	非常赞同	非常不赞同	基本不赞同	有点不赞同	有点赞同	基本不赞同
1019	54	女	本科	非常了解	很少	经常	经常	经常	经常	经常	有时	有时	有时	肯定会	不会	良好的住房、教育、体面的工作和良好的当地医疗设施	非常同意	同意	不同意	非常同意	不同意	非常同意	非常不同意	不确定	不需要	20	128	略	略	略	基本不赞同	有点赞同	基本赞同	有点赞同	非常赞同	非常不赞同
1020	47	男	小学	了解很少	经常	不适用	很少	有时	有时	很少	有时	有时	很少	肯定会	也许会	引导健康⽣活方式的信息和鼓励	不同意	同意	不确定	不确定	非常同意	同意	非常不同意	同意	需要	20	128	略	略	略	非常不赞同	基本不赞同	基本赞同	基本不赞同	非常赞同	基本赞同
1021	47	女	专科	了解一点	有时	有时	有时	有时	很少	很少	很少	很少	经常	不会	肯定会	良好的住房、教育、体面的工作和良好的当地医疗设施	不确定	同意	不同意	同意	不同意	非常不同意	非常不同意	非常同意	需要	20	128	略	略	略	基本赞同	基本不赞同	基本不赞同	有点不赞同	有点赞同	非常不赞同
1022	50	女	初中	了解很多	有时	经常	经常	很少	有时	经常	有时	有时	很少	肯定会	肯定会	良好的住房、教育、体面的工作和良好的当地医疗设施	不同意	非常不同意	不确定	同意	不同意	同意	非常同意	不同意	不需要	20	128	略	略	略	有点赞同	有点不赞同	基本不赞同	有点不赞同	有点赞同	非常不赞同
1023	66	男	高中	了解很多	有时	有时	很少	经常	经常	经常	经常	有时	有时	也许会	也许会	引导健康⽣活方式的信息和鼓励	不确定	不确定	不确定	不确定	不确定	不确定	不确定	不确定	不需要	1	128	12.5	1	30	基本赞同	基本赞同	有点赞同	基本赞同	非常赞同	非常赞同
1024	46	男	高中	非常了解	很少	有时	很少	经常	有时	有时	很少	有时	有时	肯定会	也许会	良好的住房、教育、体面的工作和良好的当地医疗设施	非常不同意	不确定	不确定	同意	非常不同意	非常不同意	同意	非常同意	不需要	20	128	略	略	略	有点不赞同	非常赞同	基本不赞同	有点赞同	有点不赞同	有点不赞同
1025	47	男	高中	了解一点	有时	经常	经常	有时	有时	很少	很少	很少	很少	也许会	也许会	引导健康⽣活方式的信息和鼓励	同意	不同意	不确定	同意	不同意	不同意	非常同意	非常同意	需要	20	128	略	略	略	非常不赞同	基本不赞同	基本不赞同	有点不赞同	有点不赞同	有点不赞同
1026	45	女	初中	了解一点	经常	有时	很少	有时	很少	很少	很少	很少	很少	肯定会	也许会	良好的住房、教育、体面的工作和良好的当地医疗设施	同意	不同意	不确定	不同意	不确定	同意	不同意	不同意	不需要	20	128	略	略	略	有点不赞同	非常不赞同	基本不赞同	非常不赞同	非常不赞同	基本不赞同
1027	62	男	初中	了解一点	很少	很少	很少	经常	有时	经常	有时	有时	经常	也许会	也许会	引导健康⽣活方式的信息和鼓励	不确定	不确定	非常同意	不确定	不同意	不同意	不同意	不确定	需要	20	128	略	略	略	有点不赞同	非常赞同	基本不赞同	基本不赞同	非常赞同	非常不赞同
1028	43	男	高中	了解一点	很少	有时	有时	有时	经常	有时	经常	有时	经常	也许会	肯定会	良好的住房、教育、体面的工作和良好的当地医疗设施	同意	同意	同意	同意	同意	同意	不确定	不确定	不需要	50	140	313	3	30	有点赞同	非常赞同	有点赞同	有点赞同	有点不赞同	有点不赞同
1029	59	男	专科	非常了解	很少	很少	很少	经常	有时	有时	有时	经常	有时	肯定会	也许会	良好的住房、教育、体面的工作和良好的当地医疗设施	非常同意	非常不同意	不确定	非常不同意	不同意	不确定	同意	非常不同意	不需要	20	128	略	略	略	基本不赞同	有点不赞同	有点赞同	基本赞同	基本不赞同	非常不赞同
1030	56	男	初中	了解很少	有时	有时	有时	有时	有时	很少	有时	很少	很少	也许会	也许会	引导健康⽣活方式的信息和鼓励	不确定	不确定	不确定	不确定	不确定	不确定	不确定	不确定	需要	60	128	81.73	10	30	基本赞同	基本不赞同	基本不赞同	基本不赞同	基本不赞同	基本不赞同
1031	44	男	初中	了解一点	经常	不适用	有时	很少	经常	有时	很少	很少	很少	肯定会	也许会	良好的住房、教育、体面的工作和良好的当地医疗设施	同意	不同意	非常不同意	同意	不确定	非常不同意	不确定	非常不同意	需要	20	128	略	略	略	有点赞同	基本赞同	非常不赞同	基本赞同	非常不赞同	基本不赞同
1032	50	男	高中	了解一点	有时	有时	有时	有时	很少	很少	经常	很少	有时	不会	不会	良好的住房、教育、体面的工作和良好的当地医疗设施	不同意	不确定	不确定	不同意	不同意	不同意	不同意	不同意	需要	80	128	12.5	10	30	非常赞同	非常赞同	有点赞同	基本赞同	基本赞同	基本赞同
1033	34	女	初中	了解很多	经常	经常	很少	很少	经常	经常	有时	有时	有时	肯定会	肯定会	引导健康⽣活方式的信息和鼓励	非常不同意	非常同意	非常不同意	不确定	不确定	不确定	非常同意	非常不同意	需要	20	128	略	略	略	有点不赞同	基本不赞同	非常赞同	有点不赞同	基本赞同	基本不赞同
1034	38	女	高中	了解一点	经常	经常	有时	有时	经常	有时	很少	很少	很少	也许会	不会	引导健康⽣活方式的信息和鼓励	不确定	不同意	不同意	同意	不确定	同意	同意	非常同意	不需要	20	128	略	略	略	有点赞同	基本不赞同	有点不赞同	非常不赞同	基本不赞同	基本不赞同
1035	45	女	专科	了解一点	经常	经常	有时	很少	有时	有时	有时	有时	经常	也许会	也许会	良好的住房、教育、体面的工作和良好的当地医疗设施	不同意	同意	非常不同意	不同意	不同意	不确定	非常不同意	同意	需要	20	128	略	略	略	有点不赞同	非常不赞同	基本不赞同	非常赞同	基本不赞同	基本不赞同
1036	59	女	专科	了解一点	很少	很少	很少	有时	很少	经常	有时	很少	有时	也许会	也许会	良好的住房、教育、体面的工作和良好的当地医疗设施	非常不同意	不同意	不同意	非常不同意	同意	非常同意	不同意	不同意	不需要	20	128	略	略	略	基本不赞同	非常赞同	非常不赞同	有点不赞同	非常不赞同	基本不赞同
1037	53	男	小学	非常了解	很少	很少	有时	很少	有时	有时	很少	很少	经常	不会	肯定会	良好的住房、教育、体面的工作和良好的当地医疗设施	非常同意	非常不同意	不确定	非常不同意	同意	非常同意	不确定	不同意	不需要	20	128	略	略	略	基本不赞同	基本不赞同	基本不赞同	非常不赞同	基本赞同	有点不赞同
1038	55	男	专科	了解一点	很少	有时	有时	很少	有时	有时	有时	有时	很少	也许会	不会	良好的住房、教育、体面的工作和良好的当地医疗设施	不确定	非常同意	不同意	同意	非常不同意	非常同意	不确定	不确定	不需要	20	128	略	略	略	非常不赞同	基本不赞同	有点赞同	有点赞同	有点不赞同	非常不赞同
1039	46	女	本科	了解很多	经常	经常	有时	很少	很少	经常	有时	经常	很少	不会	也许会	引导健康⽣活方式的信息和鼓励	不确定	不确定	不确定	同意	非常同意	不同意	不同意	不同意	需要	20	128	略	略	略	有点不赞同	基本不赞同	非常赞同	基本不赞同	基本赞同	非常不赞同
1040	45	女	初中	非常了解	有时	经常	有时	经常	很少	有时	经常	有时	有时	肯定会	肯定会	良好的住房、教育、体面的工作和良好的当地医疗设施	同意	不确定	非常不同意	不同意	非常不同意	非常不同意	不同意	不确定	不需要	20	128	略	略	略	非常不赞同	有点不赞同	基本不赞同	基本不赞同	有点不赞同	基本不赞同
1041	52	女	初中	非常了解	经常	有时	很少	很少	有时	经常	经常	有时	很少	也许会	也许会	良好的住房、教育、体面的工作和良好的当地医疗设施	非常同意	不同意	非常同意	不同意	非常不同意	不同意	不同意	非常同意	不需要	20	128	略	略	略	非常不赞同	有点不赞同	基本不赞同	有点赞同	非常不赞同	非常不赞同
1042	53	女	初中	了解很多	有时	很少	很少	经常	经常	很少	很少	有时	有时	也许会	肯定会	良好的住房、教育、体面的工作和良好的当地医疗设施	同意	不确定	不同意	不确定	不同意	非常同意	不同意	同意	需要	20	128	略	略	略	有点赞同	非常不赞同	基本不赞同	有点不赞同	非常赞同	非常赞同
1043	32	男	小学	非常了解	经常	经常	很少	很少	很少	很少	经常	经常	很少	肯定会	肯定会	引导健康⽣活方式的信息和鼓励	非常同意	非常不同意	同意	非常同意	不同意	不同意	不同意	非常同意	需要	20	128	略	略	略	非常赞同	非常不赞同	基本不赞同	基本赞同	有点不赞同	基本不赞同
1044	40	男	初中	了解很多	经常	经常	经常	有时	很少	有时	有时	有时	有时	也许会	也许会	引导健康⽣活方式的信息和鼓励	非常同意	不同意	非常不同意	同意	非常同意	不确定	不确定	非常同意	需要	20	128	略	略	略	基本不赞同	有点不赞同	有点不赞同	非常不赞同	有点不赞同	基本不赞同
1045	62	女	本科	非常了解	很少	有时	很少	经常	有时	很少	很少	很少	很少	肯定会	也许会	良好的住房、教育、体面的工作和良好的当地医疗设施	不同意	非常同意	不同意	不同意	非常不同意	不同意	非常同意	不同意	需要	20	128	略	略	略	非常不赞同	基本不赞同	基本不赞同	有点不赞同	基本不赞同	基本不赞同
1046	48	男	高中	了解很少	经常	不适用	经常	很少	有时	经常	经常	经常	经常	也许会	也许会	良好的住房、教育、体面的工作和良好的当地医疗设施	同意	非常同意	不同意	不确定	不确定	非常不同意	不同意	非常不同意	不需要	20	128	略	略	略	有点不赞同	有点赞同	基本不赞同	有点赞同	非常赞同	有点不赞同
1047	43	女	高中	了解很多	很少	有时	有时	经常	有时	很少	有时	很少	有时	也许会	肯定会	良好的住房、教育、体面的工作和良好的当地医疗设施	不同意	非常不同意	不同意	不确定	不同意	非常不同意	同意	不确定	不需要	20	128	略	略	略	有点不赞同	非常不赞同	非常不赞同	基本不赞同	非常不赞同	有点不赞同
1048	37	女	小学	非常了解	经常	很少	有时	很少	很少	有时	有时	经常	很少	不会	也许会	良好的住房、教育、体面的工作和良好的当地医疗设施	同意	不同意	不同意	不确定	同意	非常不同意	同意	非常不同意	不需要	20	128	略	略	略	基本赞同	基本不赞同	非常不赞同	非常不赞同	非常不赞同	基本赞同
1049	55	女	初中	了解一点	有时	很少	经常	有时	很少	很少	很少	很少	有时	也许会	肯定会	引导健康⽣活方式的信息和鼓励	不确定	非常同意	不确定	不确定	非常不同意	不确定	非常不同意	非常不同意	不需要	20	128	略	略	略	基本不赞同	非常不赞同	有点不赞同	基本不赞同	有点不赞同	有点不赞同
1050	54	女	初中	了解很多	很少	很少	很少	经常	很少	有时	有时	很少	经常	肯定会	肯定会	良好的住房、教育、体面的工作和良好的当地医疗设施	不确定	非常同意	同意	同意	非常不同意	不同意	不确定	不同意	不需要	20	128	略	略	略	非常不赞同	非常不赞同	基本不赞同	基本不赞同	有点不赞同	基本不赞同
1051	52	男	小学	了解很多	经常	有时	很少	很少	很少	很少	经常	有时	很少	不会	也许会	良好的住房、教育、体面的工作和良好的当地医疗设施	不同意	非常不同意	不同意	不确定	非常不同意	不确定	非常同意	不同意	不需要	20	128	略	略	略	有点不赞同	基本不赞同	非常不赞同	非常不赞同	非常赞同	有点赞同
1052	47	女	高中	了解一点	有时	有时	有时	很少	经常	有时	很少	经常	有时	不会	也许会	良好的住房、教育、体面的工作和良好的当地医疗设施	不同意	不同意	同意	非常同意	不确定	非常同意	非常不同意	非常不同意	不需要	20	128	略	略	略	基本不赞同	有点不赞同	基本赞同	有点赞同	有点不赞同	非常不赞同
1053	46	男	初中	了解很少	有时	很少	有时	有时	很少	很少	有时	经常	有时	也许会	也许会	良好的住房、教育、体面的工作和良好的当地医疗设施	非常不同意	不同意	非常不同意	不确定	不同意	不确定	不同意	不同意	需要	20	128	略	略	略	有点不赞同	基本不赞同	基本不赞同	有点不赞同	有点不赞同	基本赞同
1054	39	男	小学	了解很少	很少	不适用	有时	经常	有时	有时	有时	经常	很少	也许会	不会	良好的住房、教育、体面的工作和良好的当地医疗设施	不确定	非常不同意	不同意	不同意	不同意	非常同意	不确定	同意	不需要	20	128	略	略	略	基本不赞同	基本不赞同	有点不赞同	非常赞同	非常赞同	有点赞同
1055	62	男	小学	了解很少	经常	经常	经常	有时	有时	很少	有时	经常	很少	肯定会	肯定会	引导健康⽣活方式的信息和鼓励	不同意	非常不同意	不确定	非常同意	不确定	不确定	非常不同意	非常同意	不需要	20	128	略	略	略	基本不赞同	有点不赞同	基本不赞同	基本赞同	基本不赞同	非常不赞同
1056	54	男	小学	了解很少	很少	很少	经常	很少	经常	经常	经常	很少	有时	也许会	不会	良好的住房、教育、体面的工作和良好的当地医疗设施	同意	不确定	不确定	不确定	不确定	非常不同意	非常不同意	非常同意	不需要	20	128	略	略	略	基本不赞同	有点不赞同	有点不赞同	基本不赞同	有点不赞同	有点不赞同
1057	60	男	小学	了解很多	经常	经常	经常	很少	经常	经常	经常	经常	经常	不会	肯定会	良好的住房、教育、体面的工作和良好的当地医疗设施	非常同意	非常不同意	不确定	非常不同意	非常同意	同意	不同意	同意	不需要	20	128	略	略	略	有点不赞同	非常赞同	非常赞同	非常不赞同	有点不赞同	基本不赞同
1058	33	女	初中	了解一点	有时	很少	很少	有时	很少	经常	经常	经常	经常	不会	也许会	良好的住房、教育、体面的工作和良好的当地医疗设施	不同意	不同意	不同意	同意	不确定	不同意	不同意	不同意	不需要	20	128	略	略	略	非常不赞同	有点赞同	基本不赞同	非常不赞同	有点不赞同	非常不赞同
1059	32	男	小学	了解一点	很少	有时	有时	很少	有时	经常	有时	经常	有时	肯定会	不会	良好的住房、教育、体面的工作和良好的当地医疗设施	非常同意	不同意	非常不同意	不同意	不确定	非常不同意	不同意	不确定	不需要	20	128	略	略	略	非常赞同	基本不赞同	基本不赞同	基本不赞同	基本不赞同	非常赞同
1060	55	男	小学	非常了解	经常	很少	很少	有时	有时	有时	有时	很少	有时	不会	肯定会	良好的住房、教育、体面的工作和良好的当地医疗设施	同意	不确定	不同意	不确定	非常不同意	不同意	同意	非常不同意	需要	20	128	略	略	略	非常不赞同	有点不赞同	基本不赞同	非常不赞同	有点不赞同	基本不赞同
1061	55	男	高中	了解很多	经常	很少	有时	有时	经常	很少	很少	有时	很少	不会	也许会	引导健康⽣活方式的信息和鼓励	不同意	不确定	不同意	非常同意	非常不同意	不同意	不确定	不同意	不需要	20	128	略	略	略	非常赞同	有点不赞同	基本不赞同	有点赞同	基本不赞同	非常不赞同
1062	35	女	小学	非常了解	经常	有时	有时	经常	有时	很少	有时	有时	有时	也许会	不会	引导健康⽣活方式的信息和鼓励	非常不同意	非常不同意	不同意	不确定	非常不同意	同意	不同意	不同意	需要	20	128	略	略	略	基本不赞同	有点不赞同	有点赞同	非常不赞同	基本不赞同	有点赞同
1063	63	女	高中	了解很少	有时	有时	经常	很少	有时	有时	经常	有时	有时	肯定会	也许会	引导健康⽣活方式的信息和鼓励	同意	非常同意	不同意	同意	非常不同意	不确定	不确定	不同意	需要	20	128	略	略	略	有点不赞同	非常赞同	基本不赞同	基本不赞同	有点赞同	有点不赞同
1064	46	男	小学	了解很少	有时	有时	经常	很少	经常	很少	有时	有时	很少	不会	肯定会	良好的住房、教育、体面的工作和良好的当地医疗设施	不确定	不确定	不同意	不确定	不确定	不同意	非常不同意	不同意	不需要	20	128	略	略	略	基本不赞同	基本不赞同	非常赞同	基本不赞同	有点赞同	有点不赞同
1065	59	女	高中	了解很多	有时	经常	很少	很少	有时	很少	经常	经常	有时	也许会	肯定会	引导健康⽣活方式的信息和鼓励	非常不同意	不确定	不同意	不同意	不同意	不同意	不同意	同意	需要	20	128	略	略	略	有点不赞同	非常赞同	基本不赞同	非常不赞同	基本不赞同	有点不赞同
1066	41	女	初中	了解很多	很少	很少	有时	很少	经常	很少	有时	有时	很少	肯定会	肯定会	良好的住房、教育、体面的工作和良好的当地医疗设施	同意	非常不同意	不同意	不同意	非常不同意	不同意	非常不同意	不同意	不需要	20	128	略	略	略	基本不赞同	非常不赞同	有点不赞同	基本赞同	有点不赞同	有点不赞同
1067	55	男	本科	非常了解	经常	有时	有时	很少	有时	有时	有时	有时	有时	不会	肯定会	引导健康⽣活方式的信息和鼓励	非常不同意	非常同意	非常不同意	非常不同意	不确定	非常不同意	非常同意	同意	不需要	20	128	略	略	略	非常不赞同	基本不赞同	非常赞同	基本不赞同	有点赞同	有点赞同
1068	60	男	初中	了解一点	很少	经常	经常	很少	有时	有时	很少	很少	有时	不会	也许会	良好的住房、教育、体面的工作和良好的当地医疗设施	非常不同意	同意	非常不同意	非常同意	同意	非常不同意	非常不同意	不同意	不需要	20	128	略	略	略	有点不赞同	有点不赞同	非常不赞同	有点赞同	非常赞同	非常不赞同
1069	47	男	高中	了解一点	很少	有时	有时	有时	有时	有时	很少	很少	很少	肯定会	也许会	引导健康⽣活方式的信息和鼓励	非常不同意	非常同意	不同意	非常不同意	非常不同意	不同意	不同意	非常不同意	需要	20	128	略	略	略	基本赞同	有点不赞同	非常不赞同	有点不赞同	有点不赞同	非常不赞同
1070	43	男	初中	了解一点	很少	经常	有时	经常	很少	很少	有时	有时	经常	肯定会	也许会	良好的住房、教育、体面的工作和良好的当地医疗设施	不确定	不同意	同意	不确定	不同意	非常不同意	不确定	不同意	不需要	20	128	略	略	略	非常赞同	基本不赞同	基本不赞同	非常赞同	非常不赞同	有点赞同
1071	61	女	小学	了解一点	有时	有时	经常	有时	有时	很少	有时	有时	有时	肯定会	也许会	良好的住房、教育、体面的工作和良好的当地医疗设施	同意	同意	不同意	不确定	非常不同意	非常不同意	不确定	同意	不需要	20	128	略	略	略	有点赞同	基本赞同	非常赞同	有点不赞同	有点赞同	基本赞同
1072	60	女	高中	了解很少	很少	经常	经常	有时	经常	经常	有时	经常	经常	也许会	肯定会	良好的住房、教育、体面的工作和良好的当地医疗设施	不确定	同意	不确定	不同意	同意	非常同意	非常同意	非常不同意	需要	20	128	略	略	略	有点赞同	非常赞同	有点赞同	非常不赞同	非常不赞同	有点赞同
1073	33	男	小学	了解很多	有时	很少	有时	很少	很少	很少	经常	经常	很少	也许会	也许会	良好的住房、教育、体面的工作和良好的当地医疗设施	不确定	同意	不同意	不同意	非常不同意	同意	同意	不确定	需要	20	128	略	略	略	有点不赞同	基本不赞同	基本不赞同	有点不赞同	基本不赞同	有点赞同
1074	33	男	小学	了解很多	很少	很少	有时	很少	有时	经常	有时	有时	有时	肯定会	也许会	良好的住房、教育、体面的工作和良好的当地医疗设施	非常不同意	不同意	不确定	非常同意	不确定	非常不同意	同意	不同意	不需要	20	128	略	略	略	有点赞同	基本赞同	基本不赞同	基本不赞同	基本不赞同	基本不赞同
1075	43	女	初中	了解很少	经常	经常	经常	经常	经常	很少	经常	经常	很少	也许会	不会	良好的住房、教育、体面的工作和良好的当地医疗设施	不确定	不确定	不同意	非常不同意	非常不同意	非常不同意	非常同意	非常不同意	需要	20	128	略	略	略	基本不赞同	有点不赞同	基本不赞同	基本不赞同	有点不赞同	基本赞同
1076	40	男	高中	了解很多	很少	经常	经常	有时	有时	有时	有时	经常	经常	不会	肯定会	良好的住房、教育、体面的工作和良好的当地医疗设施	非常同意	不同意	不确定	不同意	非常同意	非常不同意	同意	不确定	不需要	20	128	略	略	略	基本不赞同	基本不赞同	有点不赞同	有点不赞同	有点赞同	基本不赞同
1077	57	男	小学	了解很多	很少	有时	有时	有时	很少	有时	有时	经常	经常	也许会	不会	良好的住房、教育、体面的工作和良好的当地医疗设施	不同意	不同意	不同意	不同意	非常同意	非常同意	不确定	非常同意	需要	20	128	略	略	略	基本不赞同	有点不赞同	基本不赞同	有点不赞同	非常不赞同	非常不赞同
1078	58	男	专科	非常了解	很少	有时	有时	有时	很少	有时	有时	经常	有时	肯定会	肯定会	良好的住房、教育、体面的工作和良好的当地医疗设施	不同意	不同意	不同意	不同意	非常不同意	不确定	不同意	不确定	不需要	20	128	略	略	略	有点不赞同	有点不赞同	有点不赞同	非常赞同	有点不赞同	基本不赞同
1079	62	男	专科	了解很多	经常	不适用	有时	很少	经常	有时	很少	有时	有时	也许会	不会	引导健康⽣活方式的信息和鼓励	不同意	非常不同意	不确定	不确定	非常不同意	不同意	同意	非常不同意	不需要	20	128	略	略	略	非常不赞同	基本不赞同	非常不赞同	基本不赞同	非常不赞同	有点不赞同
1080	62	男	小学	了解很少	经常	经常	有时	很少	经常	经常	经常	经常	经常	也许会	也许会	良好的住房、教育、体面的工作和良好的当地医疗设施	不同意	不同意	同意	不确定	不确定	非常不同意	不确定	不同意	不需要	20	128	略	略	略	非常不赞同	有点不赞同	有点赞同	非常不赞同	非常赞同	有点不赞同
1081	50	男	初中	了解很少	经常	有时	有时	有时	经常	很少	有时	很少	很少	肯定会	不会	良好的住房、教育、体面的工作和良好的当地医疗设施	不同意	不确定	不同意	非常同意	不确定	不确定	不确定	不同意	不需要	20	128	略	略	略	有点赞同	有点赞同	基本不赞同	非常不赞同	有点不赞同	有点不赞同
1082	32	男	本科	了解一点	很少	经常	很少	经常	经常	经常	有时	经常	经常	也许会	也许会	引导健康⽣活方式的信息和鼓励	不同意	不确定	不确定	不同意	不确定	不确定	不确定	不确定	不需要	20	128	5	7	30	有点不赞同	基本赞同	有点不赞同	基本赞同	基本赞同	基本赞同
1083	63	女	小学	了解很多	很少	有时	有时	很少	经常	经常	有时	经常	很少	也许会	也许会	引导健康⽣活方式的信息和鼓励	不同意	同意	非常同意	不同意	非常同意	非常不同意	不确定	不确定	不需要	20	128	略	略	略	基本不赞同	基本不赞同	基本赞同	有点赞同	基本不赞同	基本不赞同
1084	55	男	初中	非常了解	很少	经常	很少	有时	有时	很少	有时	有时	有时	肯定会	也许会	引导健康⽣活方式的信息和鼓励	不同意	不确定	不同意	不同意	同意	非常不同意	非常不同意	不确定	不需要	20	128	略	略	略	非常赞同	基本不赞同	基本不赞同	基本赞同	有点赞同	有点不赞同
1085	52	女	专科	了解一点	经常	很少	有时	经常	经常	有时	很少	有时	经常	也许会	也许会	良好的住房、教育、体面的工作和良好的当地医疗设施	非常不同意	非常不同意	不确定	不确定	不同意	不同意	非常不同意	不同意	不需要	20	128	略	略	略	非常不赞同	有点不赞同	非常不赞同	基本不赞同	基本不赞同	基本不赞同
1086	51	男	本科	非常了解	很少	有时	经常	经常	有时	有时	有时	很少	经常	肯定会	也许会	良好的住房、教育、体面的工作和良好的当地医疗设施	不确定	同意	非常不同意	非常不同意	不同意	不同意	不同意	不确定	不需要	20	128	略	略	略	基本不赞同	非常不赞同	有点不赞同	有点不赞同	基本不赞同	基本赞同
1087	61	男	初中	非常了解	经常	经常	经常	经常	有时	有时	很少	很少	很少	肯定会	也许会	良好的住房、教育、体面的工作和良好的当地医疗设施	不同意	非常不同意	不同意	非常不同意	不同意	不同意	非常不同意	不同意	不需要	20	128	略	略	略	基本不赞同	有点不赞同	有点不赞同	非常不赞同	非常不赞同	有点不赞同
1088	57	男	专科	了解很多	经常	经常	经常	很少	有时	很少	很少	有时	有时	也许会	也许会	引导健康⽣活方式的信息和鼓励	不同意	不确定	非常同意	不同意	同意	不同意	非常不同意	同意	不需要	20	128	略	略	略	有点赞同	有点不赞同	非常不赞同	基本赞同	非常不赞同	基本不赞同
1089	35	男	高中	了解很少	很少	经常	经常	很少	经常	有时	经常	经常	有时	肯定会	肯定会	引导健康⽣活方式的信息和鼓励	不确定	同意	不确定	不同意	不同意	不同意	不同意	不确定	需要	20	128	略	略	略	有点不赞同	有点赞同	有点赞同	有点不赞同	有点不赞同	有点赞同
1090	60	女	初中	非常了解	经常	不适用	很少	有时	有时	经常	经常	有时	有时	肯定会	也许会	引导健康⽣活方式的信息和鼓励	不确定	不确定	同意	非常不同意	不同意	不同意	非常不同意	非常同意	不需要	20	128	略	略	略	基本不赞同	有点不赞同	基本赞同	基本不赞同	基本不赞同	非常不赞同
1091	41	女	小学	了解一点	有时	经常	有时	有时	很少	有时	很少	经常	有时	不会	不会	良好的住房、教育、体面的工作和良好的当地医疗设施	非常不同意	不同意	非常同意	非常不同意	非常不同意	不确定	不确定	不同意	不需要	20	128	略	略	略	基本赞同	有点不赞同	非常不赞同	有点不赞同	基本赞同	有点不赞同
1092	60	男	高中	了解很多	很少	有时	有时	经常	经常	经常	有时	有时	很少	肯定会	肯定会	引导健康⽣活方式的信息和鼓励	不确定	非常不同意	非常同意	不确定	不同意	不确定	不同意	非常不同意	需要	20	128	略	略	略	非常赞同	基本不赞同	有点不赞同	基本赞同	非常赞同	有点不赞同
1093	39	男	小学	了解很多	很少	有时	经常	有时	有时	很少	有时	有时	有时	也许会	肯定会	引导健康⽣活方式的信息和鼓励	不同意	不同意	同意	非常不同意	不同意	不确定	非常同意	不确定	不需要	20	128	略	略	略	基本不赞同	非常不赞同	有点赞同	有点不赞同	基本赞同	基本不赞同
1094	56	女	初中	了解很少	很少	经常	很少	很少	经常	很少	有时	很少	有时	也许会	肯定会	引导健康⽣活方式的信息和鼓励	非常不同意	非常不同意	不确定	不同意	非常不同意	不同意	非常不同意	同意	不需要	20	128	略	略	略	有点不赞同	有点不赞同	非常不赞同	基本赞同	有点不赞同	基本不赞同
1095	51	女	小学	了解很少	有时	有时	有时	有时	有时	经常	有时	很少	有时	不会	也许会	良好的住房、教育、体面的工作和良好的当地医疗设施	同意	同意	不同意	非常不同意	非常不同意	非常不同意	不同意	不同意	不需要	20	128	略	略	略	非常赞同	有点赞同	基本不赞同	有点不赞同	有点赞同	有点赞同
1096	55	女	高中	了解很多	有时	很少	很少	有时	有时	有时	经常	经常	很少	不会	也许会	引导健康⽣活方式的信息和鼓励	非常不同意	非常不同意	同意	不同意	同意	不同意	不确定	非常不同意	不需要	20	128	略	略	略	基本不赞同	基本不赞同	非常赞同	基本不赞同	非常不赞同	基本不赞同
1097	52	女	小学	非常了解	有时	经常	有时	经常	很少	有时	经常	经常	有时	肯定会	肯定会	引导健康⽣活方式的信息和鼓励	不确定	不确定	非常同意	不同意	非常不同意	不确定	非常同意	不确定	需要	20	128	略	略	略	基本赞同	基本不赞同	有点不赞同	有点赞同	有点不赞同	有点赞同
1098	36	男	小学	了解很少	经常	经常	很少	有时	很少	有时	经常	经常	有时	肯定会	也许会	引导健康⽣活方式的信息和鼓励	非常不同意	不同意	非常不同意	不确定	不确定	非常不同意	不同意	非常不同意	不需要	20	128	略	略	略	有点不赞同	非常不赞同	基本不赞同	非常赞同	有点不赞同	非常不赞同
1099	33	男	初中	了解一点	很少	有时	很少	有时	有时	有时	很少	经常	很少	也许会	也许会	良好的住房、教育、体面的工作和良好的当地医疗设施	不同意	非常不同意	不同意	不同意	非常不同意	不确定	非常不同意	不确定	不需要	20	128	略	略	略	基本不赞同	有点不赞同	基本不赞同	有点不赞同	有点不赞同	有点不赞同
1100	49	男	高中	了解很少	经常	不适用	经常	经常	有时	有时	很少	很少	很少	也许会	也许会	良好的住房、教育、体面的工作和良好的当地医疗设施	非常不同意	同意	同意	非常同意	同意	同意	不同意	不同意	需要	20	128	略	略	略	基本赞同	基本赞同	基本赞同	有点不赞同	基本不赞同	非常不赞同
1101	43	女	初中	了解很多	有时	有时	很少	经常	有时	经常	经常	很少	经常	肯定会	不会	引导健康⽣活方式的信息和鼓励	不确定	非常同意	不同意	不确定	非常不同意	非常不同意	不确定	非常不同意	不需要	20	128	略	略	略	有点不赞同	有点不赞同	基本不赞同	基本不赞同	有点不赞同	非常不赞同
1102	43	女	本科	了解一点	很少	有时	经常	有时	经常	经常	经常	经常	很少	不会	不会	引导健康⽣活方式的信息和鼓励	非常不同意	同意	不确定	同意	非常不同意	不同意	不确定	不同意	不需要	20	128	略	略	略	基本不赞同	非常赞同	非常赞同	基本不赞同	有点不赞同	基本赞同
1103	54	男	高中	了解一点	有时	经常	很少	很少	有时	很少	很少	有时	很少	不会	也许会	良好的住房、教育、体面的工作和良好的当地医疗设施	同意	不确定	不确定	不确定	不确定	非常不同意	不确定	不确定	不需要	20	128	略	略	略	基本不赞同	基本不赞同	基本不赞同	基本不赞同	非常不赞同	有点不赞同
1104	32	女	本科	了解很少	很少	很少	很少	很少	有时	有时	很少	很少	有时	也许会	肯定会	引导健康⽣活方式的信息和鼓励	同意	不确定	同意	非常同意	非常不同意	非常同意	同意	非常不同意	需要	20	128	略	略	略	基本不赞同	有点不赞同	有点赞同	非常赞同	基本不赞同	基本不赞同
1105	62	男	专科	了解很多	很少	不适用	很少	经常	经常	有时	有时	很少	有时	不会	不会	良好的住房、教育、体面的工作和良好的当地医疗设施	不确定	非常不同意	非常不同意	不同意	同意	同意	不确定	不确定	不需要	20	128	略	略	略	有点不赞同	有点不赞同	基本赞同	基本不赞同	非常不赞同	有点赞同
1106	50	男	高中	了解很多	经常	很少	有时	很少	很少	有时	有时	很少	经常	不会	不会	引导健康⽣活方式的信息和鼓励	不确定	不同意	非常不同意	不同意	非常不同意	不同意	非常同意	不确定	不需要	20	128	略	略	略	有点赞同	有点不赞同	非常不赞同	基本赞同	基本不赞同	基本不赞同
1107	52	男	专科	非常了解	经常	有时	有时	有时	很少	有时	很少	经常	很少	也许会	也许会	引导健康⽣活方式的信息和鼓励	非常不同意	不确定	不确定	非常不同意	不确定	不同意	不同意	不同意	不需要	20	128	略	略	略	基本不赞同	非常不赞同	有点不赞同	基本赞同	有点赞同	非常不赞同
1108	48	男	高中	了解一点	有时	很少	很少	很少	有时	很少	经常	经常	有时	也许会	肯定会	良好的住房、教育、体面的工作和良好的当地医疗设施	不确定	不确定	不同意	非常同意	不确定	非常同意	不同意	不同意	不需要	20	128	略	略	略	非常赞同	基本赞同	有点赞同	非常不赞同	有点赞同	基本不赞同
1109	51	男	专科	了解一点	很少	经常	有时	很少	很少	有时	很少	有时	有时	不会	肯定会	良好的住房、教育、体面的工作和良好的当地医疗设施	非常不同意	非常不同意	不确定	不同意	非常不同意	不确定	同意	非常不同意	不需要	20	128	略	略	略	非常不赞同	有点不赞同	非常不赞同	非常不赞同	非常不赞同	有点不赞同
1110	51	女	高中	了解很多	经常	有时	很少	经常	经常	经常	有时	经常	经常	不会	不会	良好的住房、教育、体面的工作和良好的当地医疗设施	非常不同意	同意	同意	非常不同意	非常不同意	同意	同意	同意	不需要	20	128	略	略	略	有点不赞同	非常赞同	基本赞同	有点赞同	基本不赞同	有点赞同
1111	50	男	高中	非常了解	有时	很少	经常	很少	经常	有时	很少	有时	有时	不会	不会	引导健康⽣活方式的信息和鼓励	不同意	不同意	非常同意	不同意	不同意	不确定	不确定	不同意	不需要	20	128	略	略	略	基本赞同	有点不赞同	基本不赞同	基本不赞同	有点不赞同	有点不赞同
1112	39	女	小学	了解一点	很少	经常	有时	很少	很少	经常	经常	经常	很少	肯定会	肯定会	良好的住房、教育、体面的工作和良好的当地医疗设施	非常不同意	非常不同意	不确定	非常不同意	同意	非常不同意	非常不同意	不确定	需要	20	128	略	略	略	非常赞同	基本赞同	有点不赞同	基本不赞同	非常赞同	有点不赞同
1113	32	男	专科	了解一点	经常	不适用	有时	有时	有时	经常	有时	经常	有时	不会	不会	良好的住房、教育、体面的工作和良好的当地医疗设施	不同意	同意	不确定	非常不同意	不确定	非常同意	不同意	不同意	不需要	20	128	略	略	略	非常赞同	非常赞同	有点赞同	有点不赞同	有点不赞同	有点赞同
1114	40	男	高中	非常了解	经常	经常	很少	有时	有时	有时	很少	经常	经常	也许会	也许会	良好的住房、教育、体面的工作和良好的当地医疗设施	不同意	不确定	非常不同意	不同意	不确定	非常不同意	非常不同意	不同意	不需要	20	128	略	略	略	非常不赞同	非常不赞同	非常不赞同	基本不赞同	有点不赞同	有点不赞同
1115	32	男	小学	非常了解	很少	经常	很少	很少	经常	很少	有时	有时	有时	不会	肯定会	引导健康⽣活方式的信息和鼓励	非常同意	非常不同意	不确定	非常不同意	非常同意	不确定	同意	非常同意	需要	20	128	略	略	略	有点赞同	基本不赞同	有点不赞同	有点赞同	有点不赞同	基本不赞同
1116	38	男	专科	了解一点	经常	很少	有时	有时	经常	有时	有时	经常	经常	也许会	也许会	良好的住房、教育、体面的工作和良好的当地医疗设施	不同意	不确定	非常同意	不确定	非常不同意	不同意	不同意	同意	需要	20	128	略	略	略	有点赞同	非常不赞同	有点不赞同	基本不赞同	非常赞同	有点赞同
1117	50	女	小学	了解很少	很少	经常	经常	有时	有时	经常	有时	有时	经常	也许会	也许会	良好的住房、教育、体面的工作和良好的当地医疗设施	不确定	非常不同意	非常同意	非常不同意	不同意	不同意	不同意	同意	需要	20	128	略	略	略	有点不赞同	有点不赞同	有点不赞同	非常不赞同	有点不赞同	有点赞同
1118	46	女	专科	了解很多	有时	有时	有时	很少	有时	有时	经常	有时	有时	肯定会	肯定会	引导健康⽣活方式的信息和鼓励	非常不同意	同意	非常同意	不同意	非常不同意	不确定	同意	不确定	需要	20	128	略	略	略	非常不赞同	基本赞同	非常不赞同	基本不赞同	基本赞同	有点赞同
1119	60	女	高中	了解一点	有时	很少	经常	很少	有时	经常	经常	很少	有时	也许会	也许会	引导健康⽣活方式的信息和鼓励	不同意	非常同意	不确定	非常不同意	不同意	非常不同意	不同意	不同意	不需要	20	128	略	略	略	非常赞同	基本不赞同	非常不赞同	基本赞同	有点不赞同	基本不赞同
1120	38	男	小学	非常了解	很少	不适用	有时	有时	有时	经常	经常	有时	有时	也许会	不会	良好的住房、教育、体面的工作和良好的当地医疗设施	不同意	不同意	不同意	不确定	不确定	不同意	非常不同意	同意	需要	20	128	略	略	略	基本不赞同	非常赞同	有点不赞同	非常不赞同	基本不赞同	基本赞同
1121	35	男	高中	了解一点	经常	很少	很少	经常	经常	经常	经常	很少	有时	也许会	不会	良好的住房、教育、体面的工作和良好的当地医疗设施	不同意	非常不同意	不同意	非常不同意	非常不同意	不确定	不确定	不同意	不需要	20	128	略	略	略	基本不赞同	有点不赞同	非常赞同	非常不赞同	非常不赞同	基本不赞同
1122	48	女	小学	了解一点	经常	很少	有时	有时	经常	有时	经常	经常	经常	也许会	肯定会	良好的住房、教育、体面的工作和良好的当地医疗设施	同意	不同意	非常不同意	不同意	不确定	非常不同意	同意	不同意	不需要	20	128	略	略	略	基本不赞同	有点不赞同	有点不赞同	基本赞同	有点不赞同	非常不赞同
1123	54	女	初中	了解很少	很少	有时	有时	很少	很少	有时	有时	有时	有时	也许会	肯定会	良好的住房、教育、体面的工作和良好的当地医疗设施	不确定	不确定	不确定	非常同意	同意	非常不同意	不确定	非常同意	不需要	20	128	略	略	略	基本赞同	基本不赞同	基本不赞同	有点不赞同	基本赞同	有点不赞同
1124	49	女	专科	非常了解	很少	经常	有时	有时	有时	很少	经常	有时	有时	不会	不会	引导健康⽣活方式的信息和鼓励	非常同意	不确定	不确定	非常不同意	不同意	非常同意	非常同意	不同意	不需要	20	128	略	略	略	基本不赞同	基本赞同	基本不赞同	有点不赞同	基本赞同	有点不赞同
1125	53	男	高中	非常了解	很少	不适用	很少	有时	有时	经常	有时	有时	经常	不会	肯定会	引导健康⽣活方式的信息和鼓励	非常不同意	不确定	不确定	不同意	非常不同意	非常同意	非常不同意	非常同意	需要	20	128	略	略	略	非常赞同	非常赞同	有点不赞同	非常不赞同	有点不赞同	有点不赞同
1126	34	女	小学	非常了解	有时	有时	经常	经常	很少	有时	经常	有时	有时	也许会	也许会	引导健康⽣活方式的信息和鼓励	不同意	不同意	同意	不确定	非常不同意	不同意	不同意	不同意	不需要	20	128	略	略	略	有点赞同	有点不赞同	基本不赞同	非常不赞同	基本不赞同	基本不赞同
1127	54	女	初中	了解一点	有时	很少	有时	很少	经常	经常	有时	经常	有时	不会	也许会	引导健康⽣活方式的信息和鼓励	不确定	不同意	不确定	不同意	不确定	不确定	不确定	非常同意	不需要	20	128	略	略	略	基本不赞同	有点不赞同	基本不赞同	非常不赞同	有点赞同	有点不赞同
1128	60	男	小学	了解很多	经常	有时	很少	有时	很少	经常	有时	很少	很少	也许会	肯定会	良好的住房、教育、体面的工作和良好的当地医疗设施	非常不同意	非常不同意	非常不同意	不确定	同意	非常不同意	不确定	非常不同意	需要	20	128	略	略	略	有点不赞同	有点不赞同	基本不赞同	非常不赞同	有点赞同	基本赞同
1129	36	女	小学	了解很少	有时	很少	有时	很少	经常	很少	很少	有时	经常	不会	不会	良好的住房、教育、体面的工作和良好的当地医疗设施	不同意	不确定	非常不同意	非常同意	非常不同意	不同意	非常不同意	非常不同意	需要	20	128	略	略	略	基本不赞同	非常赞同	有点不赞同	基本不赞同	有点不赞同	非常不赞同
1130	44	女	初中	了解一点	有时	有时	经常	很少	经常	很少	很少	很少	很少	肯定会	也许会	引导健康⽣活方式的信息和鼓励	不同意	非常不同意	不同意	不确定	不同意	同意	不确定	非常不同意	需要	20	128	略	略	略	非常不赞同	有点赞同	基本不赞同	有点不赞同	有点赞同	有点不赞同
1131	62	男	专科	了解很多	经常	有时	有时	经常	很少	有时	经常	很少	很少	也许会	也许会	引导健康⽣活方式的信息和鼓励	同意	非常不同意	非常同意	同意	不同意	非常不同意	非常不同意	不同意	需要	20	128	略	略	略	基本赞同	基本不赞同	基本不赞同	非常赞同	基本赞同	非常不赞同
1132	37	女	初中	了解一点	很少	经常	有时	很少	经常	很少	有时	经常	经常	不会	也许会	良好的住房、教育、体面的工作和良好的当地医疗设施	不同意	非常同意	不同意	不确定	同意	非常不同意	同意	不同意	不需要	20	128	略	略	略	非常不赞同	基本不赞同	基本赞同	非常赞同	非常赞同	基本不赞同
1133	47	女	高中	了解很多	很少	不适用	有时	很少	很少	有时	有时	很少	经常	也许会	肯定会	良好的住房、教育、体面的工作和良好的当地医疗设施	非常不同意	不同意	非常同意	不同意	不同意	非常同意	同意	非常同意	不需要	20	128	略	略	略	基本不赞同	非常赞同	非常不赞同	有点赞同	基本不赞同	非常不赞同
1134	33	男	研究生及以上	了解很多	很少	经常	很少	经常	经常	有时	有时	有时	经常	也许会	也许会	良好的住房、教育、体面的工作和良好的当地医疗设施	不确定	不确定	不确定	同意	同意	同意	同意	同意	不需要	25	128	12.5	7	30	有点赞同	非常赞同	基本赞同	基本赞同	基本赞同	基本赞同
1135	38	女	专科	了解一点	有时	有时	很少	有时	很少	有时	很少	有时	经常	也许会	也许会	良好的住房、教育、体面的工作和良好的当地医疗设施	不确定	不同意	不同意	不同意	不确定	非常不同意	不同意	不确定	需要	20	128	略	略	略	非常不赞同	有点不赞同	基本不赞同	有点不赞同	非常不赞同	有点不赞同
1136	39	男	小学	非常了解	有时	不适用	有时	很少	有时	有时	很少	有时	很少	也许会	也许会	引导健康⽣活方式的信息和鼓励	同意	同意	不确定	不同意	不同意	非常不同意	不同意	不确定	不需要	20	128	略	略	略	基本不赞同	基本赞同	基本赞同	有点不赞同	非常不赞同	有点不赞同
1137	40	男	初中	非常了解	有时	不适用	有时	很少	经常	经常	有时	很少	有时	也许会	不会	良好的住房、教育、体面的工作和良好的当地医疗设施	非常不同意	不同意	非常不同意	同意	不确定	不确定	不确定	不确定	需要	20	128	略	略	略	有点不赞同	基本赞同	非常不赞同	有点不赞同	有点不赞同	非常不赞同
1138	63	女	专科	非常了解	有时	不适用	经常	很少	经常	经常	经常	有时	有时	也许会	也许会	引导健康⽣活方式的信息和鼓励	不同意	不确定	非常不同意	不确定	不确定	不确定	非常不同意	不同意	不需要	20	128	略	略	略	有点不赞同	有点赞同	有点赞同	有点赞同	有点不赞同	有点不赞同
1139	51	男	初中	了解很多	经常	有时	很少	经常	很少	有时	有时	经常	有时	也许会	也许会	良好的住房、教育、体面的工作和良好的当地医疗设施	非常不同意	不确定	同意	非常同意	不同意	同意	不同意	不同意	不需要	20	128	略	略	略	有点不赞同	非常赞同	有点不赞同	非常不赞同	基本不赞同	基本不赞同
1140	45	男	初中	了解一点	有时	很少	很少	经常	有时	经常	有时	经常	经常	也许会	不会	良好的住房、教育、体面的工作和良好的当地医疗设施	不同意	不同意	不同意	非常同意	不同意	不确定	同意	不确定	不需要	20	128	略	略	略	有点赞同	非常赞同	有点不赞同	基本不赞同	有点不赞同	基本不赞同
1141	57	男	小学	了解很多	很少	有时	经常	很少	有时	有时	经常	经常	经常	也许会	肯定会	引导健康⽣活方式的信息和鼓励	不确定	不确定	不确定	非常不同意	非常不同意	不同意	同意	不同意	不需要	20	128	略	略	略	基本不赞同	非常赞同	基本赞同	基本不赞同	有点赞同	基本赞同
1142	62	男	专科	非常了解	有时	经常	有时	经常	很少	很少	经常	有时	经常	也许会	不会	引导健康⽣活方式的信息和鼓励	不同意	不确定	非常不同意	同意	不确定	同意	非常不同意	非常不同意	需要	20	128	略	略	略	有点赞同	有点赞同	基本不赞同	有点不赞同	基本不赞同	非常赞同
1143	48	女	高中	了解一点	很少	有时	有时	经常	经常	经常	经常	有时	很少	也许会	不会	良好的住房、教育、体面的工作和良好的当地医疗设施	不同意	不同意	非常不同意	不确定	不同意	不同意	不同意	不同意	需要	20	128	略	略	略	非常赞同	有点不赞同	基本不赞同	非常不赞同	有点不赞同	非常不赞同
1144	50	女	初中	了解很多	有时	不适用	很少	经常	有时	有时	有时	很少	很少	也许会	也许会	良好的住房、教育、体面的工作和良好的当地医疗设施	非常不同意	不确定	不同意	不同意	非常不同意	非常不同意	不确定	不确定	不需要	20	128	略	略	略	基本不赞同	有点不赞同	非常赞同	非常不赞同	基本不赞同	基本不赞同
1145	55	男	初中	非常了解	有时	有时	很少	有时	经常	有时	很少	经常	很少	也许会	肯定会	引导健康⽣活方式的信息和鼓励	非常不同意	不同意	不同意	不确定	非常不同意	不确定	非常不同意	不确定	不需要	20	128	略	略	略	基本不赞同	基本不赞同	有点不赞同	基本不赞同	有点不赞同	有点不赞同
1146	33	女	小学	了解一点	很少	经常	有时	有时	经常	有时	很少	很少	很少	也许会	也许会	良好的住房、教育、体面的工作和良好的当地医疗设施	同意	不同意	非常同意	非常不同意	不同意	非常同意	非常不同意	非常不同意	不需要	20	128	略	略	略	有点不赞同	有点不赞同	有点不赞同	非常不赞同	基本不赞同	基本赞同
1147	54	女	小学	了解很多	很少	很少	经常	有时	有时	有时	经常	经常	有时	也许会	不会	良好的住房、教育、体面的工作和良好的当地医疗设施	不确定	非常同意	不同意	不确定	非常不同意	不确定	非常同意	不确定	不需要	20	128	略	略	略	基本赞同	非常不赞同	基本赞同	非常赞同	有点赞同	基本不赞同
1148	36	男	专科	了解很多	经常	有时	有时	经常	很少	有时	有时	有时	有时	也许会	肯定会	良好的住房、教育、体面的工作和良好的当地医疗设施	非常不同意	非常不同意	不同意	非常不同意	不确定	非常同意	同意	不同意	不需要	20	128	略	略	略	基本赞同	基本赞同	基本不赞同	有点赞同	基本不赞同	有点赞同
1149	41	女	初中	非常了解	经常	有时	经常	经常	很少	有时	很少	很少	经常	肯定会	也许会	引导健康⽣活方式的信息和鼓励	不确定	非常同意	同意	非常不同意	非常不同意	不同意	不同意	不确定	需要	20	128	略	略	略	有点赞同	基本不赞同	有点赞同	有点不赞同	有点不赞同	非常不赞同
1150	38	男	初中	非常了解	有时	很少	很少	经常	有时	经常	有时	很少	有时	也许会	肯定会	良好的住房、教育、体面的工作和良好的当地医疗设施	非常不同意	不同意	不确定	非常不同意	非常不同意	不同意	非常不同意	不同意	不需要	20	128	略	略	略	非常不赞同	有点不赞同	有点不赞同	有点不赞同	有点不赞同	非常赞同
1151	63	男	初中	了解很多	很少	有时	很少	很少	很少	经常	有时	有时	经常	也许会	肯定会	良好的住房、教育、体面的工作和良好的当地医疗设施	非常不同意	同意	不同意	不同意	不确定	不确定	不确定	不同意	不需要	20	128	略	略	略	基本不赞同	有点赞同	非常赞同	有点不赞同	非常不赞同	有点不赞同
1152	44	男	专科	了解一点	经常	不适用	有时	有时	有时	有时	很少	经常	有时	也许会	不会	良好的住房、教育、体面的工作和良好的当地医疗设施	非常同意	非常不同意	非常不同意	非常同意	不确定	不确定	不同意	非常同意	不需要	20	128	略	略	略	基本赞同	非常赞同	基本不赞同	基本赞同	有点赞同	有点不赞同
1153	51	男	初中	非常了解	经常	不适用	经常	很少	很少	很少	有时	有时	很少	也许会	肯定会	良好的住房、教育、体面的工作和良好的当地医疗设施	非常不同意	不确定	不同意	不确定	同意	不同意	非常不同意	不同意	需要	20	128	略	略	略	非常不赞同	有点赞同	非常赞同	基本赞同	有点不赞同	基本赞同
1154	44	女	初中	了解一点	很少	有时	有时	有时	经常	经常	很少	很少	很少	肯定会	肯定会	引导健康⽣活方式的信息和鼓励	不同意	不同意	非常不同意	不确定	非常不同意	不同意	非常不同意	不确定	需要	20	128	略	略	略	非常不赞同	有点赞同	基本赞同	基本赞同	基本不赞同	基本不赞同
1155	48	女	专科	了解很多	有时	很少	有时	有时	经常	经常	经常	经常	有时	也许会	也许会	良好的住房、教育、体面的工作和良好的当地医疗设施	不同意	非常同意	非常同意	非常同意	不确定	不同意	非常不同意	同意	不需要	20	128	略	略	略	有点赞同	有点赞同	有点不赞同	有点赞同	有点不赞同	基本不赞同
1156	44	女	小学	了解很少	很少	有时	经常	经常	有时	很少	经常	很少	有时	不会	肯定会	良好的住房、教育、体面的工作和良好的当地医疗设施	非常不同意	不同意	不同意	不确定	不确定	非常同意	同意	非常同意	不需要	20	128	略	略	略	非常不赞同	有点赞同	基本不赞同	非常不赞同	基本不赞同	有点赞同
1157	60	男	高中	了解很多	经常	有时	经常	经常	经常	有时	很少	有时	经常	肯定会	不会	引导健康⽣活方式的信息和鼓励	同意	不同意	非常不同意	不确定	非常不同意	不同意	不确定	非常同意	需要	20	128	略	略	略	基本不赞同	有点不赞同	基本不赞同	非常赞同	有点不赞同	基本赞同
1158	52	女	初中	了解很少	有时	不适用	很少	有时	有时	很少	很少	有时	很少	也许会	不会	良好的住房、教育、体面的工作和良好的当地医疗设施	不确定	不同意	不同意	非常不同意	不同意	不确定	不同意	非常同意	需要	20	128	略	略	略	基本赞同	基本不赞同	非常不赞同	基本赞同	有点赞同	有点不赞同
1159	40	女	初中	了解很多	有时	经常	有时	很少	有时	很少	很少	很少	有时	肯定会	也许会	良好的住房、教育、体面的工作和良好的当地医疗设施	非常不同意	非常不同意	非常不同意	非常不同意	不确定	不同意	不确定	不同意	不需要	20	128	略	略	略	有点不赞同	有点赞同	有点不赞同	基本不赞同	基本不赞同	有点赞同
1160	51	男	专科	了解很多	很少	有时	有时	经常	有时	经常	有时	很少	经常	也许会	也许会	良好的住房、教育、体面的工作和良好的当地医疗设施	非常不同意	非常不同意	不同意	不同意	不同意	不确定	非常不同意	同意	需要	20	128	略	略	略	基本赞同	有点不赞同	有点不赞同	基本不赞同	基本不赞同	有点赞同
1161	42	男	初中	非常了解	经常	很少	经常	有时	经常	有时	很少	很少	有时	也许会	也许会	引导健康⽣活方式的信息和鼓励	非常不同意	不同意	非常不同意	非常不同意	非常不同意	非常不同意	同意	不同意	不需要	20	128	略	略	略	基本不赞同	非常不赞同	非常不赞同	有点不赞同	基本不赞同	非常赞同
1162	50	男	专科	了解很多	有时	很少	经常	经常	有时	经常	经常	经常	有时	也许会	也许会	良好的住房、教育、体面的工作和良好的当地医疗设施	同意	非常不同意	非常不同意	不同意	同意	非常不同意	同意	不同意	不需要	20	128	略	略	略	有点赞同	基本不赞同	基本赞同	非常不赞同	有点不赞同	基本不赞同
1163	39	男	专科	了解很多	很少	很少	很少	经常	经常	有时	有时	有时	有时	肯定会	不会	良好的住房、教育、体面的工作和良好的当地医疗设施	不确定	不确定	非常不同意	非常同意	非常不同意	不同意	不同意	不同意	不需要	20	128	略	略	略	基本赞同	基本不赞同	基本不赞同	基本不赞同	有点不赞同	基本赞同
1164	61	男	初中	了解很多	很少	经常	很少	有时	有时	经常	有时	很少	有时	也许会	也许会	良好的住房、教育、体面的工作和良好的当地医疗设施	不同意	不确定	同意	不同意	非常不同意	不同意	非常不同意	同意	需要	20	128	略	略	略	基本赞同	基本不赞同	基本赞同	非常不赞同	基本赞同	有点不赞同
1165	43	女	小学	了解很多	很少	经常	很少	有时	很少	经常	经常	经常	有时	肯定会	不会	良好的住房、教育、体面的工作和良好的当地医疗设施	非常同意	不同意	不确定	同意	不同意	不同意	不同意	不确定	需要	20	128	略	略	略	有点赞同	有点赞同	非常不赞同	有点赞同	非常赞同	有点赞同

## Sheet: Original Data 2
序号	(1)1、年龄:___岁	2、性别:	3、教育:	4、对疾病的了解:	（1）医生向您提供阅读材料时，您需要他人帮助的频率是多少?	（2）当您需要帮助的时候，您能很容易地找到⼈帮助您吗?	（3）您填写正式文件需要帮助吗?	（4）当您与医生或护士交谈时，您是否向他们提供他们所需的所有信息?	（5）当见医生或护士的时候，您知道应该问什么样的问题吗?	（6）去看医生的时候，如果有听不懂的地方，您会坚持让医生都给您解释清楚为止吗?	（7）您是不是平时喜欢看各种各样有关身体健康的信息?	（8）您会不会时不时地认真想过，看到的那些健康信息是否在您自己身上真正适用?	（9）您会不会总是仔细确认，核实清楚看到的那些有关身体健康的信息是否可信、可靠?	（10）您会根据自己的了解质疑医生或护士的建议吗?	（11）您是否认为有很多方法可以对“政府在公共卫生宣传，疾病预防、治疗等各个方面的表现如何”发表意见?	（12）您认为影响健康的最重要因素是什么?	（1）我知道网上可以找到什么样的健康资源	（2）我知道网上去哪可以找到有用的健康资源	（3）我知道如何在网上找到有用的健康资源	（4）我知道怎样利用网络来解答自己的健康问题	（5）我知道如何利用网上的健康信息来帮助自己	（6）我具备评价网上健康资源好坏的能力	（7）我能区分高质量与低质量的网上健康资源	（8）我有使用网络信息来做出健康决策的自信	（1）体温达到38度或者38度以上，需要去医院治疗。如果体温计显示37.9度时，需要去医院治疗吗?	(1)（2）20个人中可能有4个人得感冒，得感冒的可能性有多大? 回答：___％	(1)（3）60岁女性的最大心率为每分钟160次，运动时最好不要超过最大心率的80%。女性最大心率的80%是每分钟多少次? 回答：每分钟 ___ 次	(1)（4）如果您吃了半盘胡萝卜，那么您吃了多少克碳水化合物?营养成分： 每盘含量2.5份胡萝卜，每份胡萝卜含量85克。 每份胡萝卜营养成分： 卡路里 45 脂肪中的卡路里含量 0 脂肪总量 0克 0% 饱和脂肪 0克 0% 胆固醇 0毫克 0% 钠 55 毫克 2% 碳水化合物总量 10克 3% 膳食纤维 3克 12% 糖 5克 蛋白质 1克 回答：___克	(1)（5）医生告诉您您胆固醇高，接下来5年内您心脏病发病率为10%。如果您开始服用降胆固醇药物，您可以降低30%的发病率。如果您服用这种药药，您接下来5年内的心脏病发病率是多少? 回答： ___％	(1)（6）乳房X光检查用于筛查女性是否患有乳腺癌。假阳性是错误地显示阳性结果的测试，但实际上检查的人并没有得病。实际上，85%的乳房X光检查结果都是假阳性。如果1000名女性接受了乳房X光检查，并且200名被告知检查结果异常，那么有多少名女性实际上可能患有乳腺癌? 回答:___女性	（1）如果我生病了，是我自己的行为决定了我多快才能好起来。	（2）身体健康要靠我自己。	（3）如果我生病了，那就是我自己造成的。	（4）我身体是否健康主要是由我自己的行为决定的。	（5）如果我照顾好自己，我可以避免生病。	（6）如果我采取正确行动，我可以保持健康。
1	25	2	5	3	3	3	3	1	2	3	2	2	2	2	3	2	2	2	2	3	3	4	4	4	2	50	128	0.6375	3	170	4	4	4	4	4	4
2	35	2	4	3	2	1	2	1	2	1	1	3	3	2	1	2	4	3	3	3	3	3	3	3	2	50	80	5	6	30	4	4	2	4	4	4
3	52	2	4	3	3	3	2	2	3	2	2	2	2	1	2	1	3	4	4	2	4	3	3	3	2	20	70	7	80	30	4	4	4	4	4	4
4	45	2	2	1	3	3	3	1	3	1	3	3	1	1	1	2	1	1	1	1	1	1	1	1	2	50	120	10	30	100	6	6	6	6	6	6
5	29	2	5	2	3	2	3	1	1	2	2	2	2	1	2	2	4	4	4	4	4	4	4	4	1	20	128	3.1875	7	30	5	5	5	5	5	5
6	51	2	2	3	2	1	3	2	3	2	3	2	2	3	2	1	3	3	3	3	3	3	3	3	2	70	200	42.533	3	6	4	5	6	6	6	6
7	39	2	6	2	2	2	2	1	1	1	1	1	1	1	1	1	3	3	3	3	3	3	3	3	2	10	200	0.6375	3	170	5	6	4	4	5	5
8	30	2	5	3	2	3	3	1	1	1	1	1	2	2	2	2	2	2	3	3	3	3	3	3	2	20	140	58	2	30	5	5	4	4	6	6
9	38	2	3	3	2	1	1	1	2	2	2	2	2	3	3	1	4	4	4	3	3	2	3	3	1	20	120	20	40	10	2	5	5	5	5	5
10	40	2	4	3	2	2	1	2	2	2	2	1	2	2	3	1	3	3	3	3	3	3	4	3	2	50	120	5	20	10	5	6	4	5	6	6
11	51	2	6	2	2	1	2	1	1	1	1	2	1	2	2	1	4	4	4	4	4	4	4	4	1	20	120	25	3.3	30	4	6	4	4	5	5
12	36	2	4	3	3	1	3	1	1	2	1	2	1	3	1	1	4	4	4	4	5	4	4	4	1	20	128	0.6375	7	30	4	6	5	5	6	6
13	41	2	5	3	2	2	2	1	2	2	2	2	2	2	1	1	4	3	3	2	3	3	3	3	2	20	128	25	7	30	6	6	5	6	5	5
14	21	2	5	3	2	1	2	2	2	1	3	3	1	2	1	1	4	4	4	4	4	4	4	4	1	20	128	10	70	30	4	4	2	3	4	5
15	21	2	5	3	1	3	1	1	2	3	2	1	2	2	2	2	4	4	4	4	4	3	3	3	1	20	128	12.5	0	30	3	5	3	3	2	4
16	20	2	5	3	3	2	2	1	1	1	3	1	1	3	2	2	3	3	3	3	3	4	4	2	1	20	102.4	12.5	7	30	5	6	5	5	4	6
17	20	2	5	2	3	2	2	1	1	1	1	2	2	3	3	1	4	4	4	4	4	2	2	2	1	20	128	125	7	30	2	5	3	4	3	4
18	22	2	5	3	2	2	2	2	2	2	2	2	2	2	2	2	3	3	3	3	3	3	3	3	1	80	128	0.6375	0	30	5	5	5	5	5	5
19	40	2	5	2	2	2	2	2	2	2	2	2	2	2	2	2	3	3	3	3	3	3	3	3	1	20	128	3	7	30	5	4	5	5	4	4
20	52	2	5	1	1	1	2	1	1	1	1	2	1	3	1	1	5	3	3	4	3	2	3	3	1	1	80	1	5	5	5	4	2	1	2	2
21	39	2	4	3	2	2	2	2	2	2	2	2	2	2	2	1	3	3	3	3	3	3	3	3	1	15	1	20	20	20	3	4	4	4	4	4
22	51	2	2	3	1	2	1	1	1	1	1	1	2	2	2	1	4	3	3	3	4	2	2	2	1	20	128	41.7	0.3	30	5	6	6	6	6	6
23	36	2	4	3	3	1	3	1	1	1	1	2	2	2	3	1	3	3	3	3	3	3	3	3	2	20	128	100	3	30	3	3	4	4	3	5
24	47	2	6	2	2	3	2	1	1	1	2	1	1	1	2	1	3	3	3	3	3	3	3	3	1	20	128	12.5	7	30	5	2	2	4	1	2
25	34	2	5	3	2	1	2	1	2	1	2	2	2	2	2	2	3	2	2	3	3	3	2	2	2	20	128	53	3	17	4	4	4	5	4	4
26	21	2	5	3	3	2	1	1	2	1	3	2	1	2	2	1	4	4	4	3	4	4	4	4	1	25	110	10	3	20	2	5	1	1	1	1
27	41	2	4	4	2	2	3	1	2	1	1	2	1	3	2	1	3	3	3	3	3	3	3	3	2	20	128	6.25	7	30	4	5	3	4	4	5
28	51	2	4	2	2	1	2	1	2	2	1	1	1	2	1	1	3	3	4	4	4	3	3	3	2	20	128	5	7	30	5	6	3	5	5	5
29	38	2	2	4	2	3	2	1	2	2	2	2	2	2	3	2	3	3	4	3	3	3	3	3	2	5	148	12	50	20	2	2	2	3	2	2
30	40	2	6	3	2	3	2	3	3	2	2	2	2	2	2	1	3	3	3	3	3	3	3	3	2	18	？	？	？	？	4	4	4	4	4	4
31	29	2	5	2	2	3	1	2	2	1	1	2	1	2	1	2	3	4	4	4	4	4	4	4	1	100	128	48.88	3	30	5	5	3	5	5	5
32	22	2	5	3	2	2	2	2	2	2	2	2	2	2	2	2	3	3	3	3	3	3	3	3	1	20	128	25	1	1	4	4	4	4	4	4
33	21	2	5	3	1	2	2	1	1	1	2	1	1	1	1	2	3	3	3	3	3	3	3	3	1	20	128	5	0.03	30	5	5	4	4	4	4
34	31	2	6	4	2	4	2	2	3	3	3	3	3	2	3	2	3	3	3	3	3	2	4	4	1	20	128	63.75	7	30	4	3	3	3	3	4
35	20	2	5	3	3	1	3	1	2	1	2	2	1	3	1	1	4	4	4	3	4	3	4	3	1	40	128	25	5	30	3	4	2	3	3	5
36	21	2	5	3	2	1	1	1	2	1	1	1	1	2	1	2	4	4	4	4	4	4	4	4	1	20	128	63.75	3	30	6	6	3	3	3	6
37	22	2	5	3	2	1	2	2	2	3	2	1	2	1	2	2	4	4	4	4	4	4	4	4	1	20	128	11.9	15	170	3	6	1	3	3	6
38	22	2	5	3	2	3	1	2	2	2	2	2	2	2	2	2	4	4	4	4	4	3	4	4	2	20	128	10	10	10	4	4	3	4	4	4
39	21	2	5	3	2	2	1	1	2	1	1	2	1	3	1	2	4	4	4	4	4	4	3	4	2	20	128	0.6375	3	25	5	6	4	5	5	5
40	21	2	5	3	3	2	2	1	1	2	2	2	2	2	2	2	3	3	4	3	4	1	4	4	1	100	85	10	7	30	1	2	2	4	2	2
41	22	2	5	3	2	2	1	1	2	2	3	2	3	3	2	2	3	3	3	3	3	4	4	3	1	60	140	25	5	50	5	5	3	3	4	4
42	21	2	5	2	2	1	2	2	1	1	2	2	1	3	2	1	4	4	4	4	4	4	3	4	2	20	130	7	20	50	4	4	3	4	3	4
43	21	2	5	2	3	1	3	1	1	1	1	1	1	1	1	1	5	5	5	5	5	5	5	5	1	20	128	5	7	30	1	6	1	6	1	6
44	22	2	5	3	2	2	2	2	2	1	1	1	1	2	1	1	3	3	3	3	3	3	3	3	1	20	120	3.18	0	30	3	5	3	4	3	3
45	21	2	5	4	1	3	1	1	2	1	2	2	3	2	2	2	4	3	2	2	4	2	2	2	1	20	128	5	30	100	5	5	3	2	3	4
46	49	2	5	3	2	2	3	1	2	2	2	2	3	2	2	2	4	3	4	4	4	4	4	4	2	20	128	12.5	6	50	5	5	3	4	3	4
47	21	2	5	3	2	2	3	1	1	1	2	1	2	2	1	2	3	1	3	4	3	4	3	4	1	20	1280	0	2	3	2	4	5	2	5	4
48	22	2	3	3	2	2	2	1	1	2	1	2	1	2	2	1	4	4	4	3	4	3	4	3	1	20	128	25	3	30	3	6	3	4	5	5
49	21	2	5	1	1	1	3	1	3	1	1	1	1	1	1	1	1	1	1	1	1	1	1	1	1	0	0	0	0	0	1	1	1	1	1	1
50	21	2	5	3	2	2	2	1	3	2	3	2	2	2	2	2	4	3	3	3	4	3	3	2	2	20	128	12.5	3	20	4	4	3	4	2	4
51	21	2	5	1	1	1	1	1	1	1	1	1	1	2	3	2	4	4	5	3	3	3	3	3	2	20	120	5	5	100	1	1	3	2	1	5
52	22	2	5	3	3	2	3	1	2	3	2	2	2	2	2	2	4	4	4	4	4	4	4	4	1	20	288	1062.5	-20	30	5	5	5	5	5	5
53	21	2	5	2	1	2	3	1	2	1	2	3	2	1	1	1	2	1	2	3	4	3	2	3	2	20	1240	0	20	20	5	4	4	4	4	5
54	21	2	5	3	2	2	2	2	2	2	2	2	2	2	2	1	4	4	4	4	4	4	4	4	1	50	160	55	60%	200	4	3	3	4	2	2
55	22	2	5	2	2	1	1	2	2	2	2	2	2	2	2	1	4	4	4	4	4	4	4	4	1	20	100	5	5	20	4	6	3	3	3	3
56	21	2	5	1	1	1	1	1	1	1	3	1	1	1	3	1	1	1	1	3	5	5	5	5	1	77	90	10	7	30	4	4	5	6	2	3
57	21	2	5	1	1	1	1	1	1	1	1	1	1	1	1	2	3	3	4	4	5	5	5	5	1	20	128	3.1875	0.07	30	6	6	4	4	3	4
58	22	2	5	3	3	2	2	3	2	1	2	2	3	3	2	2	3	4	4	3	3	4	3	3	1	20	128	150	2	60	4	4	3	4	3	4
59	22	2	5	2	2	1	2	2	3	2	1	2	1	3	3	1	3	3	3	3	3	3	4	4	2	5	80	2	50	100	3	3	1	3	3	5
60	21	2	5	1	2	1	2	1	1	1	1	1	1	3	1	1	4	4	4	4	4	4	4	4	1	20	128	20	7	30	4	5	3	5	3	4
61	20	2	5	4	2	2	2	2	2	2	2	2	2	2	2	1	4	4	4	4	4	4	4	4	1	25	120	3	20	5	4	4	3	4	3	3
62	21	2	5	2	2	1	3	1	1	1	1	1	1	1	2	1	4	4	4	4	4	4	4	4	1	20	128	12.5	7	30	5	6	5	5	4	6
63	21	2	5	3	2	2	2	1	3	2	2	2	2	3	2	1	2	2	2	2	2	2	2	2	2	50	80	6	1	30	2	2	2	3	2	3
64	21	2	5	4	1	1	1	1	3	3	3	2	2	2	2	1	1	3	3	3	3	3	2	1	2	100	160	2	5%	200	1	6	6	6	6	6
65	22	1	5	4	3	1	2	1	1	2	3	2	2	2	1	2	3	3	3	4	4	4	3	4	1	20	128	12.5	6.6	30	5	6	4	5	2	6
66	21	2	5	3	3	2	1	1	3	3	1	1	3	3	1	1	2	1	2	2	3	3	3	3	1	50	3	12	45	t	6	5	3	3	4	4
67	22	2	5	3	3	2	2	2	2	3	2	3	2	2	2	2	3	3	3	3	3	3	3	3	1	50	120	3	20	3	3	4	3	2	3	3
68	22	2	5	4	1	2	1	2	3	3	3	2	3	2	2	2	3	3	3	3	3	2	3	3	1	20	128	10	7	650	6	6	3	6	6	6
69	22	2	5	3	2	2	2	2	2	2	2	2	2	2	2	2	2	4	4	4	4	4	4	4	1	100	128	286	50	170	5	5	5	5	5	5
70	33	2	5	3	3	1	3	1	1	1	2	2	3	2	2	2	2	4	4	4	4	4	4	2	2	20	128	25	7	200	4	4	2	4	1	3
71	48	2	2	4	1	2	2	2	3	2	2	2	3	3	3	2	3	3	3	3	3	3	3	3	2	80	70	5	70	30	6	6	5	5	5	5
72	34	2	3	4	3	3	2	1	2	3	3	3	3	2	2	2	3	3	3	3	3	3	3	3	1	20	160	10	10	200	3	4	4	4	4	4
73	25	2	6	1	3	1	3	1	1	1	1	1	1	1	2	2	5	5	5	5	5	5	5	5	1	0	96	21	7	30	6	6	5	6	6	6
74	24	2	6	2	3	3	2	1	1	2	3	2	1	2	2	2	4	3	3	2	3	3	4	2	1	20	128	12.5	7	30	4	5	3	4	5	5
75	23	2	6	2	2	1	2	1	1	2	2	2	2	2	2	1	3	5	5	5	4	5	4	4	1	20	128	10	7	170	5	5	4	5	5	5
76	56	2	1	4	1	2	1	2	3	1	2	2	2	2	2	2	3	3	3	3	5	3	3	3	1	20	128	12.5	7	30	4	4	4	4	4	4
77	40	2	5	2	3	1	3	1	2	2	2	1	2	2	2	2	3	1	3	3	3	3	3	3	2	20	128	1062.5	7	30	1	1	3	2	1	1
78	24	2	6	2	2	1	2	1	1	1	3	1	1	2	1	1	5	5	5	5	5	5	5	5	2	20	108	12.5	7	30	6	6	3	5	5	5
79	50	2	1	2	2	2	2	2	2	2	2	2	2	2	2	1	3	3	3	3	3	3	3	3	1	20	138	25	7	30	4	5	3	4	4	4
80	50	2	3	3	1	3	1	2	2	2	2	1	1	3	3	2	3	2	2	2	2	2	3	3	2	5	128	12.5	不知道	%5	3	6	2	5	3	2
81	23	2	5	3	2	2	2	1	1	1	2	2	2	2	2	1	3	3	3	3	3	3	4	3	1	0.05	128	3	0.2	500	4	4	3	3	3	4
82	52	2	2	3	2	2	2	1	3	1	1	3	1	3	3	1	3	3	3	3	3	2	3	3	2	50	140	不知道	不知道	不知道	2	4	2	2	3	4
83	51	2	2	4	3	2	2	2	3	2	2	2	3	3	2	1	4	5	5	5	4	4	2	4	2	50	128	6.375	70	30	2	5	1	5	6	5
84	52	2	5	3	2	2	2	1	1	1	2	2	2	2	2	2	3	3	3	3	4	4	4	3	2	20	160	25	7	30	3	3	3	3	4	3
85	51	2	5	2	3	1	3	1	1	1	1	1	1	1	2	1	4	4	4	4	4	4	4	3	2	20	128	25	7	30	5	6	5	6	5	5
86	30	2	6	3	3	1	2	1	2	3	3	2	1	3	2	2	3	3	3	4	3	3	4	2	1	20	128	25	7	30	3	5	1	4	4	5
87	32	2	4	2	3	1	3	1	1	2	1	1	1	3	3	1	4	4	4	4	4	4	4	4	1	5	148	2，5	7	30	4	4	2	4	4	5
88	32	2	4	3	3	2	3	1	1	1	3	2	1	2	2	1	3	3	3	4	2	3	4	3	1	20	140	20	30	100	2	5	2	3	4	5
89	33	2	4	1	3	1	3	1	2	2	2	2	2	3	3	1	2	2	2	1	2	2	4	2	1	50	100	10	10	30	2	6	3	5	3	4
90	34	2	5	3	3	2	3	1	1	1	2	2	1	3	1	1	2	2	3	2	4	4	4	2	1	20	128	12.5	7	150	5	5	4	4	3	4
91	24	2	5	3	2	3	2	1	2	2	1	1	1	2	3	2	4	4	4	4	4	4	4	4	2	20	128	12.5	7	30	4	5	4	4	4	5
92	44	2	6	2	2	1	2	1	1	1	3	3	2	2	2	1	4	4	4	4	4	4	3	4	2	20	128	3	3	30	5	6	5	5	5	5
93	22	2	2	1	2	1	3	1	2	2	2	2	2	2	2	2	3	3	3	3	3	3	3	3	1	99	20	1	0	10	4	5	3	3	5	5
94	30	2	5	2	2	1	1	1	1	1	1	1	1	1	1	1	5	5	5	5	5	5	5	5	2	20	128	298	63	30	6	6	6	6	6	6
95	25	2	2	2	1	1	2	1	2	2	1	2	2	1	2	1	3	3	3	3	3	3	3	3	1	20	120	3	5	20	6	6	1	3	3	3
96	27	2	2	3	3	1	2	1	2	1	3	2	1	3	2	2	3	2	3	3	4	3	2	3	1	20	120	5	0	20	3	6	3	6	3	6
97	34	2	5	3	2	1	3	1	3	2	2	2	1	1	2	2	2	3	3	3	3	3	4	2	2	20	128	2125	7	30	4	6	5	5	3	5
98	32	2	2	3	2	2	2	1	2	2	2	2	2	3	3	1	3	4	4	3	3	2	3	3	2	20	128	2	20	1	4	5	2	4	5	5
99	28	2	2	3	3	2	3	1	2	2	2	2	2	2	2	2	3	3	3	3	3	3	4	3	1	20	120	5	1	20	4	4	4	4	3	3
100	28	2	4	3	3	1	3	1	2	1	1	2	1	3	3	2	3	3	3	3	3	4	4	2	1	20	128	104	3	0	3	6	1	5	5	6
101	29	2	4	4	2	2	1	2	2	3	1	2	3	3	2	1	3	3	3	3	3	2	2	2	1	100	100	3	1	50	1	3	2	2	2	2
102	26	2	4	3	3	2	3	1	1	1	3	2	2	3	2	1	3	3	3	3	3	3	3	3	1	25	108	3	5	2	2	3	3	3	3	3
103	35	2	5	3	3	1	3	1	1	1	2	2	1	2	2	2	3	3	3	3	4	3	4	3	1	20	128	25	7	30	5	4	3	3	1	1
104	32	2	4	3	2	2	2	2	2	2	2	2	2	2	3	2	3	3	3	3	3	4	3	3	1	50	120	200	5	160	5	5	5	3	2	2
105	26	2	5	3	2	1	3	1	1	1	2	1	1	3	1	1	5	5	5	3	4	4	4	4	1	25	128	255	10	650	4	5	4	4	4	4
106	42	2	6	3	2	2	2	1	2	2	2	2	2	2	2	2	4	4	4	4	3	3	3	3	1	20	82	9	12	2	3	4	3	3	4	5
107	41	2	2	3	3	1	3	1	1	1	1	1	1	2	1	1	4	4	4	4	4	3	3	3	1	20	128	25	0.71	150	5	5	2	2	4	4
108	32	2	5	3	2	2	3	1	1	1	1	1	2	3	2	2	4	4	4	4	4	4	5	4	1	60	90	3	30	41	6	6	2	6	6	6
109	34	2	2	2	3	2	3	2	1	2	1	1	2	3	3	1	3	3	3	4	2	3	3	4	1	5	160	10	10	200	3	2	4	4	5	4
110	28	2	4	3	3	3	2	1	2	2	2	2	2	2	2	1	3	3	3	3	3	4	4	3	1	20	128	10	7	30	5	5	5	5	4	4
111	30	2	5	3	2	2	2	1	3	3	3	3	3	3	2	1	3	3	3	2	2	2	3	3	1	20	128	12.5	7	30	5	5	4	5	3	4
112	34	2	4	3	3	2	3	1	2	1	3	2	2	2	2	1	3	3	3	2	4	2	2	2	2	20	128	0.32	10	5	4	4	3	5	4	4
113	48	2	2	3	2	2	3	2	3	2	1	2	2	3	2	2	3	3	4	2	3	4	4	3	1	20	128	12.5	5	30	2	4	2	4	3	2
114	43	2	4	3	3	2	3	1	1	1	2	2	2	1	2	1	4	4	4	4	4	3	4	4	2	25	128	25	7	30	2	3	2	2	4	3
115	58	2	2	3	2	2	3	2	2	2	3	2	3	2	1	1	3	3	3	3	3	3	3	3	2	20	80	4	10	20	4	5	4	4	5	5
116	34	2	1	3	2	1	3	1	1	3	2	2	2	2	2	1	3	3	3	4	4	4	4	3	2	50	120	2	10	1	4	5	5	5	5	5
117	25	2	3	4	2	1	3	1	1	2	3	3	2	3	3	1	3	3	3	2	3	3	3	1	1	20	128	31.875	6	170	3	3	1	4	3	4
118	39	2	5	3	2	2	2	1	2	2	2	2	2	2	2	2	3	3	3	3	3	3	3	3	2	20	128	3.1875	7	30	3	4	3	3	3	3
119	32	2	3	4	1	1	2	2	1	1	1	1	1	3	3	1	3	3	3	3	4	3	3	3	2	25	140	200	5	2	2	4	4	5	5	4
120	65	2	2	3	1	2	3	3	1	1	1	2	1	2	1	1	3	3	4	3	4	3	3	3	2	5	60	60	7	10	2	6	3	6	6	6
121	48	2	5	1	3	1	3	1	1	1	1	1	3	3	2	2	3	3	3	3	3	3	5	1	2	20	128	0.375	7	30	2	3	2	2	5	5
122	28	2	3	3	2	2	2	2	2	1	2	2	2	3	2	1	3	3	3	3	4	4	4	4	2	20	78	5	20	60	3	4	2	1	5	5
123	50	2	2	4	2	2	2	2	2	2	2	2	2	2	2	1	3	3	3	3	3	3	3	3	1	20	128	12.5	7	30	5	5	5	5	5	5
124	32	2	5	3	2	2	3	1	1	1	1	1	1	2	2	1	4	4	4	3	4	4	4	3	1	20	128	25	7	30	4	5	3	5	5	5
125	33	2	6	3	3	2	3	1	1	2	1	2	2	2	2	1	4	4	4	4	4	4	4	4	2	10	128	25	7	30	4	5	3	4	5	5
126	17	1	3	1	1	1	1	1	1	1	1	1	1	1	1	1	5	5	5	5	5	5	5	5	1	20	128	12.5	7	30	1	6	1	3	6	6
127	20	2	1	1	1	1	1	1	1	1	2	1	2	1	1	1	1	1	4	1	4	1	1	4	1	20	70	铀发	10	女↗	4	4	6	4	6	6
128	32	2	6	3	3	1	2	1	1	1	1	1	2	2	2	1	4	4	4	3	4	4	4	4	2	20	128	85	7	30	4	6	4	5	1	5
129	62	2	3	2	2	2	2	2	2	1	2	2	2	2	2	1	3	4	3	3	3	3	5	4	2	6	60	12	7	20	2	6	3	2	3	3
130	38	2	4	3	2	2	3	2	1	2	2	2	2	3	2	2	4	4	4	4	4	4	4	4	1	50	120	10	10	50%	4	6	1	4	4	3
131	50	2	4	3	3	2	2	1	1	2	1	2	2	2	2	1	3	4	4	3	3	4	3	4	2	20	128	125	7	200	4	5	5	6	6	6
132	48	2	5	3	3	2	3	1	2	2	3	3	2	2	3	2	2	3	3	3	3	3	3	3	1	20	128	10	7	170	4	4	5	5	5	5
133	66	2	1	3	2	2	2	2	2	2	2	2	3	1	2	1	3	3	3	3	3	3	3	3	2	6	60	60	7	5	2	4	2	2	5	4
134	30	2	4	3	2	2	2	1	2	2	2	2	1	2	3	1	3	4	4	4	4	4	3	3	1	20	128	25	7	150	3	3	2	4	2	5
135	33	2	6	1	3	1	3	1	1	2	1	1	1	3	3	1	4	4	4	4	4	4	4	4	2	29	128	12.5	0	40	6	6	1	6	6	6
136	35	2	5	2	3	1	3	1	1	1	1	1	1	2	1	1	4	4	4	4	4	4	4	4	2	20	75	12.5	3	30	5	5	3	5	3	3
137	30	2	4	3	2	2	2	1	1	1	2	2	2	1	2	1	2	2	2	3	3	3	2	2	2	40	140	10	3	2	2	6	2	4	2	4
138	39	2	5	3	3	1	3	1	2	1	3	2	2	2	2	1	4	4	4	4	4	3	3	3	2	20	128	25	7	30	3	5	5	5	5	5
139	28	2	5	1	2	2	2	2	2	2	2	2	2	2	2	1	2	2	2	4	4	4	4	3	1	20	128	15	3	30	3	4	3	3	3	4
140	27	2	5	3	2	2	3	1	2	2	2	2	2	2	2	1	4	4	4	4	4	3	3	3	2	20	160	25	3.3	50	3	6	3	5	4	3
141	31	2	4	3	2	2	2	2	2	2	2	2	2	2	2	2	2	4	5	5	5	5	5	5	1	0.2	110	85	10	0	5	6	3	4	5	5
142	29	2	4	3	3	1	3	1	1	1	3	2	2	3	3	2	4	3	3	4	4	5	5	4	2	20	128	31.875	0	30	5	6	1	3	5	5
143	32	2	4	2	2	1	2	1	1	2	1	2	1	3	2	1	3	3	3	4	4	3	4	3	1	30	80	8	6	5	6	6	3	6	6	6
144	32	2	2	4	2	2	1	1	2	2	2	2	1	3	3	2	3	3	3	4	4	3	4	3	1	4	160	29	0	200	4	5	4	4	5	4
145	36	2	3	3	3	1	3	1	3	2	3	2	2	3	2	1	4	4	4	4	4	3	3	4	2	20	108	2.5	7	30	5	6	5	6	6	6
146	43	2	5	3	3	1	3	1	1	1	2	2	2	2	3	1	3	3	3	3	3	4	3	2	2	20	128	0.6375	7	30	4	5	5	5	5	5
147	39	2	1	2	1	1	2	1	1	1	2	2	1	3	3	1	3	3	3	4	3	5	5	4	1	20	128	0.31875	20	30	1	6	1	5	5	6
148	33	2	1	3	3	1	3	1	2	1	1	1	3	1	2	2	5	3	3	3	5	5	5	4	2	20	60	1	10	健康	1	6	6	6	1	6
149	24	2	3	4	1	2	2	2	2	1	3	2	2	1	2	1	3	3	3	3	3	3	3	3	2	50	150	15	7	170	5	6	3	4	3	4
150	44	2	5	3	2	2	2	1	1	1	1	2	1	2	1	1	3	4	4	3	4	4	4	4	1	20	128	0.3187	7	30	1	5	2	5	1	5
151	25	2	4	3	2	2	2	1	1	1	2	2	2	3	2	2	3	3	4	3	2	2	4	2	1	20	128	0.6375	1.6807	30	1	3	3	4	5	6
152	28	2	5	3	3	1	3	1	1	2	2	2	2	2	2	1	4	4	4	4	4	4	4	4	2	20	100	3	5	30	5	6	4	5	4	6
153	28	2	3	3	2	2	2	2	2	2	3	2	1	2	2	2	4	4	4	3	4	4	4	4	2	60	30	10	30	50	5	5	2	2	5	5
154	29	2	5	3	2	1	2	2	2	3	3	2	1	2	2	1	2	3	3	4	4	3	3	4	1	40	180	20	40	30	1	6	1	6	5	6
155	27	2	5	3	3	3	3	1	1	3	1	1	2	3	3	1	4	4	4	4	4	4	4	3	1	20	160	10	10	10	4	4	4	4	4	4
156	35	2	2	3	2	1	3	1	1	1	2	2	2	3	3	1	3	3	3	3	2	2	2	2	2	50	160	10	50	100	3	6	2	6	6	6
157	30	2	6	3	2	1	2	1	2	2	1	2	1	3	3	1	3	3	2	2	2	2	2	2	2	5	128	5	7	30	4	5	4	4	3	3
158	35	2	5	3	2	1	2	1	1	2	2	1	2	2	1	1	4	4	4	4	4	3	3	3	1	0-100	128	25	7	17	3	4	3	4	4	4
159	32	2	6	3	1	1	2	1	2	1	2	2	3	2	3	1	3	3	3	3	3	3	4	4	1	20	128	12.5	0.07	30	4	4	3	4	4	4
160	56	1	6	3	1	1	3	1	2	1	1	2	1	1	1	2	3	3	3	3	3	4	4	3	1	40	65	5	不知道	2	5	6	3	5	4	5
161	42	2	4	3	2	1	2	1	1	2	1	1	1	3	1	1	3	3	3	3	3	3	4	2	2	20	120	25	52	20	2	5	5	5	5	5
162	33	2	4	3	2	2	2	1	1	1	2	2	2	2	2	1	3	3	3	2	2	2	2	2	1	10	100	10	10	600	1	4	1	4	1	2
163	31	2	5	3	2	1	3	1	1	1	1	1	1	3	3	1	4	4	4	4	4	4	4	4	2	100	150	10	10	100	6	6	6	6	6	6
164	33	2	5	3	3	2	2	1	2	1	2	2	2	2	2	2	4	4	4	4	4	3	4	4	1	20	128	12.5	7	30	2	5	3	5	3	4
165	33	2	6	3	3	2	3	1	2	3	2	2	2	3	2	1	4	3	4	3	4	4	4	4	2	20	128	5	70	30	4	5	2	5	3	5
166	40	2	3	3	1	2	2	1	1	1	3	3	3	1	3	2	2	2	2	2	1	2	1	1	1	50	128	12.5	20	40	3	5	2	3	2	2
167	46	2	5	3	2	2	2	2	2	2	2	3	2	2	2	2	3	3	3	3	3	3	3	3	2	25	120	2.5	2	1.5	3	4	2	5	5	5
168	25	2	4	3	3	1	3	1	1	2	2	2	2	2	2	2	5	5	5	5	5	5	5	5	1	20	128	1	1	1	6	6	6	6	6	6
169	25	2	4	3	2	2	2	2	2	2	3	2	3	2	2	2	3	3	3	2	3	2	2	1	2	50	128	13.4	20	30	3	2	2	3	4	3
170	30	2	5	2	2	3	3	3	1	3	1	3	2	1	2	2	1	1	3	2	3	4	3	4	1	1	20	52	2	2	3	5	3	6	3	6
171	20	2	4	4	2	2	2	2	2	2	2	2	2	2	2	2	2	2	2	2	2	2	2	2	2	20	120	20	25	Y	2	2	2	2	2	2
172	32	2	4	3	3	1	3	1	1	1	2	2	1	2	2	1	4	4	4	4	4	4	4	4	2	20	120	3	45	100	2	6	2	4	4	6
173	35	2	6	3	2	2	2	1	2	2	2	2	1	2	2	2	3	4	3	3	3	3	3	3	2	50	2	1	1	100	3	3	3	3	3	3
174	40	2	4	1	1	1	3	3	1	1	3	3	1	3	1	2	1	1	1	3	2	4	4	2	2	20	50	45	39	50	4	3	1	1	1	1
175	42	2	4	3	1	2	3	1	1	1	2	2	2	1	1	2	3	5	3	4	2	4	3	2	2	80	140	1	30	160	3	5	3	4	3	4
176	28	2	6	3	3	1	3	1	1	3	1	1	3	2	2	2	3	3	5	5	5	5	5	5	1	20	128	3.18	0	0	6	6	4	5	5	5
177	38	2	5	3	2	2	2	1	1	2	1	1	2	2	1	2	4	4	4	4	4	4	4	4	2	25	128	5	7	30	4	5	4	4	4	3
178	27	2	4	4	2	2	2	1	2	2	3	3	3	3	3	1	1	1	1	1	1	1	1	1	2	20	120	30	6	300	1	4	3	3	1	1
179	29	2	5	3	1	2	3	1	2	1	2	3	2	2	2	2	3	3	3	1	1	1	3	1	1	20	128	3.1875	7	30	2	3	3	4	3	3
180	25	1	4	3	2	3	3	3	3	3	3	3	3	3	3	2	3	3	3	3	3	3	3	3	1	50	128	12.5	7	38	3	3	4	3	3	3
181	30	2	2	4	1	2	2	1	2	1	3	3	2	2	3	2	3	3	3	3	3	3	3	3	2	80	140	0	0	0	5	5	5	5	5	5
182	32	2	6	3	2	2	2	1	2	1	2	1	2	2	2	1	4	4	3	3	3	3	4	3	2	20	128	12.5	7	30	5	5	3	3	5	5
183	36	2	2	4	1	2	1	1	1	1	1	1	1	1	1	1	2	2	2	2	2	2	2	2	1	2	128	3	6.6	30	2	6	1	5	6	5
184	26	2	5	3	3	3	2	1	2	2	3	2	1	3	2	2	3	3	3	3	3	3	4	3	1	5	128	12.5	7	30	5	5	3	4	4	4
185	41	2	2	1	2	1	3	1	1	2	1	2	3	3	3	1	2	2	2	2	1	4	4	1	1	20	128	12.5	3	30	1	6	4	6	5	6
186	38	2	5	3	2	1	1	3	2	2	3	3	3	3	3	2	3	3	3	2	4	3	3	3	2	20	128	90	3	30	1	1	3	5	4	5
187	28	2	1	3	3	4	3	1	1	2	3	3	2	3	2	2	4	4	4	4	4	4	4	4	2	40	180	10	5	50	5	5	2	5	2	4
188	33	2	6	3	3	4	3	1	1	3	2	1	2	2	1	2	4	4	3	3	4	4	4	3	1	20	120	12.5	3.3	30	4	4	4	4	4	4
189	32	2	4	3	2	2	3	1	1	1	1	1	1	1	1	1	5	4	4	4	4	4	4	4	2	20	120	25.5	3	30	4	4	4	4	3	4
190	28	2	6	3	2	2	3	1	1	3	1	1	1	2	2	1	3	4	4	4	4	4	4	4	2	20	120	12.5	7	30	5	5	3	5	3	4
191	37	2	5	4	3	1	3	1	1	3	1	2	2	3	2	2	3	3	4	3	4	4	4	4	1	50	128	212	0.3	30	1	6	5	3	5	5
192	32	2	2	4	2	2	2	3	2	2	2	2	2	2	2	2	3	3	3	3	3	3	3	3	2	25	80	4	5	5	2	2	2	2	3	2
193	57	2	5	3	3	1	3	1	1	1	2	1	2	2	2	2	3	3	3	3	4	3	3	3	1	20	128	5	7	30	3	5	5	5	4	5
194	40	2	6	3	3	1	3	1	1	3	2	2	1	2	1	2	4	4	4	1	3	4	5	2	1	20	128	12.5	3.3	30	4	6	1	5	1	4
195	49	2	4	2	3	2	3	3	3	2	1	2	2	1	2	1	3	3	3	3	4	4	4	4	2	20	100	5	20	20	1	6	2	3	3	3
196	40	2	6	2	3	1	2	1	1	1	1	1	1	2	1	2	4	4	4	4	4	4	4	4	1	20	128	12.5	7%	30	3	3	2	2	2	4
197	29	2	6	2	2	2	2	1	1	1	2	2	2	2	2	2	4	4	3	4	4	4	4	4	1	20	128	63.75	7	30	5	5	4	3	3	4
198	36	2	5	2	2	2	3	1	1	1	3	2	2	2	2	1	3	3	4	3	3	3	4	3	2	20	128	25	6	170	5	5	3	5	5	5
199	36	2	6	2	3	1	2	1	1	2	2	2	2	2	2	1	3	3	3	2	3	4	4	4	2	20	128	12.5	7	30	3	2	2	2	3	2
200	34	2	1	2	3	3	1	2	2	2	3	2	2	1	1	2	3	3	2	3	1	3	2	3	1	20	128	略	略	略	2	2	4	2	3	1
201	51	1	2	3	1	1	2	3	2	1	1	2	3	1	2	1	5	3	3	1	3	2	4	2	1	20	128	略	略	略	6	2	2	4	5	4
202	40	2	6	2	3	1	2	1	1	1	1	2	2	2	2	2	4	4	4	4	4	4	4	4	2	50	120	5	30	20	4	4	4	4	4	4
203	46	2	1	3	3	1	1	2	2	2	2	1	1	1	2	2	1	3	4	3	3	2	2	1	2	20	128	略	略	略	3	5	3	3	3	3
204	54	1	3	3	2	1	3	2	3	3	1	3	1	2	1	2	1	2	3	2	3	5	1	1	1	20	128	略	略	略	1	2	5	1	1	3
205	53	1	2	2	1	4	1	2	2	2	1	2	3	2	3	1	2	2	3	4	3	1	2	4	2	20	128	略	略	略	2	2	1	5	4	5
206	39	2	1	4	2	2	2	1	1	2	1	1	2	3	3	2	4	1	3	3	5	3	2	3	1	20	128	略	略	略	3	3	2	2	2	2
207	30	2	4	1	3	3	1	2	2	2	3	1	1	3	3	2	1	3	2	5	1	2	1	4	1	20	128	略	略	略	3	3	2	2	4	5
208	36	2	4	1	2	4	2	2	1	1	2	2	1	2	1	2	2	2	3	3	3	2	3	2	1	20	128	略	略	略	4	3	2	2	4	2
209	38	2	6	2	3	1	2	1	2	2	2	2	2	3	2	1	3	3	3	3	3	3	4	3	2	20	128	0.64	7	30	5	6	6	6	6	6
210	60	1	2	3	3	2	2	2	1	2	1	1	2	3	1	1	4	1	5	3	4	4	5	5	2	20	128	略	略	略	6	5	1	2	2	5
211	31	1	4	2	2	2	1	1	2	3	3	3	3	1	1	1	3	2	2	1	1	2	4	4	1	20	128	略	略	略	3	1	2	1	4	3
212	28	2	3	2	2	4	3	1	2	3	2	1	2	2	1	2	3	3	5	4	2	3	4	3	1	20	128	略	略	略	2	1	4	2	3	1
213	31	2	3	1	2	1	1	1	2	1	2	3	3	2	1	1	1	2	4	1	3	4	2	2	2	20	128	略	略	略	1	1	4	3	3	3
214	38	2	2	2	1	1	1	1	3	1	2	2	2	2	1	1	1	2	1	4	4	2	2	3	1	20	128	略	略	略	5	2	6	5	3	2
215	26	1	2	2	2	3	3	2	2	2	2	3	2	2	3	2	3	5	3	1	1	3	1	4	2	20	128	略	略	略	4	3	2	4	1	2
216	54	2	5	4	2	4	1	2	3	3	1	1	3	2	2	2	1	1	1	2	4	1	3	3	1	20	128	略	略	略	3	2	5	1	2	2
217	33	1	3	1	3	1	2	1	1	2	3	3	1	1	2	1	4	1	2	4	3	3	3	5	1	20	128	略	略	略	6	1	5	6	1	3
218	60	1	2	2	1	1	3	2	2	2	2	2	2	2	3	2	3	2	1	3	1	1	3	4	2	20	128	略	略	略	4	6	4	1	4	2
219	37	2	3	1	3	3	1	2	1	3	3	1	3	3	3	2	5	2	2	1	4	3	5	1	1	20	128	略	略	略	6	2	4	2	3	1
220	34	1	4	3	3	2	2	1	1	2	3	2	3	2	2	2	3	3	1	1	1	1	2	2	1	20	128	略	略	略	3	4	3	3	4	1
221	27	2	1	1	1	3	2	2	2	2	1	1	2	1	3	1	2	3	2	2	1	1	1	2	1	20	128	略	略	略	5	3	6	4	6	2
222	57	2	1	4	1	2	3	2	2	2	2	1	1	1	1	2	3	4	2	3	5	1	2	4	2	20	128	略	略	略	3	1	5	2	2	2
223	58	1	3	3	2	2	2	2	3	1	1	1	3	3	1	2	2	1	2	3	1	1	4	3	1	20	128	略	略	略	2	2	3	3	3	1
224	55	2	1	1	1	2	3	3	2	1	1	2	2	1	2	2	2	2	2	2	1	1	3	5	2	20	128	略	略	略	1	3	5	2	6	3
225	34	2	4	3	3	2	3	3	3	1	2	2	3	1	1	1	1	4	2	5	5	3	2	4	1	20	128	略	略	略	6	2	6	6	1	2
226	36	2	5	3	3	1	3	2	2	3	1	2	2	2	2	1	3	3	3	2	4	4	4	2	2	25	120	100	5	15	4	6	2	4	5	5
227	37	1	4	3	2	2	3	3	3	2	2	1	3	1	2	2	4	3	1	3	1	4	3	2	1	20	128	略	略	略	6	4	3	6	6	5
228	54	2	3	3	2	3	1	1	2	2	2	1	3	2	2	2	1	4	2	5	1	1	2	1	2	20	128	略	略	略	6	5	4	2	1	3
229	49	2	3	3	3	3	1	2	3	2	3	3	1	2	1	1	1	2	2	4	1	2	3	2	1	20	128	略	略	略	3	2	3	4	1	2
230	53	1	5	3	1	4	1	1	1	3	2	3	1	1	1	1	1	1	4	2	1	4	2	1	2	20	128	略	略	略	2	6	2	3	6	3
231	54	1	3	1	2	2	2	1	2	2	3	3	2	2	3	1	5	5	5	4	3	1	2	2	2	20	128	略	略	略	5	5	1	2	5	1
232	49	1	2	1	3	3	1	3	2	1	2	3	2	2	3	2	1	5	3	3	2	2	4	3	1	20	128	略	略	略	3	2	1	5	4	5
233	38	2	5	3	2	2	1	3	3	2	2	2	2	1	2	1	4	3	1	1	2	3	5	2	1	20	128	略	略	略	4	6	3	1	3	5
234	54	2	1	3	3	3	2	3	2	3	2	2	1	2	3	2	1	1	3	2	2	2	2	3	1	20	128	略	略	略	4	3	1	2	6	1
235	59	2	3	3	1	4	2	3	2	1	1	3	2	1	1	2	3	2	2	2	4	3	1	3	2	20	128	略	略	略	2	6	5	4	1	1
236	59	2	1	1	3	2	3	3	1	3	2	3	1	2	1	2	3	1	2	1	5	1	2	3	1	20	128	略	略	略	2	4	2	4	2	4
237	54	1	3	2	2	2	2	2	3	2	2	2	3	2	3	2	1	4	1	4	5	5	3	3	2	20	128	略	略	略	4	2	3	2	3	3
238	48	1	3	2	3	2	2	2	1	1	3	1	3	3	2	1	5	5	3	4	4	3	2	3	1	20	128	略	略	略	1	1	6	1	4	6
239	61	2	2	3	2	1	2	3	1	1	3	2	2	1	3	2	1	1	3	1	3	1	2	4	1	20	128	略	略	略	2	3	3	2	2	3
240	31	2	5	3	1	2	1	2	3	1	3	3	2	2	1	1	2	3	3	3	1	5	4	2	2	20	128	略	略	略	5	4	1	5	4	2
241	27	2	3	1	1	1	3	2	3	1	2	3	3	2	2	2	3	4	5	2	2	3	1	2	1	20	128	略	略	略	2	2	3	1	3	1
242	39	1	4	1	2	4	3	1	2	1	2	2	2	1	1	1	5	4	2	1	1	1	4	2	2	20	128	略	略	略	2	5	6	2	3	3
243	27	2	2	4	1	3	2	2	2	2	3	2	2	2	2	1	2	4	2	3	4	1	3	2	2	20	128	略	略	略	1	6	1	6	3	5
244	63	2	1	4	1	2	3	3	3	1	3	2	2	3	3	1	3	1	1	1	1	2	1	1	1	20	128	略	略	略	2	2	6	6	1	1
245	61	1	4	2	1	1	2	2	1	2	1	1	2	1	1	2	5	1	2	4	3	2	1	2	2	20	128	略	略	略	1	1	5	2	3	4
246	29	2	5	1	1	1	2	1	1	2	2	3	2	3	3	2	4	4	5	3	3	2	5	1	1	20	128	略	略	略	2	3	3	3	3	2
247	55	2	2	3	2	3	3	1	3	2	3	3	2	2	2	1	2	2	4	2	3	1	2	2	2	20	128	略	略	略	2	1	2	3	1	3
248	62	2	5	2	3	2	1	1	1	1	3	2	2	3	2	2	1	3	2	2	5	4	1	5	1	20	128	略	略	略	4	2	1	1	3	4
249	62	2	4	1	2	1	1	2	3	3	2	2	3	1	3	2	2	3	4	2	5	1	4	3	1	20	128	略	略	略	2	4	3	1	6	3
250	28	1	3	2	3	2	2	2	3	2	2	2	2	1	3	1	1	1	2	1	2	1	3	2	1	20	128	略	略	略	4	6	2	2	2	6
251	53	2	3	3	3	2	1	2	2	2	2	3	1	2	3	2	3	1	1	5	1	1	2	2	2	20	128	略	略	略	2	1	1	4	5	2
252	53	1	4	3	2	3	1	2	1	1	3	2	1	2	1	1	1	4	2	2	2	1	1	3	1	20	128	略	略	略	1	4	2	4	3	3
253	47	2	3	1	2	1	2	2	3	1	2	2	3	3	1	2	4	1	1	5	1	3	5	1	1	20	128	略	略	略	3	1	3	1	3	2
254	48	1	3	4	3	1	1	3	2	3	2	1	2	1	1	2	3	3	3	5	3	1	1	3	1	20	128	略	略	略	4	1	5	3	2	2
255	48	2	1	2	1	2	2	2	2	2	1	3	3	2	1	1	3	2	2	5	1	1	3	1	1	20	128	略	略	略	3	6	2	2	2	1
256	55	2	3	2	2	1	2	2	1	1	1	1	2	3	1	2	5	2	2	5	1	2	3	1	1	20	128	略	略	略	2	2	1	5	4	3
257	57	2	1	1	3	2	2	2	2	3	2	2	1	1	2	2	2	2	3	2	3	4	3	4	1	20	128	略	略	略	2	3	2	2	2	4
258	61	2	4	4	3	2	2	2	1	2	2	1	2	1	2	2	1	1	1	1	4	2	3	1	2	20	128	略	略	略	1	1	3	1	4	6
259	27	2	2	3	2	2	3	2	3	3	2	2	1	3	1	2	2	2	4	3	5	1	1	3	2	20	128	略	略	略	6	1	4	6	4	2
260	39	2	6	1	2	1	3	1	1	3	2	3	2	2	2	1	4	4	4	4	4	4	3	4	2	20	128	12.5	6.7	30	4	6	3	4	3	3
261	34	1	3	1	3	3	1	3	3	3	2	3	1	1	3	2	1	4	5	2	2	1	1	2	2	20	128	略	略	略	5	5	2	1	2	1
262	40	1	3	2	2	2	3	3	1	2	3	1	1	2	1	2	1	1	1	1	5	5	3	3	1	20	128	略	略	略	3	2	3	3	4	1
263	40	1	4	4	3	1	3	2	2	2	2	3	1	2	1	1	2	2	4	3	2	5	2	4	1	20	128	略	略	略	2	2	3	6	1	1
264	35	2	4	3	3	1	1	2	2	2	2	3	1	1	2	1	1	5	1	4	3	2	3	3	2	20	128	略	略	略	4	2	3	2	3	2
265	35	2	2	4	2	4	3	1	3	2	3	1	1	3	3	2	1	3	5	5	1	2	5	2	2	20	128	略	略	略	2	2	2	4	5	5
266	48	2	4	3	3	2	1	3	3	1	2	2	3	3	1	2	2	3	3	2	5	3	2	1	1	20	128	略	略	略	4	5	2	1	4	4
267	60	2	3	1	2	2	3	2	2	2	2	2	3	3	2	1	2	3	1	4	1	4	3	2	1	20	128	略	略	略	6	3	2	6	1	5
268	57	2	4	1	2	3	1	2	2	1	2	2	2	1	3	2	4	1	3	2	3	3	5	3	2	20	128	略	略	略	5	4	6	4	2	6
269	32	2	3	2	1	3	1	3	3	3	1	2	2	3	1	1	3	2	2	2	2	2	5	1	2	20	128	略	略	略	4	4	4	1	6	3
270	37	2	4	3	1	3	3	1	2	3	1	1	3	2	2	1	3	3	3	3	4	1	1	2	2	20	128	略	略	略	2	1	3	5	2	3
271	32	1	1	1	2	4	1	2	3	2	1	3	2	1	3	2	1	1	5	4	2	5	4	1	2	20	128	略	略	略	5	1	4	6	1	1
272	34	2	2	2	3	4	3	2	2	3	3	3	2	1	1	1	2	5	1	4	3	3	3	3	2	20	128	略	略	略	4	1	5	5	5	3
273	31	1	2	2	3	3	3	2	2	1	2	3	2	1	1	2	3	5	1	3	3	5	2	2	1	20	128	略	略	略	2	3	1	2	3	5
274	36	2	1	3	2	4	1	2	2	2	1	1	1	3	3	2	4	2	2	2	1	4	2	2	2	20	128	略	略	略	3	4	3	5	3	1
275	35	2	3	4	2	3	3	2	2	2	3	1	3	1	2	2	2	2	3	3	5	1	3	4	1	20	128	略	略	略	3	6	2	6	4	4
276	34	1	3	4	2	1	2	3	2	2	1	1	2	2	2	1	2	3	3	1	2	1	3	2	1	20	128	略	略	略	4	3	4	2	2	3
277	29	2	2	2	1	2	2	2	3	2	1	2	2	3	2	1	3	2	2	5	3	1	3	2	1	20	128	略	略	略	4	4	2	1	3	3
278	52	1	1	4	3	1	2	1	1	1	2	2	1	1	1	2	4	1	1	2	3	2	3	4	1	20	128	略	略	略	4	2	4	6	3	3
279	28	1	3	1	2	1	3	2	2	1	1	1	2	1	2	2	2	3	2	5	2	3	3	3	2	20	128	略	略	略	5	6	2	1	4	4
280	34	2	1	1	3	1	1	1	1	1	3	3	2	2	1	2	2	2	5	4	1	3	3	1	1	20	128	略	略	略	1	1	2	3	4	3
281	45	1	3	2	1	3	2	2	1	2	2	3	2	3	1	2	1	2	3	4	4	2	1	5	2	20	128	略	略	略	3	1	2	3	2	1
282	47	1	3	3	2	1	3	1	3	3	3	1	1	3	2	1	2	3	3	5	2	2	4	3	1	20	128	略	略	略	1	6	3	4	6	1
283	44	2	1	3	2	2	3	3	2	3	3	2	3	1	1	1	2	5	5	4	3	2	2	3	2	20	128	略	略	略	5	3	3	3	4	2
284	38	2	3	2	2	2	3	3	1	3	2	1	2	2	2	1	5	1	2	4	3	2	3	3	1	20	128	略	略	略	1	5	4	2	1	2
285	51	1	4	4	2	1	2	1	2	1	2	3	3	1	3	1	3	1	1	1	1	3	3	2	2	20	128	略	略	略	3	1	1	3	5	6
286	59	2	4	2	3	2	2	1	2	2	3	1	1	3	3	2	1	1	2	4	2	1	2	2	1	20	128	略	略	略	4	2	3	2	1	6
287	47	1	2	2	1	2	3	3	2	2	2	2	1	1	2	1	2	1	3	2	1	3	5	3	1	20	128	略	略	略	2	3	4	6	6	2
288	41	1	4	2	3	2	1	1	2	1	1	1	2	2	2	1	1	3	3	4	1	1	2	5	1	20	128	略	略	略	4	2	3	5	3	2
289	32	1	4	3	1	2	2	1	2	2	1	1	3	1	1	2	3	4	4	2	3	4	3	2	1	20	128	略	略	略	4	2	1	2	4	4
290	45	1	4	4	1	1	1	1	2	1	1	2	3	3	1	2	1	4	5	1	3	1	2	3	1	20	128	略	略	略	4	2	6	5	2	4
291	47	2	3	2	2	3	1	3	1	2	3	3	1	1	3	1	3	2	5	5	2	1	5	4	1	20	128	略	略	略	1	1	5	6	1	3
292	37	2	4	4	2	4	1	3	2	1	2	2	2	2	3	1	2	1	1	2	1	2	1	1	1	20	128	略	略	略	3	3	3	5	5	3
293	36	2	4	3	1	2	2	2	1	1	1	2	1	1	1	2	1	3	1	2	1	4	1	5	2	20	128	略	略	略	1	3	2	2	6	3
294	37	2	1	4	1	4	1	3	2	2	2	1	3	2	2	2	5	1	2	5	4	3	3	2	1	20	128	略	略	略	2	1	5	3	1	3
295	55	2	2	1	1	3	2	3	3	2	2	3	2	2	1	2	2	2	3	4	2	2	3	1	1	20	128	略	略	略	3	1	2	3	1	2
296	49	1	3	2	2	1	2	3	1	1	2	2	2	3	2	2	4	5	5	4	3	4	4	5	2	20	128	略	略	略	4	2	4	4	3	1
297	27	2	4	3	1	1	2	2	2	3	3	3	1	2	2	2	3	5	5	3	3	1	2	3	1	20	128	略	略	略	4	3	6	2	6	1
298	45	1	5	2	1	2	3	2	1	3	2	2	3	1	3	2	3	1	3	2	4	3	1	5	2	20	128	略	略	略	5	1	3	5	1	2
299	52	1	3	4	2	1	3	2	2	1	1	3	1	3	3	1	5	5	3	3	4	3	1	2	1	20	128	略	略	略	2	3	1	1	3	2
300	41	2	5	3	3	4	2	3	2	3	1	2	2	3	3	1	2	2	2	2	1	2	1	2	1	20	128	略	略	略	5	5	1	4	2	3
301	31	1	2	1	2	3	3	3	2	3	3	2	1	3	2	1	2	5	5	2	4	1	3	1	1	20	128	略	略	略	2	4	1	2	4	1
302	45	1	3	2	1	2	2	2	3	3	1	2	1	3	3	1	2	3	5	3	4	5	1	1	1	20	128	略	略	略	2	2	3	3	3	5
303	37	1	3	2	2	2	3	2	2	1	1	2	2	1	3	1	2	2	1	2	2	4	1	2	1	20	128	略	略	略	6	5	4	3	4	2
304	52	2	3	1	2	3	3	1	3	2	3	1	2	2	3	2	2	5	3	3	4	3	3	3	2	20	128	略	略	略	1	1	6	2	1	6
305	28	2	6	2	3	1	3	1	1	3	1	1	1	2	3	1	3	3	3	4	4	3	4	3	2	20	128	25	7	30	5	6	3	5	5	5
306	43	2	3	2	2	1	2	2	3	1	1	1	1	3	2	1	1	2	1	1	2	1	3	5	2	20	128	略	略	略	2	1	1	4	1	4
307	38	1	4	3	1	2	2	2	2	3	2	2	3	2	1	2	3	2	2	2	3	5	2	5	1	20	128	略	略	略	6	4	2	3	4	3
308	36	2	2	4	2	2	2	1	3	1	3	2	2	1	1	1	2	3	2	4	2	1	5	1	1	20	128	略	略	略	4	4	1	2	1	2
309	33	2	5	3	2	1	2	1	1	1	2	2	1	3	2	1	4	4	4	4	4	5	5	2	1	25	160	5	40	200	5	6	5	5	5	6
310	39	2	4	1	3	2	3	3	2	1	2	2	1	2	1	2	5	3	4	2	4	3	5	4	1	20	128	略	略	略	1	3	2	2	1	2
311	43	2	2	2	2	1	2	2	3	2	3	3	3	3	1	1	5	1	1	4	4	2	3	3	1	20	128	略	略	略	4	2	5	3	1	4
312	48	1	3	2	2	1	3	1	3	3	3	3	2	2	3	2	1	2	2	4	1	2	4	1	1	20	128	略	略	略	3	3	6	4	3	4
313	38	2	3	2	3	3	2	2	2	3	3	1	1	3	3	2	4	4	4	3	1	5	2	2	1	20	128	略	略	略	3	2	1	2	3	1
314	49	1	2	2	1	2	3	2	2	3	3	2	2	1	2	2	2	3	3	3	5	1	3	5	2	20	128	略	略	略	3	5	5	2	3	3
315	56	2	2	1	3	1	2	2	2	1	2	3	3	3	3	2	1	3	3	2	2	5	5	3	1	20	128	略	略	略	6	1	2	3	2	3
316	60	1	3	2	1	3	3	3	2	1	3	1	2	1	2	2	5	4	2	2	3	3	3	1	2	20	128	略	略	略	1	1	1	2	1	1
317	39	2	2	1	3	2	2	1	2	2	2	3	1	1	3	2	3	2	4	4	2	2	3	1	1	20	128	略	略	略	1	4	4	2	5	2
318	30	2	6	2	2	1	2	1	1	1	2	1	1	2	2	1	4	4	4	4	4	4	4	4	1	20	128	25	7	30	4	4	3	3	4	4
319	28	1	3	3	3	2	2	3	1	2	2	1	3	3	3	1	4	3	1	2	1	3	2	3	2	20	128	略	略	略	3	4	3	3	2	2
320	31	2	5	3	2	2	3	1	2	1	2	2	2	2	2	2	4	4	4	4	4	3	3	4	2	30	120	6	3	30	4	5	3	5	5	5
321	31	2	6	2	2	2	3	1	2	2	2	2	1	2	2	2	4	4	4	4	4	4	4	4	2	50	128	15	7	30	3	4	3	3	1	1
322	30	2	2	3	2	2	2	1	3	2	2	1	1	2	3	2	1	3	3	3	2	3	1	2	2	20	128	略	略	略	5	1	3	1	3	3
323	34	2	3	4	3	4	3	2	2	3	3	1	2	2	2	2	3	3	2	1	1	2	1	2	1	20	128	略	略	略	3	1	2	2	6	3
324	28	2	6	2	3	1	3	1	1	1	1	2	1	1	2	2	4	4	4	3	4	4	4	4	1	20	128	12.5	7	30	5	6	3	6	3	3
325	35	1	2	2	1	3	1	1	2	3	2	1	3	2	2	1	5	1	2	5	1	3	3	5	1	20	128	略	略	略	1	6	6	1	4	4
326	40	2	3	2	2	3	3	2	3	2	2	2	1	3	1	2	1	3	3	5	1	3	5	3	2	20	128	略	略	略	1	5	3	2	2	2
327	57	2	2	1	1	3	3	3	3	3	2	2	3	2	1	1	2	5	1	5	1	1	4	3	2	20	128	略	略	略	3	2	3	4	3	3
328	37	2	4	2	3	4	1	2	1	1	1	2	1	1	2	1	4	3	1	2	1	2	3	4	2	20	128	略	略	略	1	1	6	4	2	3
329	54	1	2	3	3	1	2	2	3	1	1	2	2	2	1	2	2	5	5	2	2	1	2	3	1	20	128	略	略	略	2	4	2	4	2	1
330	27	1	2	2	3	2	3	3	2	2	1	3	3	3	1	2	2	2	2	3	4	1	2	1	1	20	128	略	略	略	6	2	4	3	1	1
331	53	2	3	2	2	2	1	3	1	1	1	2	3	2	3	2	5	3	2	1	4	2	5	4	2	20	128	略	略	略	2	3	3	4	3	1
332	29	2	2	2	1	2	2	3	2	3	1	2	2	1	1	2	3	5	2	3	3	4	2	2	1	20	128	略	略	略	3	4	5	4	3	2
333	45	1	2	2	1	2	3	3	3	3	3	1	3	2	3	2	1	4	1	5	2	2	1	4	1	20	128	略	略	略	1	3	2	6	2	1
334	34	1	2	2	1	1	3	2	2	1	3	2	3	3	2	1	3	3	5	5	5	2	2	5	1	20	128	略	略	略	3	3	3	2	3	1
335	45	1	4	4	2	2	3	3	3	2	1	3	2	1	2	1	3	3	2	5	1	2	2	4	2	20	128	略	略	略	2	3	4	2	1	2
336	41	1	3	2	2	1	2	2	2	1	2	2	3	3	2	2	5	3	2	2	3	4	1	1	1	20	128	略	略	略	3	1	4	1	6	6
337	62	2	2	1	1	1	2	3	3	1	2	1	1	2	1	2	2	3	2	4	4	5	1	5	1	20	128	略	略	略	3	5	5	3	6	2
338	58	1	2	2	2	4	2	2	1	1	1	1	2	2	1	1	3	5	1	3	2	4	3	1	1	20	128	略	略	略	1	2	3	1	1	2
339	35	2	3	1	3	3	2	2	3	2	2	1	1	2	1	1	2	1	5	2	5	3	1	2	2	20	128	略	略	略	2	3	6	2	2	4
340	46	1	2	3	1	3	2	2	1	2	2	1	1	3	2	1	4	1	1	2	3	1	5	5	2	20	128	略	略	略	2	4	2	2	5	5
341	29	1	2	3	1	2	1	3	3	2	1	1	3	3	3	2	2	5	3	1	1	3	2	2	1	20	128	略	略	略	1	2	1	6	3	2
342	37	1	2	2	3	4	2	3	2	2	3	2	1	1	1	2	5	2	1	1	2	4	3	5	2	20	128	略	略	略	4	2	5	3	3	2
343	35	1	3	1	3	1	1	3	3	1	2	3	3	2	2	2	1	1	4	4	1	2	1	2	1	20	128	略	略	略	3	6	2	2	1	6
344	37	1	5	1	3	2	3	1	1	2	2	3	1	2	2	2	2	2	1	1	4	5	3	4	2	20	128	略	略	略	1	4	5	3	5	1
345	42	2	4	2	3	1	2	1	1	3	3	2	2	2	1	2	3	4	3	3	3	4	2	5	2	20	128	略	略	略	4	2	1	3	2	1
346	51	2	5	3	2	4	2	3	1	2	1	1	3	1	2	2	4	5	1	1	1	4	4	2	1	20	128	略	略	略	1	2	4	3	4	1
347	56	1	1	2	1	3	2	1	1	2	2	3	2	1	2	1	2	1	3	4	1	2	2	5	2	20	128	略	略	略	6	2	6	1	6	1
348	39	1	3	2	1	3	2	3	3	3	2	1	2	3	1	2	3	2	5	4	3	2	5	4	2	20	128	略	略	略	2	3	4	2	2	4
349	38	2	3	1	2	3	3	1	3	3	3	1	3	3	2	2	2	4	3	3	1	2	5	2	2	20	128	略	略	略	1	1	2	2	3	5
350	50	1	1	2	3	2	3	3	2	3	3	2	2	2	2	2	3	2	1	4	1	4	5	1	2	20	128	略	略	略	3	6	5	6	3	2
351	53	2	3	3	1	2	3	2	1	2	1	1	2	1	1	1	2	1	1	2	1	4	3	2	1	20	128	略	略	略	2	3	2	6	1	6
352	31	2	2	1	1	3	3	2	2	3	3	2	2	3	3	1	1	3	2	3	3	1	3	2	1	20	128	略	略	略	4	3	6	1	3	3
353	56	2	4	3	3	2	1	2	2	2	3	3	3	3	1	2	2	1	4	1	4	2	2	1	1	20	128	略	略	略	4	3	1	1	2	2
354	46	1	5	1	3	2	2	3	2	3	3	3	3	1	1	2	1	2	3	1	1	4	5	1	1	20	128	略	略	略	1	3	3	2	2	5
355	54	2	2	3	1	4	3	2	3	2	2	3	3	2	3	1	2	3	3	2	3	3	4	2	1	20	128	略	略	略	5	3	4	2	1	3
356	31	2	4	1	2	1	2	1	3	1	2	3	1	2	3	1	2	4	3	3	3	5	3	4	1	20	128	略	略	略	4	3	6	3	2	3
357	63	2	4	3	3	4	2	1	2	3	3	1	3	1	1	1	3	3	4	2	1	2	2	1	2	20	128	略	略	略	4	3	3	4	3	5
358	27	1	5	3	3	2	3	1	1	2	2	1	3	1	2	1	3	3	3	5	4	5	3	4	1	20	128	略	略	略	6	1	2	3	6	3
359	49	1	2	1	2	3	2	3	2	3	1	2	1	3	1	2	2	3	3	3	1	2	3	2	1	20	128	略	略	略	6	6	3	6	3	2
360	50	1	4	2	2	2	2	2	2	2	2	1	3	2	2	1	3	3	2	4	2	1	1	3	1	20	128	略	略	略	2	3	3	3	3	1
361	33	2	3	4	3	2	2	1	1	2	3	2	1	2	1	2	1	3	3	3	4	5	2	2	1	20	128	略	略	略	3	1	3	1	3	5
362	45	1	4	2	3	1	2	1	1	1	1	3	3	2	1	2	2	1	3	2	3	3	3	1	1	20	128	略	略	略	2	1	3	3	3	4
363	27	1	2	2	3	4	3	1	2	2	3	3	1	3	2	2	2	1	2	3	3	1	3	5	1	20	128	略	略	略	5	2	2	1	6	2
364	38	1	3	1	1	1	1	1	3	1	2	1	3	1	3	2	2	1	3	5	2	3	3	2	2	20	128	略	略	略	2	5	2	6	3	2
365	46	2	3	1	3	3	2	1	3	2	1	3	3	3	1	2	1	2	3	4	2	5	1	3	1	20	128	略	略	略	1	3	2	1	3	2
366	36	2	3	4	2	3	2	2	2	1	2	2	3	2	2	1	1	4	2	2	3	2	1	3	2	20	128	略	略	略	2	5	4	5	1	3
367	31	1	2	2	3	1	2	3	2	2	3	2	3	1	1	2	3	2	1	3	3	3	1	3	2	20	128	略	略	略	1	4	3	2	2	3
368	48	2	4	3	3	2	3	2	2	2	2	2	1	3	3	1	3	3	1	2	2	4	1	3	1	20	128	略	略	略	3	3	5	2	5	4
369	29	2	2	1	1	3	1	1	1	1	1	2	1	2	2	2	2	5	2	3	3	3	2	3	2	20	128	略	略	略	3	3	1	1	2	4
370	37	1	5	2	2	2	2	2	2	2	2	1	3	2	2	2	3	5	5	5	1	4	2	3	1	20	128	略	略	略	1	1	1	2	3	1
371	54	1	3	1	2	2	2	1	1	2	1	1	2	2	3	1	3	3	1	1	2	2	2	2	1	20	128	略	略	略	5	2	3	6	1	3
372	45	1	2	2	2	1	1	1	2	3	2	3	2	2	1	1	3	4	3	4	1	4	3	1	2	20	128	略	略	略	2	5	3	6	3	2
373	42	1	3	2	2	2	2	1	3	1	3	2	2	1	1	2	2	2	3	2	1	3	3	5	1	20	128	略	略	略	1	5	2	4	1	3
374	41	2	4	3	1	2	1	3	1	2	1	3	1	2	2	1	2	5	1	2	3	4	3	5	2	20	128	略	略	略	5	4	2	3	2	2
375	43	2	2	1	1	3	2	2	3	3	1	2	1	1	2	2	2	2	2	5	2	2	4	5	2	20	128	略	略	略	2	3	6	3	3	5
376	39	1	4	4	2	4	2	2	2	1	3	2	2	1	2	1	2	2	1	3	3	3	3	1	1	20	128	略	略	略	4	1	6	3	2	2
377	37	1	4	1	2	1	3	3	3	2	2	1	2	1	1	1	2	3	4	4	3	4	3	2	1	20	128	略	略	略	3	4	3	6	3	6
378	29	1	1	2	2	3	3	2	3	1	2	2	3	1	3	2	1	5	5	3	5	2	2	1	1	20	128	略	略	略	3	4	2	5	5	3
379	57	1	2	1	3	1	1	1	3	2	2	3	1	1	1	2	4	2	5	4	4	2	2	5	1	20	128	略	略	略	5	2	1	2	5	2
380	29	1	3	4	3	3	2	1	3	2	2	1	2	2	3	2	2	5	3	5	5	3	1	2	2	20	128	略	略	略	1	4	4	6	2	1
381	42	1	1	2	2	1	3	1	3	2	3	3	2	2	1	1	2	1	3	1	1	3	3	2	1	20	128	略	略	略	4	5	2	6	2	6
382	62	2	4	2	3	1	3	2	3	2	2	2	3	2	3	2	4	2	1	1	2	3	2	2	1	20	128	略	略	略	3	3	4	5	2	5
383	59	2	2	2	2	4	2	2	2	1	1	2	2	2	2	1	2	2	3	2	2	2	2	2	1	20	128	略	略	略	2	2	1	2	3	4
384	56	2	2	4	1	4	1	2	2	1	3	3	1	2	3	1	4	1	5	1	3	3	3	1	1	20	128	略	略	略	2	3	5	3	4	2
385	32	2	3	1	2	4	2	1	1	2	3	2	2	1	3	2	2	3	2	2	5	2	4	3	1	20	128	略	略	略	2	3	6	2	2	2
386	53	2	3	3	2	3	1	3	2	2	2	2	3	2	3	2	3	2	3	2	2	1	3	3	2	20	128	略	略	略	2	2	4	1	3	1
387	46	2	3	1	2	2	3	2	1	1	1	3	1	1	2	2	4	4	2	5	5	4	3	2	1	20	128	略	略	略	6	1	2	3	5	6
388	54	1	2	2	3	1	2	3	1	2	3	2	1	2	2	2	3	1	4	2	4	1	1	1	2	20	128	略	略	略	3	2	2	6	3	5
389	38	2	5	3	1	2	1	1	2	1	1	1	3	1	3	2	1	1	5	4	3	2	4	2	2	20	128	略	略	略	2	5	2	1	5	5
390	35	2	6	1	3	1	3	1	1	1	2	1	1	2	1	2	5	5	5	5	5	5	5	5	2	20	128	12.5	7	30	5	5	2	2	2	2
391	60	1	3	4	2	3	2	1	1	3	3	1	2	1	1	1	5	2	4	3	2	3	2	2	1	20	128	略	略	略	3	6	2	1	2	1
392	56	1	4	1	3	1	2	2	2	2	1	3	2	2	1	2	4	2	2	5	1	1	5	1	1	20	128	略	略	略	1	2	3	3	1	5
393	39	1	4	4	1	3	1	1	1	2	1	1	1	3	2	1	2	4	3	3	1	2	1	4	1	20	128	略	略	略	1	3	3	6	1	3
394	29	1	4	4	3	3	3	3	3	3	1	1	2	3	1	1	2	3	2	4	1	1	2	5	1	20	128	略	略	略	3	3	1	6	6	1
395	58	2	4	1	2	4	3	1	1	3	3	2	2	1	1	1	1	3	5	3	5	3	3	3	2	20	128	略	略	略	2	3	5	5	3	2
396	44	2	1	3	1	4	3	2	2	1	3	2	2	1	1	2	3	3	3	2	3	5	4	5	2	20	128	略	略	略	2	1	5	6	2	4
397	43	2	1	1	2	2	2	1	1	1	2	1	2	2	2	1	2	5	4	2	5	2	4	4	2	20	128	略	略	略	2	2	2	2	3	2
398	33	2	5	2	3	1	2	1	1	2	1	1	2	1	1	1	1	5	1	1	5	5	5	4	2	20	128	12.5	7	25	2	3	1	3	1	4
399	36	2	2	2	2	3	1	3	2	3	1	2	1	2	2	1	2	4	2	3	5	4	3	2	2	20	128	略	略	略	2	2	4	3	3	3
400	48	2	2	2	1	1	3	3	1	2	3	1	2	1	2	1	1	2	4	3	5	2	1	2	1	20	128	略	略	略	4	1	4	4	3	2
401	54	2	3	2	2	2	2	3	1	1	1	1	1	3	3	2	2	3	4	5	3	3	3	3	1	20	128	略	略	略	2	6	6	2	2	6
402	56	2	2	1	2	4	1	2	3	2	3	1	1	3	3	2	3	3	5	2	2	2	4	3	1	20	128	略	略	略	3	4	3	2	1	2
403	53	2	3	3	3	4	3	1	2	1	2	3	1	2	2	1	2	3	1	3	3	2	3	1	1	20	128	略	略	略	1	2	2	4	4	3
404	54	1	2	2	2	1	2	2	1	2	3	1	3	1	2	2	3	2	3	3	5	3	2	3	1	20	128	略	略	略	2	2	5	2	3	3
405	41	1	2	2	1	2	3	1	2	3	3	1	2	3	3	2	5	3	4	3	2	2	3	3	1	20	128	略	略	略	4	3	2	2	1	6
406	50	1	5	1	3	4	1	1	2	1	2	1	3	1	2	2	3	2	1	5	3	5	4	5	1	20	128	略	略	略	2	1	1	1	4	2
407	41	2	2	1	1	1	1	2	2	3	1	2	2	1	2	2	1	2	3	4	3	1	2	3	1	20	128	略	略	略	4	1	5	2	4	5
408	26	2	2	1	2	2	3	1	3	2	3	1	2	3	2	2	3	4	1	2	2	2	3	2	1	20	128	略	略	略	2	1	3	3	3	2
409	62	2	4	3	2	1	1	2	3	2	3	2	1	1	1	2	1	4	3	2	2	5	3	5	2	20	128	略	略	略	3	3	4	2	4	3
410	59	2	4	4	1	3	1	2	2	2	2	2	3	2	1	1	1	4	2	2	3	3	2	4	1	20	128	略	略	略	2	1	2	3	2	1
411	61	2	3	2	2	2	2	3	2	3	3	2	2	3	3	2	2	2	4	5	4	1	1	1	1	20	128	略	略	略	3	2	3	2	3	5
412	44	1	2	2	2	3	1	1	2	3	1	2	3	2	2	2	3	2	1	3	5	4	3	4	1	20	128	略	略	略	3	1	5	3	4	1
413	58	2	1	2	3	3	1	1	2	2	3	2	2	1	2	2	2	4	3	3	1	3	2	2	2	20	128	略	略	略	4	5	2	2	5	6
414	40	2	2	3	1	2	1	2	1	3	3	2	2	3	2	1	5	2	3	2	2	3	2	1	1	20	128	略	略	略	5	2	5	4	1	6
415	46	2	3	2	1	2	3	1	3	3	3	1	3	3	2	1	2	3	4	2	2	5	3	2	1	20	128	略	略	略	3	6	6	1	3	2
416	56	1	2	1	2	1	3	1	3	3	3	1	1	2	2	1	3	5	3	1	5	3	1	2	1	20	128	略	略	略	3	4	5	2	1	1
417	26	1	4	2	2	1	2	1	3	3	3	3	2	2	2	2	2	1	5	5	2	1	2	2	2	20	128	略	略	略	6	2	1	2	2	4
418	38	1	2	2	2	3	3	3	1	3	2	1	3	2	1	2	2	2	5	3	2	1	4	1	2	20	128	略	略	略	3	6	2	4	6	2
419	45	1	3	2	2	2	2	2	1	1	1	2	1	1	1	1	4	2	5	3	1	2	2	5	2	20	128	略	略	略	3	1	4	2	2	2
420	51	2	4	3	2	4	1	2	3	1	3	2	2	2	2	1	1	2	1	2	2	2	2	1	1	20	128	略	略	略	2	2	4	5	3	3
421	56	1	3	4	2	2	2	2	3	1	3	2	2	1	1	1	3	3	2	3	2	1	2	3	1	20	128	略	略	略	2	2	3	6	2	5
422	45	2	3	4	2	2	2	2	3	2	1	1	1	3	2	1	4	4	3	4	2	4	3	3	1	20	128	略	略	略	3	6	1	2	2	4
423	38	2	6	3	3	2	2	1	1	2	3	2	2	1	3	2	3	1	1	1	1	1	1	1	2	20	128	6	7	30	3	3	1	4	4	4
424	37	2	6	1	3	1	3	1	1	1	2	2	2	2	2	2	4	4	4	4	4	4	4	4	2	20	128	12.5	7	30	5	5	3	5	3	5
425	36	2	5	3	2	2	1	1	2	3	1	2	1	1	3	2	4	4	4	3	4	2	4	2	2	3	120	2	3	600	2	6	4	5	4	4
426	32	2	6	2	3	1	3	1	1	2	1	2	1	2	1	1	4	4	4	4	4	4	4	4	2	20	128	12.5	7	30	1	3	3	2	2	5
427	43	2	2	3	2	2	2	1	2	2	1	2	1	3	3	2	3	3	3	3	3	2	2	2	1	60	128	12.5	10	30	2	6	4	5	5	5
428	38	2	5	3	1	1	2	1	1	1	2	1	1	2	2	1	3	3	3	3	4	4	4	3	2	20	128	5	40	100	5	5	3	4	5	6
429	35	2	5	2	3	1	2	1	1	3	1	1	1	2	2	1	4	4	4	4	4	4	4	4	2	20	128	12.5	7	30	5	5	3	4	3	3
430	57	2	2	3	1	2	2	1	2	1	2	3	2	2	2	1	3	3	3	3	2	3	3	2	2	20	128	12.57	7	30	5	5	4	4	5	4
431	41	2	5	2	2	1	3	1	1	1	2	1	2	2	2	1	4	4	4	4	4	4	4	4	1	70	128	2	5	50	5	6	5	5	5	5
432	40	2	5	2	2	1	3	1	1	1	2	2	1	2	3	1	2	3	3	2	4	4	3	2	1	50	128	25	5	170	5	6	3	5	5	5
433	41	2	6	2	2	1	2	1	1	1	2	2	2	2	1	1	4	4	4	4	4	3	3	3	2	20	128	12.5	7	30	4	5	2	3	2	4
434	23	2	5	3	1	2	1	1	2	2	2	2	2	2	3	2	4	4	3	4	4	4	4	4	2	90	228	5	7	30	4	5	5	5	5	5
435	35	2	5	2	1	1	2	2	2	2	1	2	1	1	2	1	3	4	3	2	3	4	4	4	1	25	128	12.5	7	170	5	6	5	5	5	5
436	38	2	5	2	2	2	2	1	1	1	2	2	1	3	2	1	4	3	3	3	3	4	4	2	2	50	128	5	3	17	3	5	1	3	2	4
437	30	2	6	3	3	1	2	2	1	2	2	2	2	3	2	2	4	2	4	4	4	4	4	4	2	20	128	25	-20	30	2	6	5	5	5	5
438	32	2	6	2	2	1	1	1	1	2	2	1	1	2	1	2	4	4	4	4	4	4	4	4	1	20	128	12.5	7	30	3	4	4	4	4	4
439	36	2	5	2	2	1	1	1	2	2	1	2	2	2	3	1	3	3	3	3	3	3	3	3	2	30	160	13	30	500	4	4	3	4	4	4
440	36	2	5	2	2	1	3	1	2	1	1	2	2	2	2	1	3	3	3	3	4	4	4	3	1	20	128	16	3	30	4	4	4	4	4	4
441	30	2	5	4	3	1	1	1	2	2	2	2	3	2	3	1	3	3	3	3	3	3	3	3	2	20	160	12.5	40	30	3	5	4	5	4	5
442	31	2	3	1	2	2	2	1	1	2	2	2	2	3	3	1	4	4	4	4	4	4	4	4	1	30	120	2	30	100	1	4	1	2	3	3
443	30	2	5	3	2	2	2	1	2	1	1	2	2	3	2	1	3	3	4	3	3	3	3	3	1	30	100	7	50	100	4	4	3	3	3	4
444	33	2	5	3	2	2	1	1	2	1	3	3	2	3	3	1	3	3	2	2	3	2	4	2	1	20	128	1062.5	7	30	3	4	3	4	4	4
445	28	2	4	3	3	2	2	2	2	1	2	2	2	3	3	2	4	3	3	3	4	4	4	4	1	20	160	4	40	200	4	6	5	5	5	4
446	34	2	4	3	2	1	3	1	1	1	1	1	1	2	2	1	4	4	4	4	4	4	4	4	2	25	128	1062.5	50	17000	6	6	6	6	6	6
447	38	2	2	2	2	1	2	1	2	1	1	1	2	3	2	2	4	4	4	4	4	4	4	4	1	50	120	8	5	170	5	5	2	3	2	5
448	50	1	5	2	2	2	2	1	1	1	1	1	1	3	3	1	2	2	2	2	2	2	2	2	1	20	128	20	40	30	2	5	2	2	5	6
449	37	1	4	2	2	1	2	1	1	1	1	1	2	2	2	2	4	4	4	4	4	4	4	4	1	70	128	85	0.7	170	5	5	4	5	5	6
450	68	1	3	1	1	1	1	1	1	1	1	1	1	2	2	2	3	3	3	3	3	3	3	3	1	20	128	0.3	3	30	4	6	5	5	5	4
451	46	1	3	3	2	1	3	2	2	1	2	2	2	3	2	1	3	3	3	3	3	3	3	3	2	30%	100	5	7	7	4	6	4	5	5	5
452	52	1	4	3	1	1	3	1	3	3	1	2	2	2	2	1	3	3	3	3	3	3	3	3	2	20	128	5	5	30	6	6	5	5	5	5
453	21	1	5	2	3	2	3	1	1	2	1	1	3	2	2	2	5	5	5	5	5	5	5	4	2	20	128	12.5	7	30	5	6	3	5	4	5
454	30	1	5	2	2	1	2	1	1	1	2	2	1	3	2	2	4	4	4	3	4	3	4	3	1	20	128	4.25	7	30	5	5	3	5	5	6
455	34	1	6	3	2	1	2	2	1	1	2	2	2	2	1	2	4	4	4	3	4	4	4	4	1	50	128	5	7	30	5	5	5	5	5	5
456	38	1	5	3	3	2	2	2	2	2	3	3	3	2	3	1	3	3	3	3	3	3	3	3	1	20	128	12.5	7	30	5	5	4	5	4	4
457	66	1	3	2	3	2	3	1	1	2	1	1	1	1	1	2	4	4	4	4	4	4	3	3	1	20	78	10	4O	20%	3	5	4	5	5	6
458	25	1	4	2	3	1	2	1	1	2	1	1	1	2	2	1	3	5	4	4	4	4	4	4	1	30	126	5	7	30	6	5	5	5	5	5
459	23	1	4	2	3	1	3	1	1	2	1	1	1	2	3	1	3	3	3	3	3	3	4	4	1	20	128	12.5	7	30	5	1	5	5	5	5
460	32	1	5	2	2	2	3	1	1	1	3	3	2	2	2	1	3	3	3	2	3	3	4	4	2	20	128	3	7	30	5	5	4	4	4	3
461	49	1	5	2	2	1	3	2	2	2	1	1	1	1	2	1	4	3	3	3	3	3	3	4	2	20	128	0.15	7	30	5	5	3	4	4	5
462	26	1	4	3	2	2	1	2	2	2	2	2	2	2	2	2	2	2	2	3	3	4	3	3	2	20	128	5	3	170	4	4	5	5	4	5
463	21	2	5	3	2	2	2	2	2	2	2	2	2	2	2	2	4	4	4	4	4	4	4	4	1	20	124	10	70	30	3	2	4	2	4	3
464	31	1	6	3	1	2	3	1	1	1	3	3	3	3	2	2	4	4	3	4	4	4	3	4	1	20	128	12.5	7	30	6	5	4	4	4	5
465	21	2	5	3	2	1	3	1	1	1	1	2	2	1	1	1	4	4	4	4	4	4	4	4	1	20	120	10	3	200	6	6	6	6	6	6
466	43	1	6	3	1	3	3	2	2	2	2	1	1	2	3	1	4	4	4	4	4	2	3	3	1	20	128	12.57	7	30	2	4	2	1	4	5
467	23	1	5	3	1	2	1	2	1	2	2	3	2	2	3	1	3	3	3	3	2	1	4	3	1	20	128	12.5	6.6	30	5	5	4	5	3	4
468	48	1	4	2	2	2	2	1	2	2	1	1	1	2	2	1	4	4	3	5	4	4	3	4	2	20	128	12.5	3	30	3	3	4	4	5	5
469	40	1	5	3	2	2	2	2	2	2	2	2	2	2	2	1	3	3	3	3	3	3	3	3	1	50	120	3	5	5	4	5	5	5	5	5
470	48	1	3	3	1	2	2	2	3	2	3	3	2	2	2	2	3	3	3	3	3	3	3	3	2	20	128	20	10	200	2	2	4	1	5	5
471	48	1	5	2	3	1	3	1	1	2	2	1	2	2	1	1	5	5	5	4	4	5	4	3	1	20	128	3.1875	7	30	6	6	6	6	6	6
472	24	1	5	2	2	2	1	2	2	2	2	2	2	2	3	1	2	3	3	3	3	4	4	3	1	25	128	25	7	30	5	5	5	5	5	5
473	23	1	6	1	2	2	2	2	2	2	2	1	2	2	2	1	4	4	4	4	4	4	4	4	1	25	70	25	30	170	1	1	2	2	1	2
474	54	1	2	4	2	2	2	2	2	2	2	2	3	2	2	2	2	2	2	2	2	2	2	2	1	20	128	12.5	7	30	3	4	3	3	3	3
475	50	1	5	1	3	1	2	1	1	1	1	2	2	2	2	2	2	3	4	2	2	2	2	2	2	20	128	12.5	7	30	5	5	5	5	4	4
476	50	1	2	3	2	2	2	1	2	1	2	2	2	2	2	1	3	3	3	3	3	2	2	2	1	20	128	25	7	30	4	5	5	5	5	5
477	52	1	3	3	1	3	1	1	3	2	3	3	3	3	3	2	3	2	2	3	2	2	2	2	1	50	128	6.375	70	30	3	5	6	6	6	6
478	52	1	2	4	1	1	2	2	2	2	1	1	2	3	3	1	4	3	3	4	4	3	3	3	1	50	200	不知道	不知道	不知道	3	2	2	2	2	2
479	28	1	6	1	2	1	3	1	1	2	2	2	2	2	2	2	4	4	4	4	4	4	4	4	2	20	128	12.5	7	30	5	5	4	5	5	5
480	48	1	3	3	2	2	3	1	1	1	1	2	1	2	1	1	4	4	4	4	4	4	4	4	2	20	128	128	38	156	1	1	2	1	2	5
481	35	1	5	2	2	2	3	1	1	2	1	1	1	2	2	1	1	4	4	2	2	2	2	2	1	20	128	15	3	200	3	3	4	4	3	3
482	39	1	5	3	2	2	2	2	2	2	2	2	2	2	2	2	3	3	3	3	3	3	3	3	2	5	60	5	5	5	3	4	3	3	4	4
483	36	1	5	3	3	4	3	1	1	1	1	1	1	2	1	1	3	3	4	3	3	4	4	3	2	20	128	6.375	730	30	4	5	5	5	5	5
484	31	1	5	3	2	1	2	1	1	1	2	2	2	3	2	2	4	4	4	4	4	4	4	4	2	20	128	31.875	7	30	6	6	5	5	5	5
485	27	1	5	3	2	2	2	2	2	2	2	2	2	2	2	1	3	3	3	3	3	3	3	3	2	20	128	31.85	7	20	5	5	4	4	4	5
486	31	1	5	3	2	2	2	2	1	1	3	2	1	2	3	1	4	4	4	4	4	4	4	4	2	20	128	31.385	7	170	3	4	6	5	5	5
487	31	1	5	2	2	2	2	2	2	1	2	2	2	2	1	1	3	3	3	3	3	3	3	2	1	20	128	31.385	7	170	4	5	5	5	4	5
488	35	1	2	3	3	3	2	1	3	2	3	3	3	3	3	2	3	3	3	3	3	3	3	3	1	50	60	31.385	7	170	1	5	5	4	5	5
489	58	1	4	1	2	1	1	1	1	2	1	2	2	2	2	2	4	4	3	3	3	4	4	4	2	5	128	15	12	30	2	5	2	4	2	4
490	65	1	3	3	1	2	3	1	2	1	2	2	2	2	2	2	2	3	3	3	3	3	3	3	1	5	128	56	30	2	1	6	1	1	1	1
491	53	1	3	3	2	3	2	2	3	2	3	3	2	2	2	2	3	3	3	3	3	3	3	3	1	20	128	212.5	1	30	3	5	4	4	4	5
492	46	1	2	2	2	2	2	2	2	2	1	1	2	1	2	1	4	4	4	4	4	4	4	4	2	20	200	12.5	7	30	2	1	4	4	3	4
493	50	1	3	3	2	2	2	1	3	2	2	2	2	2	3	1	3	3	3	3	3	3	3	4	2	5	140	50	6	12	5	6	6	5	6	6
494	36	1	6	3	3	2	3	1	1	1	1	1	1	2	3	1	3	4	4	4	4	4	4	4	2	20	128	12.5	7	30	4	6	4	3	3	4
495	60	1	4	3	1	1	2	2	3	3	3	2	3	1	3	1	3	3	3	2	2	3	3	2	2	20	128	12.5	3	150	3	4	4	3	3	4
496	59	1	3	3	1	3	2	1	1	3	3	3	2	1	2	1	2	3	3	3	3	3	3	3	2	50	80	10	10	1	5	6	4	5	6	6
497	50	1	2	3	2	2	2	1	2	2	2	2	2	2	2	1	3	3	3	3	3	3	3	3	1	20	120	5	3	20	2	2	1	2	2	3
498	39	1	4	3	1	2	3	1	1	2	1	1	2	2	2	2	3	3	3	4	4	3	3	3	1	5	128	10	60	30	4	5	4	5	4	4
499	62	1	2	3	2	2	2	1	2	1	2	2	1	2	3	1	3	3	3	3	3	3	3	2	1	20	130	23	7	30	2	4	2	5	2	3
500	44	1	3	3	1	2	2	1	1	1	1	1	1	2	2	1	4	4	4	4	4	4	4	4	1	20	124	6.3075	3.3333333333	170	6	6	4	6	5	5
501	28	1	6	3	3	2	3	1	2	2	2	1	2	2	2	1	3	3	3	4	4	3	4	4	1	20	128	25	7	30	2	5	2	3	5	5
502	57	1	2	2	3	1	3	1	1	1	1	1	1	1	1	1	5	5	5	5	5	5	5	5	2	20	120	1	103	150	6	6	6	6	6	6
503	53	1	5	3	2	1	3	1	1	1	1	1	2	2	3	1	3	3	3	4	4	2	4	4	1	20	200	1	7	650	4	5	2	2	4	5
504	38	1	5	2	1	1	3	1	1	1	1	1	1	1	1	1	4	4	4	4	4	4	4	4	1	60	120	50	1	100	5	5	5	5	5	5
505	34	1	3	3	2	1	2	1	2	1	1	2	2	2	2	1	3	3	3	3	3	3	3	3	1	20	128	126	7	30	6	6	6	6	5	5
506	34	1	4	3	3	2	3	1	1	2	2	2	2	2	3	1	3	3	4	4	3	4	4	3	2	28	120	0.31875	7	30	5	4	4	4	5	5
507	37	1	4	2	2	2	2	2	2	2	2	2	2	2	2	2	4	4	4	4	4	4	4	4	1	30	90	6	30	200	2	2	2	2	2	2
508	36	1	4	3	2	2	2	2	2	2	2	2	2	2	2	1	5	5	5	5	5	4	4	4	1	50	100	5	10	170	6	6	6	6	6	6
509	49	1	4	3	2	2	2	2	2	2	2	2	2	2	2	2	4	4	4	4	4	4	4	4	1	20	128	42.5	3.333	60	5	5	4	4	5	5
510	31	1	6	3	2	1	2	1	1	1	3	2	2	3	2	2	3	4	4	3	2	3	4	4	2	20	128	12.5	7	30	2	5	2	5	5	5
511	45	1	4	2	2	2	2	2	2	1	2	2	1	2	2	2	3	4	4	4	4	3	3	3	2	20	128	1600	15	2000	2	5	2	2	2	2
512	52	1	4	3	1	1	2	1	1	2	2	1	1	2	2	1	3	3	3	2	4	4	3	3	2	20	128	12.5	7	30	3	4	2	5	2	4
513	32	1	4	2	2	2	2	2	2	2	2	2	2	2	2	2	3	3	3	3	3	3	3	3	2	20	20	50	10	50	4	5	3	4	4	4
514	52	1	3	3	2	1	2	1	2	2	2	2	2	2	2	1	3	3	3	3	3	4	3	3	2	20	128	56.25	5	20	2	2	3	3	3	3
515	42	1	4	3	3	2	3	1	2	2	2	1	1	2	3	1	3	2	2	2	2	2	2	2	1	20	128	50	7	170	3	3	3	3	4	4
516	40	1	4	3	3	1	3	1	1	1	2	2	2	3	1	1	3	3	3	3	3	3	3	3	1	10	124	4	5	15	6	6	5	5	4	4
517	25	2	4	3	2	2	2	1	2	2	2	2	3	3	3	1	2	2	2	1	3	2	2	1	2	50	128	12.5	20	40	3	5	2	3	2	2
518	28	1	3	3	3	1	1	1	1	1	1	1	1	1	1	1	1	1	1	1	1	5	1	3	1	99.9	30	1	2	4	1	5	1	2	2	4
519	24	1	4	3	2	2	3	1	2	2	2	2	2	2	2	1	3	4	4	3	4	4	4	4	1	20	128	3	7	30	6	6	1	6	6	6
520	35	1	5	3	2	1	3	1	1	1	2	1	1	1	3	1	3	3	3	1	2	2	5	1	2	10	75	10	10	20	5	5	4	4	4	5
521	33	1	4	4	2	2	2	1	2	2	2	1	1	2	2	2	4	4	4	4	4	4	4	4	2	50	130	6	40	50	5	6	5	5	3	5
522	43	1	5	3	2	2	1	2	3	1	1	1	2	2	1	1	4	4	4	4	4	4	3	4	2	50	128	10	3	30	2	6	3	4	5	5
523	41	1	6	2	2	1	2	1	2	2	3	2	1	2	3	2	3	3	3	2	2	1	1	1	2	20	128	3.1875	7	30	5	5	4	4	5	5
524	43	1	3	3	2	2	1	2	2	2	2	1	1	3	2	2	3	3	3	3	3	3	3	1	2	45	110	5	6	50	4	5	4	6	5	6
525	45	1	4	1	3	1	3	1	1	2	1	2	2	2	2	1	4	4	3	4	4	2	4	4	2	50	80	2	40	200	4	5	2	5	4	4
526	52	1	5	3	2	2	2	1	2	2	1	2	2	1	1	2	3	3	3	3	3	3	3	3	2	25	120	5	5	1.5	2	5	2	3	5	6
527	42	2	5	3	2	2	2	2	2	2	2	2	2	3	2	2	3	3	3	3	3	3	3	3	2	50	60	5	20	20	4	4	4	4	4	4
528	30	1	5	3	1	3	2	1	1	1	2	2	1	1	1	2	3	3	3	3	3	3	3	3	1	100	60	3	50	100	3	3	3	3	3	3
529	42	1	5	1	1	1	1	1	1	1	1	1	1	1	1	1	2	2	2	2	2	2	2	2	2	20	20	1	10	100	2	2	2	2	2	2
530	29	1	5	3	2	1	2	2	2	2	3	2	2	2	2	2	3	3	3	3	3	2	3	2	1	50	128	13.4	20	30	3	2	2	4	3	3
531	48	1	4	3	2	1	2	1	2	1	1	1	2	2	2	1	4	3	4	4	3	4	4	3	2	20	120	10	10	20	1	1	2	1	2	2
532	33	1	5	2	2	2	2	2	2	2	2	2	2	2	2	1	3	4	2	4	4	4	4	4	2	30	80	2	1	2	1	3	3	3	2	2
533	34	1	5	2	2	1	3	2	1	1	1	1	2	2	1	1	1	1	1	3	3	3	3	4	1	10	75	20	10	10	3	3	4	4	3	3
534	30	1	4	4	2	2	1	3	3	1	2	2	1	2	3	1	4	4	4	3	4	3	3	3	2	20	55	6	30	50	1	3	2	4	2	4
535	28	1	2	3	2	2	2	2	2	2	2	2	2	2	2	2	2	2	2	2	2	2	2	2	2	25	128	30	20	200	1	1	1	1	1	2
536	27	2	5	3	2	1	2	1	1	1	3	3	2	2	2	2	4	4	4	3	4	3	3	3	1	50	128	12.5	7	35	3	4	1	4	4	4
537	40	1	2	3	3	2	2	1	2	3	2	3	3	2	2	1	3	3	4	3	4	3	4	2	2	20	148	65	30	200	2	5	2	6	5	5
538	28	1	5	3	2	2	2	2	1	1	2	3	2	1	2	1	2	1	1	1	1	3	3	3	2	20	128	42.5	0	30	4	6	3	5	4	4
539	46	1	5	2	2	2	2	2	1	1	1	1	1	1	1	1	4	4	4	4	4	4	4	4	1	100	128	7.5	63	30	4	4	3	4	4	4
540	48	1	5	3	1	1	2	1	2	2	3	2	2	2	1	2	3	3	3	3	4	4	4	3	1	20	128	12.5	7	30	5	5	2	3	3	4
541	35	1	2	3	2	2	2	1	1	1	2	2	2	2	2	2	3	3	3	3	3	3	3	4	2	25	64	6.375	15	150	5	5	4	4	4	4
542	25	1	1	3	2	1	3	2	2	2	2	2	2	3	2	2	4	4	4	3	4	3	3	4	1	20	128	12.5	0.7	170	5	5	4	5	5	5
543	39	1	5	2	2	2	3	1	2	3	2	2	2	1	1	1	3	3	2	2	2	1	4	2	2	20	128	略	略	略	1	5	2	5	4	1
544	49	1	4	3	2	4	1	2	2	3	1	2	1	2	3	2	4	1	4	5	3	2	4	2	2	20	128	略	略	略	6	3	1	6	4	3
545	33	1	4	1	1	4	2	3	2	3	1	2	3	3	1	1	2	4	1	2	2	3	1	3	1	20	128	略	略	略	3	2	1	2	2	2
546	39	1	2	4	3	3	2	2	1	3	2	2	2	2	2	2	5	1	3	2	1	5	2	4	2	20	128	略	略	略	4	1	1	3	3	6
547	47	1	2	2	2	3	1	2	2	2	3	3	1	3	2	2	1	5	4	2	3	1	1	2	2	20	128	略	略	略	2	1	5	1	3	3
548	44	2	3	1	1	2	3	3	2	1	3	3	2	2	2	2	1	4	1	2	5	3	3	2	1	20	128	略	略	略	3	6	3	1	3	2
549	34	2	1	1	2	1	3	3	3	1	3	1	1	3	3	2	1	3	2	3	4	2	4	3	1	20	128	略	略	略	3	2	6	1	2	4
550	46	1	2	4	2	3	1	3	2	2	1	2	1	3	2	1	2	5	1	2	1	5	2	2	2	20	128	略	略	略	6	2	2	1	1	6
551	58	2	4	2	3	2	3	1	2	2	2	3	3	3	3	1	3	2	3	5	5	3	1	3	2	20	128	略	略	略	2	1	2	2	2	4
552	35	1	4	2	2	3	1	2	1	2	2	1	3	1	1	1	1	4	3	1	2	5	3	4	1	20	128	略	略	略	3	1	6	3	2	1
553	43	1	1	2	1	1	3	3	3	2	2	3	3	3	1	1	5	2	4	2	2	3	1	2	1	20	128	略	略	略	4	2	1	3	5	2
554	54	1	4	4	1	3	2	3	2	2	2	2	2	2	3	2	2	5	1	4	3	3	1	3	2	20	128	略	略	略	5	3	5	3	3	4
555	36	2	2	3	2	1	3	1	1	2	2	2	2	2	3	1	4	4	4	3	4	4	3	3	1	80	120	8	10	170	3	6	3	5	4	5
556	61	1	2	4	2	2	1	1	1	3	2	2	2	1	3	2	4	3	2	4	4	1	5	3	1	20	128	略	略	略	3	5	3	1	2	3
557	62	2	4	2	2	1	3	1	1	1	2	2	2	2	2	1	4	1	4	5	1	4	3	3	2	20	128	略	略	略	2	4	2	4	2	3
558	62	1	4	2	1	4	1	2	3	3	3	3	1	3	2	1	1	1	1	4	2	3	1	3	1	20	128	略	略	略	1	3	3	2	1	3
559	33	2	2	2	1	2	3	3	2	2	3	2	3	3	2	2	1	3	2	4	1	2	3	2	1	20	128	略	略	略	2	2	4	1	3	1
560	49	1	2	3	1	4	3	2	1	3	1	1	3	3	2	2	4	3	2	5	2	3	1	3	2	20	128	略	略	略	1	3	2	2	3	6
561	49	1	5	2	3	4	3	2	2	2	2	1	1	2	3	1	1	1	2	1	1	2	3	3	2	20	128	略	略	略	2	1	2	5	4	5
562	46	2	1	2	1	3	1	2	2	2	1	1	1	2	1	1	1	4	5	3	1	5	2	5	2	20	128	略	略	略	2	3	4	5	2	3
563	51	1	2	2	2	3	1	2	2	3	2	3	2	2	2	2	5	5	1	2	1	1	4	1	1	20	128	略	略	略	1	1	2	3	2	6
564	55	2	2	4	3	1	3	3	3	3	3	1	2	3	1	2	1	3	3	2	2	3	2	3	1	20	128	略	略	略	3	2	5	4	2	1
565	34	2	1	3	2	3	3	3	2	1	2	3	1	2	1	1	3	1	2	3	2	3	1	3	2	20	128	略	略	略	1	5	4	1	2	4
566	36	1	1	1	2	1	2	1	3	2	2	2	2	3	2	2	1	3	4	2	5	5	1	1	2	20	128	略	略	略	3	6	1	4	6	3
567	51	2	4	3	2	2	1	1	1	3	2	2	2	2	1	2	2	2	3	2	1	4	4	3	1	20	128	略	略	略	3	2	3	2	2	2
568	61	1	1	4	2	3	2	2	2	3	1	3	2	2	1	2	2	2	2	1	3	2	3	3	2	20	128	略	略	略	3	3	3	2	4	1
569	48	1	2	3	1	1	1	1	3	3	3	3	1	1	2	1	3	1	3	3	4	2	3	2	2	20	128	略	略	略	2	4	5	2	4	3
570	53	2	5	1	1	4	2	3	3	1	1	1	2	1	1	2	2	2	2	3	2	2	2	2	2	20	128	略	略	略	2	1	2	3	2	3
571	38	1	3	4	3	3	3	2	1	3	2	1	1	2	2	2	3	1	1	2	3	5	5	2	1	20	128	略	略	略	2	2	3	4	5	1
572	57	1	2	1	3	3	3	1	2	1	1	3	3	2	2	1	1	2	2	5	2	4	1	3	2	20	128	略	略	略	3	5	2	6	2	1
573	42	1	2	3	1	4	1	3	1	2	3	3	1	2	2	2	1	1	5	2	2	2	2	5	1	20	128	略	略	略	1	2	4	2	2	2
574	38	1	5	3	2	2	2	2	2	1	3	1	3	2	1	2	2	1	2	4	2	2	4	1	1	20	128	略	略	略	1	3	5	3	4	4
575	63	2	3	3	2	2	3	2	3	1	1	3	2	2	2	2	1	3	3	4	3	3	1	1	1	20	128	略	略	略	2	6	3	5	3	1
576	32	1	3	4	3	1	3	2	1	3	3	2	2	1	2	2	3	2	2	5	5	2	3	3	2	20	128	略	略	略	1	1	1	1	2	1
577	52	1	4	3	2	1	3	2	3	2	2	2	2	2	2	2	2	2	3	5	2	1	1	3	2	20	128	略	略	略	6	3	2	3	1	4
578	34	1	4	1	2	2	3	3	2	1	3	2	3	3	2	1	4	3	4	2	2	2	3	2	2	20	128	略	略	略	4	1	4	2	4	6
579	34	1	4	4	1	3	2	3	1	1	2	3	3	3	1	2	3	2	2	1	2	3	3	3	2	20	128	略	略	略	6	1	1	1	5	3
580	56	1	2	3	2	1	1	1	1	3	1	3	1	1	3	2	3	2	1	2	3	3	2	4	1	20	128	略	略	略	5	1	1	3	2	4
581	47	1	3	4	2	4	1	1	1	3	1	2	3	2	3	1	1	5	1	4	3	2	2	5	1	20	128	略	略	略	4	1	4	3	3	2
582	63	1	3	1	2	2	1	3	2	3	3	3	1	1	1	1	2	5	5	1	5	1	2	1	1	20	128	略	略	略	5	2	2	2	6	4
583	52	1	1	4	3	1	2	1	1	3	2	3	3	1	3	2	1	2	1	3	2	4	1	3	2	20	128	略	略	略	1	3	2	3	6	3
584	51	1	1	2	3	2	1	2	2	1	3	2	1	1	3	1	3	1	5	2	1	1	5	2	2	20	128	略	略	略	2	2	2	3	3	6
585	43	1	1	1	3	2	2	2	2	1	1	3	2	3	2	1	2	1	5	4	5	2	3	1	2	20	128	略	略	略	2	6	2	3	2	5
586	63	2	4	2	1	3	3	3	1	1	3	2	1	1	3	2	1	1	1	1	2	1	1	5	2	20	128	略	略	略	5	2	1	1	2	4
587	41	1	1	1	2	4	2	2	1	1	3	2	2	1	3	2	1	1	1	3	5	3	4	5	2	20	128	略	略	略	3	4	2	5	4	3
588	38	1	2	3	3	3	3	1	3	1	3	1	2	1	3	1	2	2	3	3	2	3	2	1	2	20	128	略	略	略	3	6	1	2	1	3
589	61	2	3	2	3	1	2	1	3	3	2	3	1	1	3	2	4	1	4	5	4	2	4	4	2	20	128	略	略	略	6	2	3	1	2	1
590	60	2	1	2	2	2	3	2	2	3	1	1	3	2	1	1	5	2	4	2	2	4	1	2	2	20	128	略	略	略	4	5	2	4	2	1
591	62	2	5	3	3	3	3	2	3	2	2	3	3	1	2	1	1	4	2	2	1	2	2	2	2	20	128	略	略	略	4	3	1	4	1	5
592	54	2	3	1	2	1	3	2	2	1	1	2	2	3	2	2	1	3	2	1	4	2	2	5	1	20	128	略	略	略	1	4	4	1	3	1
593	58	1	1	4	3	3	1	2	1	3	2	3	1	3	3	1	1	1	2	3	1	5	4	5	1	20	128	略	略	略	2	3	2	4	3	1
594	48	2	2	1	3	2	3	1	1	2	2	2	2	1	2	1	3	4	1	3	2	2	3	3	2	20	128	略	略	略	5	2	1	6	5	3
595	47	1	1	2	3	2	1	2	2	2	2	2	2	1	1	2	3	2	2	2	3	1	2	5	2	20	128	略	略	略	2	3	1	3	3	1
596	39	2	1	1	1	3	1	2	2	2	3	1	3	2	3	2	5	1	2	1	3	1	2	2	1	20	128	略	略	略	2	1	2	2	2	2
597	35	1	1	3	2	4	2	3	1	1	3	1	3	3	1	2	2	4	3	4	2	2	5	2	2	20	128	略	略	略	6	1	4	5	3	1
598	32	2	1	1	1	4	2	2	1	2	2	3	1	2	1	2	2	1	1	3	5	3	4	1	1	20	128	略	略	略	4	2	6	4	1	4
599	56	1	5	3	2	2	3	2	2	1	2	2	2	2	1	2	1	2	2	5	4	3	2	5	1	20	128	略	略	略	2	2	6	1	5	4
600	53	1	2	1	1	4	3	2	1	3	1	3	1	2	3	2	4	1	5	3	5	1	4	1	2	20	128	略	略	略	2	5	6	2	1	3
601	33	1	3	1	1	2	2	2	2	3	2	2	3	1	3	1	3	4	3	5	2	1	4	2	1	20	128	略	略	略	2	3	3	5	6	1
602	33	1	3	1	3	2	3	2	3	3	1	2	1	1	1	2	1	1	2	4	3	4	2	2	2	20	128	略	略	略	3	1	1	6	6	3
603	58	1	3	4	3	2	3	2	3	3	3	3	3	3	1	2	2	1	5	3	3	5	2	1	2	20	128	略	略	略	3	1	3	2	2	5
604	45	2	2	1	2	2	1	3	3	2	1	2	1	1	1	1	3	1	1	3	3	3	2	4	2	20	128	略	略	略	1	3	1	1	1	1
605	44	1	4	4	2	4	3	2	2	3	2	3	3	3	2	1	2	1	3	5	1	3	2	3	2	20	128	略	略	略	1	2	3	1	1	6
606	46	2	4	3	2	2	2	3	2	1	1	2	2	2	1	2	2	3	1	2	3	1	2	3	2	20	128	略	略	略	2	4	2	5	6	2
607	55	1	2	2	3	1	2	2	3	1	3	2	3	1	3	1	5	1	2	1	1	4	2	2	1	20	128	略	略	略	2	2	2	3	2	5
608	39	1	1	2	1	1	2	1	2	2	2	2	1	2	3	2	3	5	3	1	5	2	3	3	1	20	128	略	略	略	2	2	3	1	3	5
609	58	2	1	3	3	2	2	3	1	2	2	1	3	1	2	2	5	2	5	4	2	4	1	3	2	20	128	略	略	略	5	3	2	2	4	5
610	38	1	4	3	2	3	2	1	2	3	1	1	1	1	3	2	1	2	1	5	1	3	2	2	1	20	128	略	略	略	4	2	4	1	6	3
611	48	1	4	2	3	2	1	1	3	1	1	2	1	2	3	2	5	3	3	2	4	3	1	2	1	20	128	略	略	略	1	3	2	1	4	1
612	45	2	2	3	1	2	2	1	1	3	2	2	2	2	3	2	2	4	3	5	2	3	5	2	2	20	128	略	略	略	2	4	2	1	1	5
613	60	1	3	2	3	1	3	2	2	3	1	1	2	2	2	1	3	2	2	2	3	1	2	5	1	20	128	略	略	略	2	3	2	4	2	3
614	60	2	3	4	2	1	1	2	2	1	2	2	1	2	3	2	4	5	1	4	2	3	1	2	2	20	128	略	略	略	2	2	1	5	3	3
615	43	1	2	2	1	4	2	3	2	3	3	3	1	1	1	2	1	3	1	2	3	2	1	2	2	20	128	略	略	略	5	3	5	4	6	4
616	57	1	3	3	1	3	2	1	1	3	3	2	2	2	1	2	2	3	3	5	1	3	1	5	2	20	128	略	略	略	2	2	2	3	2	1
617	44	1	1	2	2	2	1	2	3	2	1	3	3	3	2	1	3	1	2	3	5	3	4	1	1	20	128	略	略	略	4	2	6	2	3	3
618	46	1	1	2	2	4	1	1	1	2	2	1	2	2	3	1	3	3	2	5	2	3	4	3	2	20	128	略	略	略	5	5	2	2	3	2
619	45	2	2	1	3	4	3	3	1	2	2	3	3	3	2	2	2	5	3	3	2	3	5	2	2	20	128	略	略	略	3	6	2	1	5	4
620	44	1	3	1	2	2	1	3	3	2	1	1	2	3	1	2	2	2	3	2	3	4	1	2	1	20	128	略	略	略	3	2	5	1	4	1
621	53	1	3	1	3	3	1	2	1	2	1	2	2	1	2	1	1	3	2	2	2	3	3	3	2	20	128	略	略	略	3	1	1	4	2	3
622	53	2	1	2	1	2	1	3	3	3	2	3	2	1	2	1	5	2	1	4	3	3	2	1	2	20	128	略	略	略	3	2	3	2	2	4
623	60	2	3	3	2	1	2	1	2	2	2	2	2	3	1	1	4	4	4	2	5	1	1	1	1	20	128	略	略	略	3	3	3	3	3	2
624	50	2	4	2	1	2	2	1	2	2	1	2	2	2	2	2	5	1	5	4	2	2	2	3	2	20	128	略	略	略	3	2	6	3	6	3
625	63	1	4	2	3	3	2	2	2	2	2	2	3	2	1	2	3	1	2	3	2	2	2	1	2	20	128	略	略	略	1	1	3	5	3	3
626	58	1	3	2	1	2	3	3	3	2	3	3	2	2	1	2	4	1	1	1	2	2	5	3	1	20	128	略	略	略	3	2	1	4	6	1
627	42	1	5	1	2	1	1	2	3	2	2	3	2	3	3	1	3	1	4	4	1	1	3	1	1	20	128	略	略	略	2	1	3	4	4	1
628	38	1	4	2	2	2	2	3	1	2	3	1	3	2	2	2	1	2	2	2	4	1	5	1	1	20	128	略	略	略	1	3	6	3	2	1
629	63	1	2	2	2	2	1	1	3	3	2	3	2	2	1	2	1	5	1	4	2	5	3	5	2	20	128	略	略	略	2	4	4	3	1	2
630	54	1	2	2	1	3	1	1	1	3	2	3	2	2	2	2	3	3	3	3	3	3	4	5	1	20	128	略	略	略	5	1	1	3	1	6
631	59	2	1	2	1	1	1	1	3	2	2	3	1	3	2	2	1	2	1	2	5	5	1	3	1	20	128	略	略	略	2	2	5	3	3	4
632	53	1	1	3	2	4	2	2	2	1	2	3	3	3	2	2	5	2	2	3	1	2	3	2	2	20	128	略	略	略	6	2	3	2	3	1
633	37	2	4	1	2	2	2	2	3	1	3	2	3	3	2	2	3	1	2	3	3	2	4	2	1	20	128	略	略	略	3	2	4	3	3	2
634	44	2	3	1	2	3	3	3	2	1	3	2	1	2	1	2	1	5	1	4	3	3	1	3	1	20	128	略	略	略	6	4	5	2	3	2
635	37	1	2	1	1	2	2	3	2	3	2	2	3	2	3	1	1	1	3	4	2	5	3	5	2	20	128	略	略	略	4	3	1	6	2	3
636	32	2	3	2	3	3	1	3	2	3	2	3	1	3	1	1	2	2	3	2	3	1	5	5	2	20	128	略	略	略	1	1	2	2	2	6
637	39	1	2	3	2	4	1	1	3	1	1	2	1	3	2	2	2	2	1	2	2	2	2	4	2	20	128	略	略	略	5	4	3	2	4	6
638	51	1	2	1	2	4	2	1	3	1	2	1	3	2	2	1	4	5	3	2	2	1	4	2	1	20	128	略	略	略	2	1	2	4	3	2
639	39	1	3	1	1	1	2	2	2	2	3	1	2	3	2	2	2	4	3	2	2	1	2	5	2	20	128	略	略	略	5	6	5	3	2	3
640	36	2	2	3	3	2	2	3	1	1	2	3	2	3	3	2	2	1	2	1	3	1	1	2	1	20	128	略	略	略	3	3	3	5	2	6
641	48	1	1	1	2	3	1	1	1	3	2	2	3	3	2	2	2	2	3	1	4	5	2	5	1	20	128	略	略	略	1	4	5	5	1	3
642	50	1	3	4	3	2	3	2	1	2	2	2	1	1	2	1	1	2	5	2	5	3	2	4	2	20	128	略	略	略	1	3	2	2	3	2
643	35	1	1	3	3	3	3	1	1	3	2	3	1	2	3	2	2	3	2	5	1	3	3	5	2	20	128	略	略	略	2	2	2	6	2	6
644	54	2	4	3	3	3	1	2	3	1	1	1	1	3	2	2	2	1	3	3	2	5	2	4	2	20	128	略	略	略	3	1	1	2	3	5
645	63	2	1	1	2	2	3	1	3	1	2	3	2	2	1	2	2	2	1	2	3	4	2	1	1	20	128	略	略	略	1	5	5	2	3	4
646	58	2	1	1	2	3	2	2	2	1	2	2	3	2	2	2	5	3	3	2	4	3	4	2	2	20	128	略	略	略	5	3	4	2	2	2
647	55	1	2	1	1	2	1	2	2	3	2	2	2	2	2	2	3	2	4	2	1	1	1	2	1	20	128	略	略	略	1	4	2	2	2	2
648	32	2	3	2	2	2	2	1	3	2	3	1	2	1	2	1	2	4	1	1	3	4	1	1	1	20	128	略	略	略	2	3	1	6	3	2
649	53	2	2	1	1	2	2	1	2	2	2	1	3	1	2	2	3	3	2	1	2	1	4	2	2	20	128	略	略	略	5	2	1	5	4	2
650	52	1	3	2	3	3	2	1	3	2	1	3	2	2	2	2	5	4	1	5	2	2	1	1	1	20	128	略	略	略	3	1	3	2	1	1
651	55	2	4	1	2	2	2	2	2	1	3	2	1	1	1	2	2	3	5	3	3	4	3	2	2	20	128	略	略	略	2	2	2	3	5	1
652	37	2	3	4	2	3	2	3	1	1	2	3	2	3	3	2	5	2	3	4	5	3	2	2	1	20	128	略	略	略	3	5	1	2	4	4
653	42	1	2	3	3	2	3	2	3	1	1	3	2	3	1	2	4	5	1	2	2	2	5	2	1	20	128	略	略	略	4	2	1	5	2	1
654	61	1	1	2	1	3	2	2	2	2	1	2	2	1	2	2	5	5	2	1	3	3	5	2	1	20	128	略	略	略	1	2	2	2	4	2
655	49	1	2	2	3	1	3	3	3	3	2	3	1	2	2	2	5	3	2	5	2	2	2	4	2	20	128	略	略	略	2	3	5	1	6	3
656	59	2	2	4	2	4	2	1	3	1	1	3	2	2	2	2	3	2	5	2	1	5	3	2	1	20	128	略	略	略	2	1	1	1	1	3
657	45	1	2	4	3	2	2	2	1	3	3	2	3	2	1	2	4	3	5	3	5	1	2	5	1	20	128	略	略	略	6	6	2	2	2	1
658	61	2	1	2	3	3	3	2	1	2	1	1	3	3	2	2	5	3	1	2	1	4	3	4	1	20	128	略	略	略	6	1	2	1	1	3
659	33	1	3	3	2	2	3	2	1	1	2	1	2	2	1	2	3	3	3	4	3	1	1	3	2	20	128	略	略	略	4	1	5	1	2	2
660	49	2	4	3	2	1	1	2	1	2	2	3	1	2	2	1	1	3	5	3	3	3	2	2	1	20	128	略	略	略	3	2	3	4	2	2
661	53	1	4	1	3	2	2	1	1	3	1	1	1	2	2	1	1	4	4	1	3	1	2	3	2	20	128	略	略	略	5	4	5	1	2	3
662	39	1	4	4	3	3	3	1	1	2	2	2	2	2	2	1	1	3	5	1	2	5	1	2	1	20	128	略	略	略	2	6	2	2	1	3
663	33	1	2	2	2	3	3	2	1	2	1	1	1	2	1	2	4	5	1	4	3	4	3	3	2	20	128	略	略	略	1	1	1	5	4	3
664	44	1	2	4	2	2	1	2	1	2	2	2	3	1	2	2	3	3	1	3	3	3	3	1	1	20	128	略	略	略	1	3	2	3	5	2
665	32	2	3	2	2	2	2	3	2	1	1	1	3	3	2	2	3	4	2	1	2	2	3	3	2	20	128	略	略	略	1	3	4	5	1	1
666	45	2	5	2	2	4	2	3	2	2	2	3	2	2	1	1	3	5	2	3	3	2	4	5	2	20	128	略	略	略	6	2	1	3	2	6
667	51	2	2	1	1	4	2	2	1	1	3	2	2	1	3	2	3	5	2	4	3	3	5	2	1	20	128	略	略	略	4	3	4	3	4	1
668	33	1	3	2	3	2	3	1	3	2	1	2	2	2	1	2	3	1	2	2	5	3	5	2	2	20	128	略	略	略	1	5	1	1	3	6
669	41	2	2	3	2	4	3	2	2	3	3	2	2	2	3	2	1	2	2	4	3	3	1	2	2	20	128	略	略	略	3	2	3	1	3	6
670	57	1	2	2	2	3	2	2	1	3	3	3	3	3	1	2	3	4	3	1	1	2	2	4	1	20	128	略	略	略	1	3	1	5	5	2
671	33	1	2	2	2	3	2	1	2	3	3	2	1	2	1	1	2	2	2	3	2	5	5	2	2	20	128	略	略	略	3	3	3	6	2	1
672	61	1	4	3	2	1	2	3	2	1	2	1	3	3	3	1	1	2	5	3	3	3	5	5	2	20	128	略	略	略	2	6	3	2	1	1
673	62	2	1	3	2	4	1	1	3	2	2	1	2	2	3	2	5	5	2	5	3	2	3	2	2	20	128	略	略	略	3	4	1	2	3	1
674	57	2	3	2	2	1	3	3	2	3	2	2	3	2	2	2	3	3	2	4	3	3	2	3	1	20	128	略	略	略	3	6	5	1	2	4
675	60	1	1	2	1	1	2	3	3	1	3	2	1	2	2	2	2	1	1	3	2	2	2	3	2	20	128	略	略	略	3	2	1	2	2	2
676	54	1	1	2	3	2	2	3	3	3	2	3	1	2	1	2	5	4	1	1	1	3	3	5	1	20	128	略	略	略	2	2	2	1	2	1
677	53	2	1	2	2	3	2	2	2	3	3	2	2	2	3	2	2	2	5	2	5	2	1	3	2	20	128	略	略	略	3	2	2	2	1	3
678	43	1	2	1	2	4	3	2	3	1	1	2	2	1	2	2	2	2	3	4	3	1	2	5	2	20	128	略	略	略	1	2	4	2	2	2
679	61	1	2	3	1	3	3	1	1	2	3	2	2	3	3	1	3	2	2	2	2	2	1	5	2	20	128	略	略	略	3	2	4	4	5	1
680	36	1	5	2	3	2	2	3	2	1	3	3	2	3	3	2	5	2	1	4	1	1	4	2	1	20	128	略	略	略	3	4	1	3	1	3
681	56	2	2	1	1	1	2	1	2	2	1	1	2	3	1	2	4	3	2	3	3	2	2	1	2	20	128	略	略	略	6	3	2	6	4	5
682	39	2	1	3	3	1	2	2	2	1	1	1	3	3	1	2	1	1	1	2	5	3	3	2	2	20	128	略	略	略	2	1	1	3	1	4
683	62	1	3	2	3	2	3	1	3	1	1	2	1	1	1	2	2	3	4	3	3	2	3	1	2	20	128	略	略	略	1	2	1	6	5	1
684	52	1	4	2	1	3	1	3	3	2	3	1	3	1	3	1	2	2	4	5	1	1	2	2	1	20	128	略	略	略	4	1	1	2	3	1
685	62	2	4	4	1	3	1	1	1	3	2	2	3	2	3	1	5	2	1	3	3	1	2	4	2	20	128	略	略	略	5	5	2	2	2	2
686	36	1	5	2	1	1	3	2	1	3	3	1	3	1	2	2	2	2	2	2	3	3	2	2	2	20	128	略	略	略	6	3	4	2	1	3
687	46	2	2	2	1	3	2	2	1	3	2	2	2	2	3	1	2	3	1	4	4	3	2	2	2	20	128	略	略	略	2	1	3	5	2	5
688	47	2	1	3	1	3	2	1	2	3	2	2	1	3	2	2	1	2	2	4	1	3	5	3	2	20	128	略	略	略	3	3	3	3	1	3
689	35	2	2	2	2	2	1	3	3	3	3	3	1	2	1	2	2	2	5	4	2	4	1	1	1	20	128	略	略	略	6	2	3	3	6	6
690	50	2	2	4	1	3	3	2	1	2	2	2	1	2	1	2	2	3	3	2	1	2	3	1	2	20	128	略	略	略	2	1	1	6	2	3
691	54	2	2	2	3	2	1	2	3	2	3	1	2	3	2	1	2	3	2	5	1	4	4	4	2	20	128	略	略	略	5	1	2	3	3	2
692	42	1	4	2	1	4	3	3	2	1	2	2	3	3	2	2	5	2	3	1	4	3	2	5	1	20	128	略	略	略	5	5	4	5	3	3
693	63	2	2	1	1	4	1	2	3	2	3	1	3	2	3	1	3	2	1	2	2	2	2	2	1	20	128	略	略	略	1	3	4	3	2	3
694	62	1	3	4	2	3	1	1	3	2	3	2	3	2	1	2	5	3	2	5	2	1	2	3	2	20	128	略	略	略	2	3	6	2	2	5
695	52	1	1	3	3	2	1	1	2	3	2	3	2	3	2	2	4	2	3	3	3	2	4	2	1	20	128	略	略	略	1	1	3	5	1	6
696	47	1	3	1	2	2	2	2	3	2	1	1	3	2	3	1	3	2	2	4	3	1	2	2	2	20	128	略	略	略	3	4	5	1	2	1
697	48	1	2	3	2	4	1	3	3	1	3	1	1	1	2	2	1	1	2	3	4	4	3	4	2	20	128	略	略	略	4	3	1	2	6	3
698	57	1	4	2	2	3	2	3	3	2	1	2	2	2	3	2	3	2	1	3	3	3	2	4	1	20	128	略	略	略	3	1	3	1	3	2
699	63	1	3	1	2	2	1	1	2	2	1	1	1	1	1	2	3	1	5	2	2	3	1	3	2	20	128	略	略	略	3	1	2	1	2	1
700	49	1	1	1	3	3	3	3	3	3	2	1	3	1	2	2	2	3	4	1	3	3	2	1	2	20	128	略	略	略	1	2	6	1	4	1
701	54	2	1	1	1	2	1	2	3	2	2	2	3	2	2	2	3	5	3	3	2	5	2	2	2	20	128	略	略	略	3	1	2	2	2	6
702	56	1	2	2	1	3	3	2	2	1	1	1	1	1	2	1	2	5	3	2	1	5	2	3	2	20	128	略	略	略	3	4	3	3	3	3
703	46	1	3	1	3	1	2	3	2	3	3	3	1	1	3	2	5	2	3	4	3	2	3	5	2	20	128	略	略	略	1	5	5	2	2	6
704	46	2	1	3	1	2	3	3	3	2	3	3	3	2	2	2	4	2	1	2	1	2	4	2	1	20	128	略	略	略	2	4	3	4	3	3
705	51	1	2	3	2	2	2	3	1	3	1	3	1	1	2	1	3	5	2	3	4	2	4	3	2	20	128	略	略	略	4	2	6	3	4	2
706	35	1	1	2	3	3	1	3	2	2	2	3	2	3	1	1	2	3	2	2	2	2	3	2	1	20	128	略	略	略	1	1	1	2	5	5
707	35	2	4	4	1	1	1	3	2	2	2	2	3	2	2	1	5	5	3	2	4	3	5	1	2	20	128	略	略	略	2	2	1	4	4	2
708	51	2	3	3	1	4	3	2	3	1	2	1	2	3	1	2	4	2	2	5	2	2	4	4	1	20	128	略	略	略	2	2	1	2	5	3
709	45	1	3	2	1	1	1	3	3	2	2	2	2	1	1	2	5	5	5	4	4	1	5	2	2	20	128	略	略	略	4	1	6	1	6	1
710	51	1	1	1	1	4	2	2	3	1	1	2	1	2	2	1	1	3	4	2	3	5	5	2	1	20	128	略	略	略	1	1	1	2	3	4
711	50	1	5	2	2	4	2	3	3	1	2	2	3	1	2	2	3	1	3	2	1	4	2	3	2	20	128	略	略	略	4	3	2	6	1	1
712	60	2	3	2	1	2	2	2	1	1	2	2	3	2	2	2	4	3	4	3	3	2	5	4	2	20	128	略	略	略	5	3	2	5	3	3
713	49	2	2	1	3	2	3	1	3	1	2	2	1	3	2	2	4	5	3	4	2	3	3	1	2	20	128	略	略	略	1	1	4	4	6	3
714	60	1	3	1	2	1	3	2	1	1	2	2	2	3	3	1	4	3	4	1	2	2	5	1	1	20	128	略	略	略	3	3	5	3	2	2
715	52	1	4	2	2	2	3	1	2	3	3	2	1	3	2	2	3	1	4	5	3	4	2	3	2	20	128	略	略	略	2	2	3	2	5	2
716	45	1	3	4	2	4	2	3	2	2	1	1	2	2	2	1	2	5	3	3	1	3	1	4	2	20	128	略	略	略	2	4	1	3	2	2
717	51	1	2	2	1	1	3	1	2	1	1	1	3	1	1	2	1	3	2	3	4	3	2	2	1	20	128	略	略	略	6	1	3	1	2	4
718	50	1	4	3	2	3	1	2	3	3	1	1	2	2	2	1	1	2	3	1	4	1	1	1	2	20	128	略	略	略	1	1	1	4	5	2
719	46	1	1	2	2	2	2	2	1	2	3	3	2	2	2	2	4	1	2	2	4	1	1	3	1	20	128	略	略	略	1	5	1	2	2	2
720	41	1	3	3	2	2	1	3	2	3	2	3	2	3	2	1	2	2	2	5	1	5	5	3	1	20	128	略	略	略	2	2	4	1	5	4
721	34	1	3	1	3	1	2	1	3	3	1	2	3	3	2	2	1	3	4	3	2	3	2	4	1	20	128	略	略	略	1	2	2	2	3	2
722	49	1	5	3	3	3	1	2	1	2	1	2	3	2	3	1	2	3	2	1	2	4	1	2	1	20	128	略	略	略	3	4	2	4	2	3
723	42	2	4	3	2	2	3	2	1	1	2	2	2	3	1	2	1	5	4	1	5	4	2	2	2	20	128	略	略	略	3	3	6	1	3	2
724	57	2	4	4	1	2	1	3	1	2	1	2	1	2	3	2	1	1	1	4	1	4	2	4	2	20	128	略	略	略	6	6	2	5	5	4
725	42	1	4	3	1	3	2	1	3	3	2	3	3	2	2	2	2	2	2	1	3	2	3	3	1	20	128	略	略	略	5	2	3	2	5	1
726	50	2	1	2	2	4	1	3	1	1	3	3	3	1	2	2	4	3	5	2	3	3	4	3	2	20	128	略	略	略	1	1	6	3	2	2
727	43	1	2	4	2	3	3	2	3	2	1	3	2	2	2	2	2	4	2	1	2	3	2	1	2	20	128	略	略	略	3	2	2	3	3	6
728	34	2	5	2	2	2	3	2	3	2	2	2	3	1	3	2	2	3	4	4	1	1	1	2	2	20	128	略	略	略	5	5	6	3	1	4
729	56	2	1	1	1	2	3	1	2	3	2	2	2	2	1	2	2	5	2	2	2	1	1	1	1	20	128	略	略	略	3	1	5	1	3	3
730	52	2	4	2	3	2	3	1	2	3	1	1	2	1	2	1	3	4	3	4	1	4	5	5	1	20	128	略	略	略	3	5	4	3	4	3
731	48	1	3	1	1	2	1	1	1	3	2	2	2	3	2	2	4	2	1	2	2	3	2	5	2	20	128	略	略	略	2	3	6	1	1	2
732	40	2	2	2	2	3	2	3	2	1	3	2	2	2	2	2	3	5	1	2	2	3	3	4	2	20	128	略	略	略	3	1	1	2	1	3
733	48	1	2	2	3	2	3	1	2	2	2	1	1	1	2	2	2	2	5	3	4	1	1	1	1	20	128	略	略	略	1	2	4	1	2	2
734	52	1	4	3	2	2	2	1	1	1	3	1	1	2	1	1	2	2	4	3	2	2	4	2	2	20	128	略	略	略	2	5	3	2	2	5
735	37	2	3	2	2	4	2	1	2	3	2	3	3	1	1	2	5	1	3	3	2	5	2	1	1	20	128	略	略	略	4	5	6	1	2	1
736	53	1	1	1	1	3	3	1	2	2	1	3	1	2	1	2	3	5	3	2	2	1	2	3	1	20	128	略	略	略	3	3	3	5	6	3
737	48	1	1	2	2	2	1	1	1	3	2	1	1	3	2	2	3	2	1	2	1	2	1	2	1	20	128	略	略	略	2	2	2	4	2	2
738	35	1	3	2	1	4	2	3	2	1	2	1	2	3	3	2	3	1	2	2	3	5	3	3	2	20	128	略	略	略	2	5	2	2	1	2
739	55	2	3	2	1	2	1	2	3	2	3	1	2	2	2	2	2	5	3	1	2	3	2	1	1	20	128	略	略	略	4	2	5	1	3	5
740	59	2	2	2	1	3	1	2	2	2	2	1	3	1	2	2	4	3	2	5	2	1	2	1	2	20	128	略	略	略	2	3	1	4	6	2
741	35	1	3	3	1	1	2	2	2	2	2	3	1	2	2	2	3	3	2	1	2	1	2	4	2	20	128	略	略	略	2	1	2	3	2	3
742	58	1	5	1	3	2	2	1	2	1	3	1	3	3	2	2	5	5	4	1	1	3	2	1	2	20	128	略	略	略	1	6	3	2	5	6
743	37	1	2	3	1	2	1	2	1	2	2	2	2	2	2	2	1	4	2	3	4	5	3	3	1	20	128	略	略	略	4	4	1	1	1	2
744	35	2	3	4	3	1	3	2	1	2	3	3	1	3	1	2	2	4	2	3	2	5	5	2	2	20	128	略	略	略	3	5	2	2	1	5
745	58	2	1	2	3	3	1	1	1	3	1	3	3	3	3	1	2	1	5	3	4	1	3	5	2	20	128	略	略	略	2	3	2	4	2	5
746	47	2	2	2	1	2	2	2	1	1	1	2	3	3	3	1	1	2	5	2	1	1	1	4	2	20	128	略	略	略	4	2	1	5	2	5
747	55	2	4	3	3	3	2	2	2	2	3	3	1	2	1	2	2	1	3	2	3	1	5	2	1	20	128	略	略	略	5	6	2	5	3	6
748	60	1	5	2	2	4	1	1	1	3	2	2	1	2	1	1	3	2	1	2	1	5	2	5	2	20	128	略	略	略	4	5	3	1	3	3
749	35	1	1	2	2	3	3	1	2	3	3	2	3	2	2	2	2	3	2	4	2	4	3	1	2	20	128	略	略	略	2	1	6	5	2	4
750	52	2	2	3	1	2	2	1	2	2	3	3	2	2	3	2	2	1	1	1	4	2	2	1	2	20	128	略	略	略	6	3	2	5	1	2
751	33	2	5	3	1	1	2	2	2	1	1	1	1	2	2	2	3	3	2	3	5	3	3	1	1	20	128	略	略	略	6	2	3	2	1	5
752	59	2	3	1	2	3	2	1	2	2	1	1	2	2	2	1	1	1	2	1	2	1	1	1	2	20	128	略	略	略	4	3	3	6	3	2
753	32	1	2	2	1	4	2	2	2	3	3	1	3	3	1	1	4	3	3	2	5	3	1	5	1	20	128	略	略	略	4	2	3	3	6	3
754	63	1	2	4	3	4	1	3	3	2	3	2	3	3	2	2	1	3	3	3	1	2	3	2	2	20	128	略	略	略	2	2	3	3	3	2
755	41	1	1	1	2	2	1	3	2	2	1	2	3	2	1	2	1	2	2	2	2	1	2	3	2	20	128	略	略	略	3	3	1	2	4	2
756	42	2	2	2	3	4	2	2	2	1	1	2	1	2	3	2	1	3	2	5	4	1	2	1	2	20	128	略	略	略	2	1	5	3	1	2
757	49	2	3	1	1	4	2	3	1	2	2	2	2	1	3	1	5	1	2	1	1	3	5	3	2	20	128	略	略	略	2	4	6	3	1	2
758	43	2	3	2	2	1	2	2	2	2	1	3	1	2	1	2	3	1	3	1	1	3	1	2	2	20	128	略	略	略	6	2	3	4	4	2
759	53	2	1	1	2	1	2	2	1	1	1	2	1	1	2	2	4	1	3	1	2	5	3	2	2	20	128	略	略	略	3	5	5	5	3	2
760	52	2	2	3	3	1	3	2	3	1	2	3	2	1	3	2	1	1	2	2	5	3	2	3	2	20	128	略	略	略	1	3	2	2	2	3
761	43	2	1	3	3	2	1	1	2	2	3	3	1	3	1	2	2	3	2	2	3	2	2	3	2	20	128	略	略	略	4	5	1	3	2	3
762	52	1	1	1	2	2	3	2	1	2	3	2	3	3	3	2	4	3	1	5	2	1	4	1	2	20	128	略	略	略	5	4	4	2	2	3
763	32	1	2	2	2	3	2	2	1	1	2	3	1	2	3	2	4	2	4	1	2	2	2	3	2	20	128	略	略	略	1	1	5	6	3	2
764	56	1	2	4	1	3	2	1	3	1	3	2	1	2	2	2	5	1	1	3	2	3	3	2	2	20	128	略	略	略	1	4	3	3	2	3
765	61	1	2	1	1	4	1	1	2	1	3	2	1	1	2	2	2	2	3	2	2	2	5	1	1	20	128	略	略	略	3	3	6	4	1	6
766	44	2	2	1	1	4	2	1	1	1	1	1	1	2	2	1	4	5	2	2	1	2	4	4	2	20	128	略	略	略	2	5	3	6	3	3
767	49	2	2	1	2	1	1	2	2	2	3	1	2	2	3	2	3	3	3	3	2	1	3	4	1	20	128	略	略	略	1	1	3	4	4	3
768	53	2	3	2	2	2	3	3	2	3	3	1	3	1	1	2	3	1	1	5	3	4	2	1	2	20	128	略	略	略	4	1	4	4	1	3
769	46	1	5	4	3	3	1	2	2	2	3	3	3	3	3	2	2	3	3	2	5	3	1	1	1	20	128	略	略	略	3	4	4	2	4	2
770	43	2	4	2	3	1	2	2	2	2	3	2	1	1	2	2	1	2	2	5	3	4	2	3	1	20	128	略	略	略	4	6	3	2	2	3
771	38	2	4	3	2	4	2	1	3	1	2	3	3	1	3	1	5	2	2	5	3	1	2	2	2	20	128	略	略	略	6	6	2	2	3	3
772	58	2	1	1	1	1	2	3	1	2	3	3	1	1	2	2	1	3	2	3	3	2	3	4	1	20	128	略	略	略	3	5	5	1	3	5
773	52	2	2	3	2	3	1	2	2	3	3	3	1	1	1	1	3	4	2	4	2	1	3	4	2	20	128	略	略	略	6	5	3	2	5	3
774	62	2	2	1	3	1	3	1	2	1	1	2	2	1	3	1	2	2	2	1	2	2	1	3	2	20	128	略	略	略	2	6	4	5	3	6
775	63	1	3	4	2	4	3	3	2	1	3	1	3	2	1	1	1	1	2	4	2	1	3	4	1	20	128	略	略	略	6	3	2	2	1	6
776	58	2	2	4	2	4	3	2	3	3	1	2	2	3	2	2	4	4	2	3	1	3	2	3	1	20	128	略	略	略	1	4	5	1	1	1
777	35	1	4	3	3	2	2	3	1	1	2	1	1	3	2	2	2	5	2	4	1	3	1	3	1	20	128	略	略	略	4	4	2	2	6	1
778	57	1	1	1	3	3	2	1	1	2	3	2	3	3	3	2	4	1	3	5	4	2	2	3	2	20	128	略	略	略	2	3	3	6	5	4
779	46	1	4	1	2	4	3	2	2	3	1	1	1	1	3	1	2	2	2	2	1	1	3	2	1	20	128	略	略	略	6	3	3	1	4	3
780	33	1	1	1	1	2	2	2	2	3	1	3	1	1	3	2	1	3	2	5	1	1	2	1	2	20	128	略	略	略	3	1	2	3	1	1
781	60	1	5	3	3	1	1	1	1	2	2	2	2	2	2	2	4	4	2	1	2	1	2	1	1	20	128	略	略	略	4	2	1	5	6	1
782	61	2	3	4	3	3	2	1	3	3	1	2	3	2	1	1	4	1	5	4	4	5	3	2	2	20	128	略	略	略	1	3	2	4	5	6
783	41	1	3	2	2	2	3	2	3	2	1	2	1	2	2	2	3	1	3	1	4	3	1	1	1	20	128	略	略	略	3	6	3	2	2	1
784	49	1	1	4	1	2	3	1	2	2	3	2	2	3	3	2	1	3	3	2	4	1	3	2	2	20	128	略	略	略	1	4	4	2	3	2
785	36	2	2	3	1	2	2	2	3	3	2	1	1	3	2	1	2	3	3	1	1	1	1	4	2	20	128	略	略	略	1	3	2	3	2	5
786	38	2	2	1	3	1	2	2	2	3	1	3	2	2	1	2	5	5	2	5	3	2	3	2	2	20	128	略	略	略	2	5	5	1	2	3
787	44	1	2	2	2	4	2	3	3	1	2	3	1	3	2	2	5	2	3	3	2	1	3	5	2	20	128	略	略	略	2	6	2	4	2	5
788	49	1	2	2	3	1	2	1	1	3	1	1	2	1	2	2	1	1	1	4	1	4	2	2	1	20	128	略	略	略	3	6	3	4	1	3
789	63	1	1	1	3	1	2	1	2	2	1	2	2	2	2	1	3	5	1	5	3	3	2	2	2	20	128	略	略	略	3	6	1	5	2	4
790	43	2	4	4	2	2	3	2	3	2	3	1	3	3	2	1	3	3	2	3	4	4	4	2	2	20	128	略	略	略	4	1	3	2	1	5
791	40	2	3	4	2	1	1	3	3	3	2	1	2	3	2	2	2	5	5	2	2	4	3	2	2	20	128	略	略	略	4	1	3	2	2	1
792	45	1	5	3	2	1	1	2	2	1	2	3	2	1	2	2	2	3	3	2	2	5	4	1	2	20	128	略	略	略	2	6	1	6	3	5
793	55	1	4	2	2	2	2	2	1	1	2	2	3	2	1	2	4	3	3	2	2	4	5	3	1	20	128	略	略	略	3	6	3	3	2	2
794	53	1	4	3	2	3	1	2	1	1	1	3	2	1	1	2	2	2	3	2	2	4	2	3	2	20	128	略	略	略	2	6	4	4	2	2
795	34	2	2	1	2	2	3	3	1	2	3	1	1	2	2	1	2	1	3	3	1	2	3	3	2	20	128	略	略	略	1	2	3	3	3	4
796	53	1	2	1	3	4	1	2	1	3	3	3	1	3	1	2	2	1	2	3	1	1	2	4	1	20	128	略	略	略	1	4	6	5	6	4
797	56	2	1	1	1	2	3	2	3	1	2	2	3	3	3	1	1	2	5	4	1	2	5	2	2	20	128	略	略	略	3	3	6	3	6	2
798	38	1	1	1	3	2	2	3	2	2	2	1	3	1	1	1	1	2	3	5	3	3	5	1	2	20	128	略	略	略	3	1	2	1	3	3
799	62	2	5	2	2	2	3	1	1	3	1	1	2	2	2	2	2	3	1	3	2	4	1	5	2	20	128	略	略	略	5	5	3	5	2	5
800	36	1	1	3	1	3	2	2	2	2	1	1	3	2	2	1	1	1	5	4	3	2	2	2	1	20	128	略	略	略	2	4	2	1	1	1
801	40	1	4	3	2	4	1	1	2	2	3	1	1	2	1	1	3	3	3	5	2	2	2	3	2	20	128	略	略	略	6	2	2	2	1	2
802	56	2	4	2	3	1	2	2	1	1	3	3	1	2	3	2	2	3	1	1	1	4	5	1	1	20	128	略	略	略	4	6	6	1	1	4
803	54	2	1	2	2	3	2	3	2	2	2	1	3	2	3	2	1	2	1	3	1	3	1	1	2	20	128	略	略	略	2	2	6	1	2	1
804	34	2	1	4	2	3	3	1	2	3	1	1	1	1	2	1	1	2	2	4	3	5	4	5	2	20	128	略	略	略	3	3	1	2	4	4
805	40	2	1	2	3	3	2	1	3	2	3	1	3	1	1	1	3	4	1	2	2	5	2	1	1	20	128	略	略	略	6	2	4	2	4	1
806	32	1	4	3	3	1	1	3	3	1	2	3	1	2	3	1	4	2	3	5	1	3	2	4	1	20	128	略	略	略	4	3	1	3	3	6
807	36	1	5	2	2	1	2	2	2	2	3	2	2	1	1	2	5	2	3	1	2	4	1	3	2	20	128	略	略	略	5	6	5	3	6	2
808	58	1	3	2	3	2	2	3	2	2	2	1	2	1	3	2	4	2	3	1	1	5	2	3	2	20	128	略	略	略	2	5	2	4	6	1
809	38	1	3	3	1	2	1	1	2	2	2	2	2	3	2	2	2	3	4	1	1	1	4	3	1	20	128	略	略	略	3	4	2	3	2	6
810	60	1	4	2	3	2	3	2	3	2	2	3	3	3	3	2	1	4	1	2	2	1	2	3	2	20	128	略	略	略	4	1	2	2	3	3
811	44	1	4	4	2	1	1	2	1	2	3	3	2	3	2	2	3	2	3	3	2	3	1	2	2	20	128	略	略	略	2	1	6	4	5	3
812	36	1	2	2	3	2	2	2	2	1	1	2	3	2	1	2	1	4	1	3	2	1	2	4	1	20	128	略	略	略	5	2	2	2	2	6
813	58	1	4	3	1	2	2	2	3	3	3	1	3	2	1	2	1	1	2	1	2	4	3	3	1	20	128	略	略	略	2	1	1	2	2	3
814	52	1	2	2	2	2	2	1	2	3	3	3	3	2	1	2	3	1	5	2	1	2	4	3	2	20	128	略	略	略	3	3	2	1	4	1
815	46	1	3	2	2	3	1	2	2	3	2	2	3	1	3	1	3	2	2	4	2	3	2	1	2	20	128	略	略	略	6	6	1	5	2	4
816	40	2	2	1	1	2	3	2	3	2	3	1	2	1	2	1	3	3	2	1	4	2	5	4	2	20	128	略	略	略	2	4	1	3	2	2
817	50	1	3	2	1	4	1	2	2	1	3	2	1	3	3	2	1	2	3	3	1	5	3	2	2	20	128	略	略	略	2	4	3	2	1	2
818	46	1	2	1	3	3	1	2	1	3	2	1	2	2	2	2	2	2	4	3	3	2	5	3	1	20	128	略	略	略	3	6	1	1	2	5
819	60	2	2	3	1	3	2	2	1	2	3	2	3	1	3	1	3	3	5	2	2	1	3	2	2	20	128	略	略	略	2	3	2	5	5	1
820	39	2	3	3	1	3	2	2	2	1	3	2	2	2	2	2	2	3	5	5	1	5	4	5	2	20	128	略	略	略	2	2	2	5	6	2
821	52	1	1	3	2	2	1	1	1	2	1	3	2	2	2	2	3	3	2	4	3	4	1	1	2	20	128	略	略	略	3	2	2	6	3	2
822	57	1	1	1	1	4	2	3	3	2	2	1	2	2	1	2	2	3	5	2	2	2	2	3	2	20	128	略	略	略	3	4	2	3	1	3
823	53	1	1	1	2	3	3	2	3	2	3	3	1	1	2	2	1	4	2	1	4	3	3	1	2	20	128	略	略	略	5	1	2	1	4	5
824	49	1	2	1	3	3	1	1	3	3	1	3	1	3	1	2	5	3	1	3	1	1	2	1	2	20	128	略	略	略	5	1	1	2	2	1
825	51	1	2	2	1	1	2	2	1	1	3	3	3	2	2	2	2	2	2	5	3	3	1	5	2	20	128	略	略	略	1	5	3	3	4	2
826	52	2	4	1	1	4	2	2	1	2	2	2	2	3	1	2	3	3	4	5	3	1	1	3	2	20	128	略	略	略	2	3	3	4	2	4
827	60	2	2	3	2	4	1	3	3	2	1	1	3	1	1	1	1	5	1	1	1	1	3	3	1	20	128	略	略	略	3	5	1	1	4	3
828	55	1	2	3	2	1	3	3	1	3	1	3	1	1	3	1	3	3	3	4	1	3	3	3	2	20	128	略	略	略	3	2	2	1	2	5
829	37	1	3	2	1	2	3	1	2	2	2	2	3	1	2	1	2	2	2	3	3	3	4	5	2	20	128	略	略	略	1	1	2	6	4	1
830	61	1	4	1	3	1	3	3	3	2	3	2	2	3	1	2	2	2	1	1	4	4	2	1	2	20	128	略	略	略	1	3	2	2	5	2
831	35	2	4	2	2	3	3	1	3	1	1	3	1	3	3	2	1	1	2	2	2	3	3	4	1	20	128	略	略	略	1	2	2	3	2	2
832	50	1	4	3	1	4	3	1	1	2	2	2	3	1	2	1	2	3	4	5	2	3	2	1	1	20	128	略	略	略	2	4	6	3	5	5
833	55	1	3	1	1	4	3	1	3	2	2	3	2	3	2	2	4	2	2	4	3	3	2	2	1	20	128	略	略	略	5	3	2	5	2	2
834	36	1	2	3	3	1	1	1	1	1	2	1	3	2	1	2	1	4	2	2	4	1	3	2	2	20	128	略	略	略	3	1	6	4	4	3
835	37	1	1	2	1	2	3	2	2	2	2	1	1	2	1	1	4	1	2	1	4	2	1	2	1	20	128	略	略	略	3	2	2	2	3	4
836	52	1	3	4	3	4	2	1	3	3	3	2	3	2	1	2	3	2	2	5	2	5	4	1	1	20	128	略	略	略	2	1	3	4	6	5
837	38	1	1	3	3	2	2	3	1	2	1	3	3	2	1	2	2	1	1	2	3	3	4	2	1	20	128	略	略	略	5	1	1	1	3	2
838	33	2	1	4	1	2	1	1	1	1	3	1	2	1	2	2	1	4	2	2	2	1	4	3	1	20	128	略	略	略	1	2	6	5	4	2
839	62	2	2	4	1	4	2	1	3	3	1	3	2	3	1	1	1	2	2	4	2	2	2	2	2	20	128	略	略	略	6	1	3	1	2	2
840	57	2	2	4	2	1	2	2	2	1	1	2	2	2	1	2	3	3	3	1	2	3	1	1	1	20	128	略	略	略	6	2	5	5	3	3
841	44	1	3	2	2	2	3	3	2	3	1	2	3	1	3	2	1	1	2	1	2	5	1	5	1	20	128	略	略	略	3	3	3	2	4	3
842	48	2	4	3	1	1	2	2	1	2	3	2	2	1	2	1	4	2	3	4	2	1	5	4	1	20	128	略	略	略	2	2	2	2	2	1
843	63	2	3	1	2	2	3	1	2	2	3	2	2	1	2	2	2	2	3	2	1	5	1	5	1	20	128	略	略	略	5	1	1	6	1	1
844	63	1	4	2	3	2	2	2	2	2	3	2	3	2	3	2	2	1	1	2	1	3	1	5	2	20	128	略	略	略	2	5	1	2	3	1
845	61	2	2	2	2	2	2	1	3	3	1	1	1	1	2	2	4	2	2	4	2	1	3	2	1	20	128	略	略	略	4	3	6	4	1	3
846	39	2	2	2	2	2	1	2	1	2	1	2	3	3	1	2	3	2	2	3	1	3	5	2	2	20	128	略	略	略	1	3	1	3	1	5
847	41	2	2	1	2	2	3	2	3	3	1	2	3	3	2	1	1	2	2	4	5	3	3	2	1	20	128	略	略	略	5	3	5	2	2	2
848	58	1	5	2	1	2	2	2	3	1	3	3	2	3	3	2	3	3	4	2	1	3	1	2	1	20	128	略	略	略	3	1	3	4	5	2
849	51	1	4	1	2	2	1	1	1	1	2	1	1	1	2	2	1	1	2	3	1	4	3	2	1	20	128	略	略	略	3	2	1	4	2	4
850	55	2	3	2	3	2	3	3	1	1	2	2	2	1	3	2	4	2	4	3	3	3	2	5	1	20	128	略	略	略	3	6	2	3	6	5
851	47	2	4	1	2	4	2	3	2	3	3	1	2	1	2	2	2	1	2	3	1	3	3	3	2	20	128	略	略	略	2	3	4	5	2	2
852	58	2	1	2	2	2	2	1	2	3	1	2	3	1	1	1	2	3	5	3	2	2	3	1	1	20	128	略	略	略	5	5	1	2	3	1
853	60	1	2	2	3	1	2	1	2	3	3	2	3	1	2	2	3	2	5	1	4	2	2	3	2	20	128	略	略	略	2	3	4	2	2	1
854	61	1	2	4	3	2	1	2	1	2	3	2	2	1	3	2	2	1	2	3	5	1	2	3	1	20	128	略	略	略	3	3	3	1	3	2
855	45	2	4	2	1	3	2	2	2	1	2	3	2	3	3	2	2	3	2	5	2	4	1	2	1	20	128	略	略	略	2	1	2	2	3	3
856	46	2	4	2	3	3	1	3	2	1	3	2	1	1	2	2	3	2	2	2	2	4	2	1	1	20	128	略	略	略	3	3	2	5	2	1
857	44	2	1	3	1	1	2	2	2	2	3	3	2	1	2	2	5	2	3	5	3	2	4	1	1	20	128	略	略	略	2	3	2	6	2	5
858	45	1	1	2	2	3	1	3	3	1	3	3	1	2	1	1	2	2	1	3	1	3	5	5	1	20	128	略	略	略	4	3	1	2	2	6
859	62	2	4	1	3	3	2	3	2	2	2	3	3	1	3	1	3	3	4	1	1	2	2	1	1	20	128	略	略	略	5	1	1	5	1	4
860	37	1	4	3	1	3	2	1	1	1	1	3	1	2	1	2	2	3	2	4	4	3	3	4	2	10	128	25	10	60	3	6	3	6	6	6
861	40	2	1	2	2	4	2	2	1	2	2	3	2	1	1	2	3	3	1	3	3	4	1	4	2	20	128	略	略	略	1	6	3	2	1	3
862	44	1	2	3	1	2	3	3	2	2	3	1	3	3	2	2	3	3	2	3	3	3	3	2	1	20	128	略	略	略	1	6	5	2	6	6
863	58	2	1	1	2	2	2	2	2	2	2	2	1	1	1	2	2	4	2	1	4	1	2	1	1	20	128	略	略	略	2	1	2	3	3	3
864	46	1	2	2	2	2	2	2	3	2	3	2	3	2	3	2	3	3	2	2	4	2	2	1	2	20	128	略	略	略	6	2	1	6	5	3
865	52	2	3	3	1	3	2	3	2	1	2	1	1	2	3	2	4	3	5	3	3	3	1	2	2	20	128	略	略	略	2	4	3	6	3	6
866	49	1	3	2	2	2	3	3	2	2	1	1	2	3	2	2	2	2	2	3	1	3	2	2	1	20	128	略	略	略	3	2	1	3	1	1
867	41	2	5	4	3	2	2	2	2	3	2	2	1	1	3	2	3	2	2	3	4	2	4	4	2	20	128	略	略	略	1	6	3	3	1	2
868	54	2	1	4	3	1	2	1	2	1	2	1	3	1	2	2	3	1	4	3	1	3	5	5	1	20	128	略	略	略	2	5	3	2	3	5
869	59	1	2	2	2	1	3	1	1	3	2	1	2	1	2	2	2	3	3	2	1	1	1	3	1	20	128	略	略	略	3	4	5	6	6	6
870	37	2	2	2	2	2	2	1	2	1	2	2	3	3	3	2	1	5	2	2	1	1	4	3	2	20	128	略	略	略	1	5	3	4	1	3
871	41	1	2	3	1	3	2	1	1	1	2	1	2	2	1	1	5	5	2	2	2	3	2	3	2	20	128	略	略	略	5	2	3	1	5	3
872	51	2	2	1	3	2	2	2	2	2	3	1	2	1	2	2	2	5	2	5	3	3	5	3	2	20	128	略	略	略	2	3	2	1	1	1
873	45	1	3	1	2	4	1	1	2	3	3	3	2	3	1	2	1	4	1	2	3	3	2	1	2	20	128	略	略	略	5	1	5	2	2	3
874	32	1	2	4	3	1	1	2	3	2	3	1	2	3	3	2	4	3	2	1	2	5	3	2	1	20	128	略	略	略	2	2	3	5	2	1
875	39	1	1	1	3	2	1	3	2	2	2	2	2	1	1	2	2	2	1	2	1	4	4	4	2	20	128	略	略	略	2	3	2	6	6	3
876	51	1	1	2	1	2	1	2	1	2	2	3	2	2	3	2	3	1	1	1	2	2	3	5	1	20	128	略	略	略	6	2	1	4	1	1
877	58	2	2	2	2	2	1	2	1	2	2	3	1	2	3	1	1	4	2	2	2	3	2	2	1	20	128	略	略	略	3	2	6	4	1	1
878	34	2	4	2	2	1	2	3	2	2	1	3	1	3	3	2	3	1	4	2	4	4	3	3	1	20	128	略	略	略	6	2	1	1	2	3
879	52	1	4	4	3	2	1	3	1	2	2	1	1	1	1	2	2	3	2	3	4	2	2	4	2	20	128	略	略	略	3	3	4	5	1	5
880	45	2	1	2	1	2	2	2	3	3	1	1	3	3	1	1	3	5	1	3	4	1	1	2	2	20	128	略	略	略	6	4	1	1	2	4
881	53	1	4	1	2	4	3	2	3	1	2	3	2	2	3	2	2	3	1	1	4	5	2	2	1	20	128	略	略	略	4	4	6	2	3	1
882	50	1	4	4	2	2	2	3	2	3	1	3	1	2	2	2	1	2	3	2	3	1	1	2	2	20	128	略	略	略	2	6	3	2	1	5
883	41	2	2	3	2	1	2	2	3	2	1	3	1	2	2	2	4	3	1	3	2	4	3	3	2	20	128	略	略	略	3	2	2	1	2	6
884	56	1	4	1	3	2	3	2	2	2	3	1	3	3	3	2	3	5	1	3	5	3	2	2	2	20	128	略	略	略	4	2	3	5	3	2
885	61	1	2	3	2	3	3	2	2	2	2	2	3	2	3	2	3	1	4	5	3	3	4	5	2	20	128	略	略	略	2	4	6	6	6	6
886	45	2	5	4	1	1	2	2	1	3	2	3	1	2	2	2	3	3	4	2	3	1	3	2	1	20	128	略	略	略	2	5	2	1	2	2
887	62	2	4	4	3	3	1	2	3	2	1	3	1	3	1	1	5	3	5	2	1	4	2	2	2	20	128	略	略	略	2	5	1	4	6	3
888	42	2	3	1	1	2	3	2	3	3	1	1	3	2	1	1	1	2	3	3	4	3	5	5	2	20	128	略	略	略	2	6	4	1	2	2
889	52	2	3	2	2	2	2	2	2	2	3	2	2	2	3	2	4	4	3	3	4	1	4	2	2	20	128	略	略	略	6	1	1	2	3	5
890	46	2	1	2	1	1	3	1	3	2	2	3	2	2	2	2	2	1	1	3	3	2	4	2	2	20	128	略	略	略	1	3	4	2	1	2
891	54	2	2	3	2	2	1	2	2	2	1	3	2	3	2	1	2	5	2	5	1	1	4	1	1	20	128	略	略	略	3	1	4	2	3	5
892	48	1	1	1	3	3	1	3	2	2	2	2	3	3	3	2	2	2	3	2	1	1	3	3	2	20	128	略	略	略	3	3	5	1	1	4
893	46	1	3	4	1	4	2	2	2	3	2	1	1	1	1	2	1	5	1	4	1	3	1	2	2	20	128	略	略	略	2	5	1	3	1	3
894	49	2	5	2	1	4	2	3	2	2	2	2	1	1	1	2	2	2	5	4	2	2	3	5	1	20	128	略	略	略	3	4	4	4	2	2
895	47	1	2	2	1	2	2	3	1	1	2	2	3	3	2	1	4	1	2	2	4	4	2	5	1	20	128	略	略	略	6	3	2	3	4	3
896	60	2	4	2	1	2	3	3	3	1	1	2	2	1	3	2	3	4	1	3	3	3	5	4	2	20	128	略	略	略	2	6	1	3	5	1
897	52	1	2	3	3	4	3	2	2	2	3	2	3	2	2	2	3	5	3	3	1	4	4	5	1	20	128	略	略	略	5	3	4	1	5	4
898	33	2	2	2	2	2	2	1	2	3	1	2	3	3	3	2	2	2	2	3	1	4	4	4	2	20	128	略	略	略	3	1	3	5	2	4
899	46	1	1	2	3	2	2	3	1	2	3	2	1	1	3	1	1	3	1	5	5	4	3	4	1	20	128	略	略	略	1	1	6	5	1	3
900	59	1	5	3	3	4	2	1	2	3	3	3	1	2	2	2	2	3	2	5	3	1	2	5	2	20	128	略	略	略	1	2	5	2	3	5
901	35	1	5	2	2	2	1	2	3	2	2	3	1	3	1	2	2	2	2	2	4	1	2	3	2	20	128	略	略	略	4	3	2	3	5	1
902	38	2	2	2	2	2	1	3	2	2	2	1	2	2	1	1	4	1	1	3	2	3	2	5	1	20	128	略	略	略	3	2	5	2	4	3
903	40	1	3	2	1	3	2	3	2	1	2	3	2	2	2	1	5	4	3	3	2	3	5	3	1	20	128	略	略	略	3	2	2	2	3	5
904	59	2	3	1	3	3	2	3	3	1	2	2	3	2	2	2	2	5	3	2	3	3	2	3	2	20	128	略	略	略	3	4	1	3	3	2
905	48	1	4	1	3	4	2	3	3	3	1	1	1	3	3	2	1	2	1	4	1	4	5	2	1	20	128	略	略	略	5	2	2	5	2	5
906	37	2	1	3	3	2	1	1	1	1	1	1	1	3	1	1	5	3	4	3	2	3	1	3	1	20	128	略	略	略	2	6	5	4	3	1
907	36	1	1	3	3	2	1	1	1	2	2	3	2	2	1	2	4	3	2	4	1	5	5	2	2	20	128	略	略	略	2	2	4	2	1	6
908	49	2	2	3	2	4	2	3	1	2	3	2	2	1	2	1	3	5	4	3	1	4	5	1	2	20	128	略	略	略	1	1	5	5	4	3
909	51	2	2	1	3	2	2	1	2	2	2	2	1	2	2	2	3	3	1	5	2	3	3	2	1	20	128	略	略	略	3	4	1	4	2	3
910	55	2	2	3	3	4	1	3	1	2	3	3	2	3	2	2	3	2	3	1	1	4	1	2	1	20	128	略	略	略	2	3	6	5	2	3
911	46	2	3	4	1	2	1	3	1	2	1	3	1	2	1	2	3	1	2	2	3	2	4	3	2	20	128	略	略	略	1	4	2	2	2	3
912	54	1	4	4	2	2	2	1	2	1	1	1	2	2	2	1	1	1	1	1	2	3	5	1	2	20	128	略	略	略	2	4	3	1	2	2
913	60	2	1	4	3	4	2	1	2	1	2	2	3	2	1	1	2	1	3	3	5	2	4	4	1	20	128	略	略	略	6	1	6	2	5	4
914	62	2	2	3	3	1	3	1	1	3	3	2	3	1	2	2	2	1	2	2	4	3	2	5	2	20	128	略	略	略	5	5	2	3	4	1
915	43	1	4	1	2	3	2	3	2	2	1	2	2	2	1	1	1	1	2	4	2	1	3	2	1	20	128	略	略	略	3	6	3	4	5	5
916	57	1	4	1	1	3	1	2	3	2	2	3	2	1	2	1	2	4	2	3	2	3	2	4	2	20	128	略	略	略	2	4	5	3	4	5
917	58	2	2	2	2	2	3	1	2	2	2	2	1	2	2	2	2	2	3	1	2	3	1	4	1	20	128	略	略	略	5	2	1	3	1	1
918	63	1	1	1	3	4	1	2	2	2	3	3	1	3	3	2	3	1	2	3	1	1	3	2	1	20	128	略	略	略	5	3	1	1	2	4
919	60	2	1	3	3	1	3	2	1	3	1	1	2	2	1	2	3	2	1	3	4	1	5	4	2	20	128	略	略	略	6	5	2	3	4	3
920	63	1	2	1	3	2	3	1	1	3	3	2	3	1	2	1	4	2	3	2	2	5	3	5	1	20	128	略	略	略	1	1	4	2	5	2
921	48	2	2	3	3	2	2	3	1	1	1	3	1	3	3	2	3	1	1	4	1	1	2	3	2	20	128	略	略	略	5	2	4	2	3	2
922	53	1	2	1	1	4	1	2	3	1	1	1	2	1	1	2	3	2	3	2	2	5	3	2	2	20	128	略	略	略	6	5	1	2	1	1
923	33	1	2	2	2	4	2	3	2	2	2	2	3	1	2	1	5	1	2	2	2	5	2	2	1	20	128	略	略	略	2	3	1	2	3	4
924	37	1	4	2	2	2	2	3	1	1	3	2	1	1	3	1	4	3	2	2	3	4	2	5	1	20	128	略	略	略	4	6	6	2	4	3
925	63	2	2	4	3	1	3	3	3	2	1	3	2	1	3	1	2	3	2	5	2	2	4	2	2	20	128	略	略	略	2	4	3	1	1	2
926	54	2	2	1	1	2	1	1	2	2	2	3	1	2	3	2	1	1	2	1	2	3	2	2	2	20	128	略	略	略	6	1	3	2	4	1
927	56	2	2	2	3	2	1	1	2	1	2	1	1	3	1	2	5	1	1	3	2	2	4	2	2	20	128	略	略	略	3	3	2	2	1	1
928	38	1	3	4	1	3	3	1	1	2	2	2	1	3	2	1	5	3	1	3	4	2	5	2	2	20	128	略	略	略	2	4	5	2	2	3
929	62	1	1	3	1	4	3	1	2	2	2	1	3	2	1	2	3	5	4	2	2	1	1	3	2	20	128	略	略	略	3	1	3	4	4	1
930	56	2	3	3	2	1	2	1	3	1	1	3	1	2	3	2	3	1	2	2	1	2	2	1	1	20	128	略	略	略	4	1	2	1	4	2
931	58	2	1	1	3	1	1	3	2	1	2	3	1	1	1	1	1	4	1	4	3	1	4	2	1	20	128	略	略	略	2	6	1	1	3	3
932	50	1	2	2	2	1	1	2	3	3	3	2	3	1	3	2	2	2	4	1	1	2	2	5	1	20	128	略	略	略	2	2	1	6	6	1
933	45	1	3	2	1	1	1	1	3	2	2	2	1	3	1	2	3	5	2	1	4	4	3	2	2	20	128	略	略	略	3	1	1	4	2	6
934	42	2	4	4	2	3	3	2	1	3	2	2	2	1	3	1	3	3	3	2	4	5	1	4	2	20	128	略	略	略	3	4	6	3	6	3
935	55	1	2	1	1	1	2	3	3	3	1	3	1	1	2	2	2	2	2	2	2	2	3	5	1	20	128	略	略	略	2	6	1	1	2	3
936	59	1	4	4	2	2	3	2	2	3	2	1	1	2	2	1	5	3	1	2	3	1	3	2	1	20	128	略	略	略	4	2	2	2	1	1
937	39	2	1	1	2	4	3	2	3	2	2	2	3	2	2	2	2	3	3	1	3	4	2	2	2	20	128	略	略	略	2	1	1	4	3	3
938	54	2	2	2	2	2	2	2	3	1	1	1	3	2	2	1	3	1	1	3	3	4	2	1	2	20	128	略	略	略	3	3	1	2	6	2
939	49	2	2	3	3	4	1	2	2	1	3	2	2	2	3	2	3	4	2	1	2	3	2	4	2	20	128	略	略	略	4	1	2	3	5	1
940	46	1	3	4	3	2	2	1	2	1	2	2	3	2	2	2	3	3	4	5	1	5	4	1	2	20	128	略	略	略	3	4	1	1	2	5
941	42	2	2	4	3	2	2	3	2	1	2	2	2	2	3	2	5	1	3	1	3	1	4	4	2	20	128	略	略	略	2	3	3	6	1	1
942	37	2	2	1	3	3	2	3	1	3	3	3	3	3	2	1	3	1	2	2	1	2	2	1	2	20	128	略	略	略	3	2	5	3	2	3
943	48	1	2	3	2	4	2	3	2	3	1	3	1	2	2	1	3	1	2	5	4	1	5	5	1	20	128	略	略	略	3	3	3	1	2	6
944	58	2	5	4	2	1	2	1	1	2	2	2	2	1	3	2	2	1	2	5	4	1	4	2	2	20	128	略	略	略	2	4	3	3	3	4
945	42	1	2	2	2	2	3	3	3	1	2	3	1	2	1	1	1	3	4	1	2	2	1	3	1	20	128	略	略	略	2	2	4	4	5	3
946	57	1	2	1	3	1	1	2	2	2	1	1	2	1	1	2	2	5	5	5	1	3	3	1	2	20	128	略	略	略	2	3	2	4	2	1
947	38	1	1	1	2	1	2	1	1	3	1	3	2	3	1	1	3	1	4	1	2	5	2	1	2	20	128	略	略	略	5	2	3	4	2	4
948	35	1	2	1	1	3	3	2	3	2	2	3	3	3	2	1	4	2	1	1	5	3	5	2	2	20	128	略	略	略	3	3	2	3	2	1
949	38	2	1	1	2	1	1	3	1	3	2	2	2	3	1	2	3	2	2	1	2	3	3	2	1	20	128	略	略	略	6	1	3	1	5	1
950	43	2	1	3	3	3	1	3	3	2	2	3	3	2	3	1	4	3	4	1	2	3	2	2	1	20	128	略	略	略	2	6	2	6	3	3
951	57	2	2	2	2	3	2	2	1	2	1	1	2	3	1	1	5	2	1	5	3	3	3	4	2	20	128	略	略	略	4	1	5	6	6	2
952	33	1	1	2	2	2	2	2	3	2	3	2	2	3	1	2	3	2	4	1	4	2	3	5	2	20	128	略	略	略	2	2	4	3	3	3
953	34	1	1	2	2	3	3	3	3	3	3	2	3	1	1	1	1	3	4	3	3	2	2	2	2	20	128	略	略	略	6	3	1	6	3	2
954	33	2	3	1	1	1	1	1	1	1	3	2	1	1	1	2	3	5	2	4	1	5	5	4	1	20	128	略	略	略	1	1	1	1	2	2
955	30	1	5	2	2	2	1	2	2	1	3	2	1	1	2	2	3	3	4	4	4	4	4	3	2	20	128	12.5	7	30	5	5	3	4	4	4
956	62	1	1	4	1	2	2	2	2	3	1	3	2	1	3	2	1	5	1	4	2	4	5	2	2	20	128	略	略	略	3	3	3	3	6	1
957	60	1	2	3	2	2	1	3	2	1	2	2	3	1	2	1	3	3	1	4	3	2	5	5	1	20	128	略	略	略	2	6	3	2	1	3
958	47	2	4	1	3	1	3	2	2	2	3	1	3	2	3	2	2	1	2	2	2	1	1	2	2	20	128	略	略	略	1	1	3	2	3	2
959	46	1	3	3	2	2	2	1	3	2	2	3	1	1	1	1	1	5	4	3	5	3	4	2	2	20	128	略	略	略	5	3	4	2	2	2
960	36	2	1	4	1	4	1	2	2	2	2	2	1	2	2	1	4	3	3	2	1	5	5	1	2	20	128	略	略	略	3	2	3	3	3	6
961	43	1	1	3	3	4	1	2	2	3	2	2	2	3	1	2	5	3	3	5	3	1	2	5	1	20	128	略	略	略	1	3	1	6	3	1
962	41	1	1	3	1	2	2	3	2	2	2	2	3	2	2	1	3	4	3	1	5	1	2	2	1	20	128	略	略	略	5	2	1	1	2	1
963	53	2	1	3	2	4	2	1	2	2	2	3	2	3	1	2	1	3	3	1	1	5	2	2	2	20	128	略	略	略	6	2	5	2	2	3
964	44	1	1	2	1	3	2	2	2	2	1	1	2	1	1	2	3	3	3	3	1	3	2	1	1	20	128	略	略	略	3	6	4	2	1	5
965	50	2	5	1	2	4	3	2	1	3	2	2	1	2	1	2	1	1	2	2	3	2	3	1	1	20	128	略	略	略	1	3	4	2	1	1
966	46	2	4	4	3	2	1	1	2	2	2	3	3	3	3	1	3	1	2	2	3	4	3	3	2	20	128	略	略	略	4	5	1	6	5	6
967	57	2	1	1	2	2	1	3	3	2	3	3	3	2	3	1	5	3	2	3	3	2	2	1	1	20	128	略	略	略	1	6	5	2	2	4
968	39	1	1	1	2	2	3	3	1	2	1	2	1	2	2	2	1	2	5	4	3	3	1	1	2	20	128	略	略	略	4	2	2	3	4	2
969	48	1	2	1	1	3	2	2	3	1	2	3	1	2	2	1	3	1	3	3	5	1	3	5	1	20	128	略	略	略	3	6	1	2	1	3
970	32	1	3	3	3	1	1	1	3	3	3	1	1	3	2	2	2	3	2	3	1	3	5	4	1	20	128	略	略	略	4	5	2	3	5	3
971	49	1	3	2	2	3	3	2	1	1	1	1	1	3	1	1	5	2	3	2	2	1	1	1	1	20	128	略	略	略	2	3	3	1	3	3
972	38	1	1	3	1	1	3	2	3	2	1	1	3	1	1	2	3	2	4	2	2	5	1	2	2	20	128	略	略	略	5	3	3	3	2	2
973	48	1	2	4	1	4	2	2	1	3	2	1	2	2	3	2	2	3	2	5	3	2	2	1	1	20	128	略	略	略	3	1	6	6	4	6
974	56	1	2	4	2	4	3	1	2	2	3	1	2	1	3	2	2	2	3	1	2	2	2	2	2	20	128	略	略	略	4	4	2	2	4	3
975	35	2	2	4	1	2	3	1	1	3	3	3	2	2	3	1	4	5	4	3	5	2	1	2	1	20	128	略	略	略	1	3	3	4	3	5
976	41	1	4	2	3	2	2	1	1	3	2	2	2	1	2	2	2	1	2	2	5	4	2	3	2	20	128	略	略	略	3	6	2	6	5	2
977	51	2	3	2	2	1	1	1	2	3	3	2	2	3	2	1	5	1	3	1	1	3	1	1	2	20	128	略	略	略	3	2	6	5	2	6
978	34	1	6	2	3	1	3	1	1	2	1	1	1	2	2	1	5	5	5	5	5	5	5	5	2	20	128	25	7	170	2	6	3	2	3	5
979	51	1	3	1	3	1	2	2	2	2	2	2	2	1	2	1	2	2	1	2	4	2	2	4	2	20	128	略	略	略	1	2	1	3	1	4
980	56	1	2	1	3	2	1	1	2	2	1	1	2	2	3	2	3	3	2	2	3	2	1	3	1	20	128	略	略	略	3	2	1	1	3	1
981	50	2	4	3	2	4	2	2	2	1	2	2	3	3	1	1	1	2	1	1	5	2	1	2	2	20	128	略	略	略	2	1	5	3	3	2
982	35	2	3	4	3	1	3	2	2	3	2	3	3	2	2	1	2	2	2	5	4	2	4	2	1	20	128	略	略	略	4	2	3	3	2	5
983	40	2	2	3	3	1	2	3	1	2	2	2	2	2	1	1	1	3	2	1	3	2	3	5	1	20	128	略	略	略	3	2	2	5	1	2
984	60	1	2	2	1	3	2	1	3	3	3	3	2	3	2	1	5	2	1	2	3	3	4	3	2	20	128	略	略	略	2	5	6	1	3	2
985	30	1	4	1	2	1	2	1	2	1	3	3	2	2	2	2	3	3	3	3	4	3	4	3	1	20	128	85	10	30	5	5	4	5	5	5
986	62	1	2	4	2	2	1	1	2	2	2	2	2	2	3	2	2	5	1	4	1	1	1	1	1	20	128	略	略	略	4	4	4	2	4	1
987	41	2	1	4	3	4	3	2	1	1	3	2	2	1	2	2	2	1	2	5	5	5	5	1	2	20	128	略	略	略	3	2	2	1	6	3
988	55	2	2	2	1	2	2	1	2	2	2	2	1	3	1	1	4	5	4	3	3	4	3	3	2	20	128	略	略	略	1	3	2	3	4	2
989	51	2	1	3	2	3	1	1	2	1	1	2	3	3	1	1	1	4	5	1	1	3	2	1	2	20	128	略	略	略	5	1	1	1	2	4
990	43	1	4	2	2	1	2	1	2	1	2	2	3	3	3	2	1	2	3	2	1	3	2	3	1	20	128	略	略	略	3	2	3	3	4	3
991	32	2	2	1	1	1	2	1	2	2	1	1	1	1	1	2	4	2	1	4	1	5	4	1	1	20	128	略	略	略	5	6	4	2	1	3
992	32	2	4	2	1	2	3	3	1	3	3	2	3	1	3	2	3	5	2	4	2	1	3	4	2	20	128	略	略	略	1	6	1	5	1	3
993	50	1	1	1	2	2	3	2	2	3	1	1	3	3	3	1	5	2	3	3	4	4	3	2	1	20	128	略	略	略	3	4	4	4	2	1
994	54	1	4	2	1	4	3	1	2	2	3	2	3	3	1	2	5	3	1	5	1	3	5	3	2	20	128	略	略	略	2	1	4	5	1	5
995	39	2	4	1	3	1	1	2	1	1	2	3	3	2	2	1	4	3	2	4	1	4	5	3	1	20	128	略	略	略	5	2	4	5	2	1
996	46	1	3	1	3	3	3	1	3	2	3	3	3	2	3	1	1	3	4	4	1	5	3	3	2	20	128	略	略	略	3	1	3	3	2	3
997	50	1	2	4	2	4	2	2	1	3	2	3	3	3	2	2	4	2	2	4	3	2	2	1	1	20	128	略	略	略	5	3	1	1	6	5
998	43	2	1	3	3	3	2	2	2	2	3	1	2	2	2	1	3	3	2	1	3	4	5	3	1	20	128	略	略	略	4	1	3	1	3	2
999	61	1	1	2	1	2	2	2	3	2	2	1	1	2	2	2	3	3	2	2	3	2	2	3	2	20	128	略	略	略	6	3	3	3	6	1
1000	54	1	1	1	1	4	1	3	2	1	2	2	3	1	1	2	1	2	2	2	3	2	1	2	2	20	128	略	略	略	4	4	1	6	4	5
1001	58	1	4	2	3	3	1	1	1	1	1	1	2	1	3	2	5	4	2	4	2	4	2	1	1	20	128	略	略	略	4	3	1	1	2	1
1002	39	2	2	3	2	2	3	3	2	1	3	2	2	2	3	2	5	3	3	2	2	1	1	2	2	20	128	略	略	略	6	1	5	1	5	2
1003	54	1	1	1	2	3	2	3	3	1	3	3	2	2	1	1	1	1	3	1	4	3	1	3	1	20	128	略	略	略	5	3	1	2	3	1
1004	41	1	1	3	1	3	1	3	2	1	2	3	2	3	1	2	1	2	3	3	2	2	3	3	2	20	128	略	略	略	4	2	2	4	3	2
1005	34	2	1	2	1	2	2	3	2	1	2	2	2	2	2	2	1	2	4	4	5	4	4	3	2	20	128	略	略	略	4	2	3	3	3	3
1006	36	2	4	1	3	1	1	2	1	3	2	1	2	2	3	2	5	1	1	2	4	4	4	3	2	20	128	略	略	略	2	4	2	2	1	5
1007	58	1	5	1	3	4	1	1	1	1	3	2	1	3	2	2	5	1	1	5	5	3	1	1	1	20	128	略	略	略	3	2	3	6	1	3
1008	61	1	3	4	2	3	3	2	3	1	1	2	3	3	2	2	1	1	2	3	1	2	5	2	2	20	128	略	略	略	1	2	2	5	5	1
1009	33	1	6	2	3	1	2	1	1	1	1	2	2	2	2	1	5	5	5	4	4	4	4	4	2	20	128	25	7	30	5	6	6	6	6	6
1010	50	2	1	2	3	3	3	2	1	1	2	3	2	1	1	2	3	5	5	2	5	1	4	5	2	20	128	略	略	略	3	2	6	2	5	2
1011	33	2	3	2	2	2	1	1	3	1	1	3	2	1	3	2	4	4	4	2	4	5	1	2	1	20	128	略	略	略	2	5	1	1	6	3
1012	42	1	3	1	1	3	3	2	3	2	3	1	3	1	1	1	2	1	4	3	2	3	2	3	1	20	128	略	略	略	2	3	2	2	3	5
1013	60	1	1	4	1	4	2	1	2	1	2	3	1	1	1	1	2	1	4	1	2	3	1	3	2	20	128	略	略	略	1	1	2	2	4	3
1014	51	1	2	3	1	3	2	1	1	1	2	2	3	3	1	2	3	3	2	3	1	5	3	3	2	20	128	略	略	略	3	5	5	3	1	4
1015	38	2	2	1	2	4	3	2	2	1	2	2	3	1	2	1	1	2	1	5	5	3	2	5	1	20	128	略	略	略	4	3	3	3	3	6
1016	44	2	1	4	1	1	1	3	1	3	2	2	2	3	1	1	3	3	1	4	3	4	3	3	1	20	128	略	略	略	6	5	2	3	2	1
1017	60	1	2	4	1	1	2	2	1	1	3	2	2	2	2	2	2	5	5	4	5	2	1	1	2	20	128	略	略	略	5	5	4	2	1	3
1018	53	2	2	3	1	4	1	2	3	3	2	1	2	3	2	1	1	4	3	3	3	3	1	5	2	20	128	略	略	略	6	1	2	3	4	2
1019	54	2	5	1	3	1	1	1	1	1	2	2	2	1	3	2	5	4	2	5	2	5	1	3	2	20	128	略	略	略	2	4	5	4	6	1
1020	47	1	1	4	1	4	3	2	2	3	2	2	3	1	2	1	2	4	3	3	5	4	1	4	1	20	128	略	略	略	1	2	5	2	6	5
1021	47	2	4	3	2	2	2	2	3	3	3	3	1	3	1	2	3	4	2	4	2	1	1	5	1	20	128	略	略	略	5	2	2	3	4	1
1022	50	2	2	2	2	1	1	3	2	1	2	2	3	1	1	2	2	1	3	4	2	4	5	2	2	20	128	略	略	略	4	3	2	3	4	1
1023	66	1	3	2	2	2	3	1	1	1	1	2	2	2	2	1	3	3	3	3	3	3	3	3	2	1	128	12.5	1	30	5	5	4	5	6	6
1024	46	1	3	1	3	2	3	1	2	2	3	2	2	1	2	2	1	3	3	4	1	1	4	5	2	20	128	略	略	略	3	6	2	4	3	3
1025	47	1	3	3	2	1	1	2	2	3	3	3	3	2	2	1	4	2	3	4	2	2	5	5	1	20	128	略	略	略	1	2	2	3	3	3
1026	45	2	2	3	1	2	3	2	3	3	3	3	3	1	2	2	4	2	3	2	3	4	2	2	2	20	128	略	略	略	3	1	2	1	1	2
1027	62	1	2	3	3	3	3	1	2	1	2	2	1	2	2	1	3	3	5	3	2	2	2	3	1	20	128	略	略	略	3	6	2	2	6	1
1028	43	1	3	3	3	2	2	2	1	2	1	2	1	2	1	2	4	4	4	4	4	4	3	3	2	50	140	313	3	30	4	6	4	4	3	3
1029	59	1	4	1	3	3	3	1	2	2	2	1	2	1	2	2	5	1	3	1	2	3	4	1	2	20	128	略	略	略	2	3	4	5	2	1
1030	56	1	2	4	2	2	2	2	2	3	2	3	3	2	2	1	3	3	3	3	3	3	3	3	1	60	128	81.73	10	30	5	2	2	2	2	2
1031	44	1	2	3	1	4	2	3	1	2	3	3	3	1	2	2	4	2	1	4	3	1	3	1	1	20	128	略	略	略	4	5	1	5	1	2
1032	50	1	3	3	2	2	2	2	3	3	1	3	2	3	3	2	2	3	3	2	2	2	2	2	1	80	128	12.5	10	30	6	6	4	5	5	5
1033	34	2	2	2	1	1	3	3	1	1	2	2	2	1	1	1	1	5	1	3	3	3	5	1	1	20	128	略	略	略	3	2	6	3	5	2
1034	38	2	3	3	1	1	2	2	1	2	3	3	3	2	3	1	3	2	2	4	3	4	4	5	2	20	128	略	略	略	4	2	3	1	2	2
1035	45	2	4	3	1	1	2	3	2	2	2	2	1	2	2	2	2	4	1	2	2	3	1	4	1	20	128	略	略	略	3	1	2	6	2	2
1036	59	2	4	3	3	3	3	2	3	1	2	3	2	2	2	2	1	2	2	1	4	5	2	2	2	20	128	略	略	略	2	6	1	3	1	2
1037	53	1	1	1	3	3	2	3	2	2	3	3	1	3	1	2	5	1	3	1	4	5	3	2	2	20	128	略	略	略	2	2	2	1	5	3
1038	55	1	4	3	3	2	2	3	2	2	2	2	3	2	3	2	3	5	2	4	1	5	3	3	2	20	128	略	略	略	1	2	4	4	3	1
1039	46	2	5	2	1	1	2	3	3	1	2	1	3	3	2	1	3	3	3	4	5	2	2	2	1	20	128	略	略	略	3	2	6	2	5	1
1040	45	2	2	1	2	1	2	1	3	2	1	2	2	1	1	2	4	3	1	2	1	1	2	3	2	20	128	略	略	略	1	3	2	2	3	2
1041	52	2	2	1	1	2	3	3	2	1	1	2	3	2	2	2	5	2	5	2	1	2	2	5	2	20	128	略	略	略	1	3	2	4	1	1
1042	53	2	2	2	2	3	3	1	1	3	3	2	2	2	1	2	4	3	2	3	2	5	2	4	1	20	128	略	略	略	4	1	2	3	6	6
1043	32	1	1	1	1	1	3	3	3	3	1	1	3	1	1	1	5	1	4	5	2	2	2	5	1	20	128	略	略	略	6	1	2	5	3	2
1044	40	1	2	2	1	1	1	2	3	2	2	2	2	2	2	1	5	2	1	4	5	3	3	5	1	20	128	略	略	略	2	3	3	1	3	2
1045	62	2	5	1	3	2	3	1	2	3	3	3	3	1	2	2	2	5	2	2	1	2	5	2	1	20	128	略	略	略	1	2	2	3	2	2
1046	48	1	3	4	1	4	1	3	2	1	1	1	1	2	2	2	4	5	2	3	3	1	2	1	2	20	128	略	略	略	3	4	2	4	6	3
1047	43	2	3	2	3	2	2	1	2	3	2	3	2	2	1	2	2	1	2	3	2	1	4	3	2	20	128	略	略	略	3	1	1	2	1	3
1048	37	2	1	1	1	3	2	3	3	2	2	1	3	3	2	2	4	2	2	3	4	1	4	1	2	20	128	略	略	略	5	2	1	1	1	5
1049	55	2	2	3	2	3	1	2	3	3	3	3	2	2	1	1	3	5	3	3	1	3	1	1	2	20	128	略	略	略	2	1	3	2	3	3
1050	54	2	2	2	3	3	3	1	3	2	2	3	1	1	1	2	3	5	4	4	1	2	3	2	2	20	128	略	略	略	1	1	2	2	3	2
1051	52	1	1	2	1	2	3	3	3	3	1	2	3	3	2	2	2	1	2	3	1	3	5	2	2	20	128	略	略	略	3	2	1	1	6	4
1052	47	2	3	3	2	2	2	3	1	2	3	1	2	3	2	2	2	2	4	5	3	5	1	1	2	20	128	略	略	略	2	3	5	4	3	1
1053	46	1	2	4	2	3	2	2	3	3	2	1	2	2	2	2	1	2	1	3	2	3	2	2	1	20	128	略	略	略	3	2	2	3	3	5
1054	39	1	1	4	3	4	2	1	2	2	2	1	3	2	3	2	3	1	2	2	2	5	3	4	2	20	128	略	略	略	2	2	3	6	6	4
1055	62	1	1	4	1	1	1	2	2	3	2	1	3	1	1	1	2	1	3	5	3	3	1	5	2	20	128	略	略	略	2	3	2	5	2	1
1056	54	1	1	4	3	3	1	3	1	1	1	3	2	2	3	2	4	3	3	3	3	1	1	5	2	20	128	略	略	略	2	3	3	2	3	3
1057	60	1	1	2	1	1	1	3	1	1	1	1	1	3	1	2	5	1	3	1	5	4	2	4	2	20	128	略	略	略	3	6	6	1	3	2
1058	33	2	2	3	2	3	3	2	3	1	1	1	1	3	2	2	2	2	2	4	3	2	2	2	2	20	128	略	略	略	1	4	2	1	3	1
1059	32	1	1	3	3	2	2	3	2	1	2	1	2	1	3	2	5	2	1	2	3	1	2	3	2	20	128	略	略	略	6	2	2	2	2	6
1060	55	1	1	1	1	3	3	2	2	2	2	3	2	3	1	2	4	3	2	3	1	2	4	1	1	20	128	略	略	略	1	3	2	1	3	2
1061	55	1	3	2	1	3	2	2	1	3	3	2	3	3	2	1	2	3	2	5	1	2	3	2	2	20	128	略	略	略	6	3	2	4	2	1
1062	35	2	1	1	1	2	2	1	2	3	2	2	2	2	3	1	1	1	2	3	1	4	2	2	1	20	128	略	略	略	2	3	4	1	2	4
1063	63	2	3	4	2	2	1	3	2	2	1	2	2	1	2	1	4	5	2	4	1	3	3	2	1	20	128	略	略	略	3	6	2	2	4	3
1064	46	1	1	4	2	2	1	3	1	3	2	2	3	3	1	2	3	3	2	3	3	2	1	2	2	20	128	略	略	略	2	2	6	2	4	3
1065	59	2	3	2	2	1	3	3	2	3	1	1	2	2	1	1	1	3	2	2	2	2	2	4	1	20	128	略	略	略	3	6	2	1	2	3
1066	41	2	2	2	3	3	2	3	1	3	2	2	3	1	1	2	4	1	2	2	1	2	1	2	2	20	128	略	略	略	2	1	3	5	3	3
1067	55	1	5	1	1	2	2	3	2	2	2	2	2	3	1	1	1	5	1	1	3	1	5	4	2	20	128	略	略	略	1	2	6	2	4	4
1068	60	1	2	3	3	1	1	3	2	2	3	3	2	3	2	2	1	4	1	5	4	1	1	2	2	20	128	略	略	略	3	3	1	4	6	1
1069	47	1	3	3	3	2	2	2	2	2	3	3	3	1	2	1	1	5	2	1	1	2	2	1	1	20	128	略	略	略	5	3	1	3	3	1
1070	43	1	2	3	3	1	2	1	3	3	2	2	1	1	2	2	3	2	4	3	2	1	3	2	2	20	128	略	略	略	6	2	2	6	1	4
1071	61	2	1	3	2	2	1	2	2	3	2	2	2	1	2	2	4	4	2	3	1	1	3	4	2	20	128	略	略	略	4	5	6	3	4	5
1072	60	2	3	4	3	1	1	2	1	1	2	1	1	2	1	2	3	4	3	2	4	5	5	1	1	20	128	略	略	略	4	6	4	1	1	4
1073	33	1	1	2	2	3	2	3	3	3	1	1	3	2	2	2	3	4	2	2	1	4	4	3	1	20	128	略	略	略	3	2	2	3	2	4
1074	33	1	1	2	3	3	2	3	2	1	2	2	2	1	2	2	1	2	3	5	3	1	4	2	2	20	128	略	略	略	4	5	2	2	2	2
1075	43	2	2	4	1	1	1	1	1	3	1	1	3	2	3	2	3	3	2	1	1	1	5	1	1	20	128	略	略	略	2	3	2	2	3	5
1076	40	1	3	2	3	1	1	2	2	2	2	1	1	3	1	2	5	2	3	2	5	1	4	3	2	20	128	略	略	略	2	2	3	3	4	2
1077	57	1	1	2	3	2	2	2	3	2	2	1	1	2	3	2	2	2	2	2	5	5	3	5	1	20	128	略	略	略	2	3	2	3	1	1
1078	58	1	4	1	3	2	2	2	3	2	2	1	2	1	1	2	2	2	2	2	1	3	2	3	2	20	128	略	略	略	3	3	3	6	3	2
1079	62	1	4	2	1	4	2	3	1	2	3	2	2	2	3	1	2	1	3	3	1	2	4	1	2	20	128	略	略	略	1	2	1	2	1	3
1080	62	1	1	4	1	1	2	3	1	1	1	1	1	2	2	2	2	2	4	3	3	1	3	2	2	20	128	略	略	略	1	3	4	1	6	3
1081	50	1	2	4	1	2	2	2	1	3	2	3	3	1	3	2	2	3	2	5	3	3	3	2	2	20	128	略	略	略	4	4	2	1	3	3
1082	32	1	5	3	3	1	3	1	1	1	2	1	1	2	2	1	2	3	3	2	3	3	3	3	2	20	128	5	7	30	3	5	3	5	5	5
1083	63	2	1	2	3	2	2	3	1	1	2	1	3	2	2	1	2	4	5	2	5	1	3	3	2	20	128	略	略	略	2	2	5	4	2	2
1084	55	1	2	1	3	1	3	2	2	3	2	2	2	1	2	1	2	3	2	2	4	1	1	3	2	20	128	略	略	略	6	2	2	5	4	3
1085	52	2	4	3	1	3	2	1	1	2	3	2	1	2	2	2	1	1	3	3	2	2	1	2	2	20	128	略	略	略	1	3	1	2	2	2
1086	51	1	5	1	3	2	1	1	2	2	2	3	1	1	2	2	3	4	1	1	2	2	2	3	2	20	128	略	略	略	2	1	3	3	2	5
1087	61	1	2	1	1	1	1	1	2	2	3	3	3	1	2	2	2	1	2	1	2	2	1	2	2	20	128	略	略	略	2	3	3	1	1	3
1088	57	1	4	2	1	1	1	3	2	3	3	2	2	2	2	1	2	3	5	2	4	2	1	4	2	20	128	略	略	略	4	3	1	5	1	2
1089	35	1	3	4	3	1	1	3	1	2	1	1	2	1	1	1	3	4	3	2	2	2	2	3	1	20	128	略	略	略	3	4	4	3	3	4
1090	60	2	2	1	1	4	3	2	2	1	1	2	2	1	2	1	3	3	4	1	2	2	1	5	2	20	128	略	略	略	2	3	5	2	2	1
1091	41	2	1	3	2	1	2	2	3	2	3	1	2	3	3	2	1	2	5	1	1	3	3	2	2	20	128	略	略	略	5	3	1	3	5	3
1092	60	1	3	2	3	2	2	1	1	1	2	2	3	1	1	1	3	1	5	3	2	3	2	1	1	20	128	略	略	略	6	2	3	5	6	3
1093	39	1	1	2	3	2	1	2	2	3	2	2	2	2	1	1	2	2	4	1	2	3	5	3	2	20	128	略	略	略	2	1	4	3	5	2
1094	56	2	2	4	3	1	3	3	1	3	2	3	2	2	1	1	1	1	3	2	1	2	1	4	2	20	128	略	略	略	3	3	1	5	3	2
1095	51	2	1	4	2	2	2	2	2	1	2	3	2	3	2	2	4	4	2	1	1	1	2	2	2	20	128	略	略	略	6	4	2	3	4	4
1096	55	2	3	2	2	3	3	2	2	2	1	1	3	3	2	1	1	1	4	2	4	2	3	1	2	20	128	略	略	略	2	2	6	2	1	2
1097	52	2	1	1	2	1	2	1	3	2	1	1	2	1	1	1	3	3	5	2	1	3	5	3	1	20	128	略	略	略	5	2	3	4	3	4
1098	36	1	1	4	1	1	3	2	3	2	1	1	2	1	2	1	1	2	1	3	3	1	2	1	2	20	128	略	略	略	3	1	2	6	3	1
1099	33	1	2	3	3	2	3	2	2	2	3	1	3	2	2	2	2	1	2	2	1	3	1	3	2	20	128	略	略	略	2	3	2	3	3	3
1100	49	1	3	4	1	4	1	1	2	2	3	3	3	2	2	2	1	4	4	5	4	4	2	2	1	20	128	略	略	略	5	5	5	3	2	1
1101	43	2	2	2	2	2	3	1	2	1	1	3	1	1	3	1	3	5	2	3	1	1	3	1	2	20	128	略	略	略	3	3	2	2	3	1
1102	43	2	5	3	3	2	1	2	1	1	1	1	3	3	3	1	1	4	3	4	1	2	3	2	2	20	128	略	略	略	2	6	6	2	3	5
1103	54	1	3	3	2	1	3	3	2	3	3	2	3	3	2	2	4	3	3	3	3	1	3	3	2	20	128	略	略	略	2	2	2	2	1	3
1104	32	2	5	4	3	3	3	3	2	2	3	3	2	2	1	1	4	3	4	5	1	5	4	1	1	20	128	略	略	略	2	3	4	6	2	2
1105	62	1	4	2	3	4	3	1	1	2	2	3	2	3	3	2	3	1	1	2	4	4	3	3	2	20	128	略	略	略	3	3	5	2	1	4
1106	50	1	3	2	1	3	2	3	3	2	2	3	1	3	3	1	3	2	1	2	1	2	5	3	2	20	128	略	略	略	4	3	1	5	2	2
1107	52	1	4	1	1	2	2	2	3	2	3	1	3	2	2	1	1	3	3	1	3	2	2	2	2	20	128	略	略	略	2	1	3	5	4	1
1108	48	1	3	3	2	3	3	3	2	3	1	1	2	2	1	2	3	3	2	5	3	5	2	2	2	20	128	略	略	略	6	5	4	1	4	2
1109	51	1	4	3	3	1	2	3	3	2	3	2	2	3	1	2	1	1	3	2	1	3	4	1	2	20	128	略	略	略	1	3	1	1	1	3
1110	51	2	3	2	1	2	3	1	1	1	2	1	1	3	3	2	1	4	4	1	1	4	4	4	2	20	128	略	略	略	3	6	5	4	2	4
1111	50	1	3	1	2	3	1	3	1	2	3	2	2	3	3	1	2	2	5	2	2	3	3	2	2	20	128	略	略	略	5	3	2	2	3	3
1112	39	2	1	3	3	1	2	3	3	1	1	1	3	1	1	2	1	1	3	1	4	1	1	3	1	20	128	略	略	略	6	5	3	2	6	3
1113	32	1	4	3	1	4	2	2	2	1	2	1	2	3	3	2	2	4	3	1	3	5	2	2	2	20	128	略	略	略	6	6	4	3	3	4
1114	40	1	3	1	1	1	3	2	2	2	3	1	1	2	2	2	2	3	1	2	3	1	1	2	2	20	128	略	略	略	1	1	1	2	3	3
1115	32	1	1	1	3	1	3	3	1	3	2	2	2	3	1	1	5	1	3	1	5	3	4	5	1	20	128	略	略	略	4	2	3	4	3	2
1116	38	1	4	3	1	3	2	2	1	2	2	1	1	2	2	2	2	3	5	3	1	2	2	4	1	20	128	略	略	略	4	1	3	2	6	4
1117	50	2	1	4	3	1	1	2	2	1	2	2	1	2	2	2	3	1	5	1	2	2	2	4	1	20	128	略	略	略	3	3	3	1	3	4
1118	46	2	4	2	2	2	2	3	2	2	1	2	2	1	1	1	1	4	5	2	1	3	4	3	1	20	128	略	略	略	1	5	1	2	5	4
1119	60	2	3	3	2	3	1	3	2	1	1	3	2	2	2	1	2	5	3	1	2	1	2	2	2	20	128	略	略	略	6	2	1	5	3	2
1120	38	1	1	1	3	4	2	2	2	1	1	2	2	2	3	2	2	2	2	3	3	2	1	4	1	20	128	略	略	略	2	6	3	1	2	5
1121	35	1	3	3	1	3	3	1	1	1	1	3	2	2	3	2	2	1	2	1	1	3	3	2	2	20	128	略	略	略	2	3	6	1	1	2
1122	48	2	1	3	1	3	2	2	1	2	1	1	1	2	1	2	4	2	1	2	3	1	4	2	2	20	128	略	略	略	2	3	3	5	3	1
1123	54	2	2	4	3	2	2	3	3	2	2	2	2	2	1	2	3	3	3	5	4	1	3	5	2	20	128	略	略	略	5	2	2	3	5	3
1124	49	2	4	1	3	1	2	2	2	3	1	2	2	3	3	1	5	3	3	1	2	5	5	2	2	20	128	略	略	略	2	5	2	3	5	3
1125	53	1	3	1	3	4	3	2	2	1	2	2	1	3	1	1	1	3	3	2	1	5	1	5	1	20	128	略	略	略	6	6	3	1	3	3
1126	34	2	1	1	2	2	1	1	3	2	1	2	2	2	2	1	2	2	4	3	1	2	2	2	2	20	128	略	略	略	4	3	2	1	2	2
1127	54	2	2	3	2	3	2	3	1	1	2	1	2	3	2	1	3	2	3	2	3	3	3	5	2	20	128	略	略	略	2	3	2	1	4	3
1128	60	1	1	2	1	2	3	2	3	1	2	3	3	2	1	2	1	1	1	3	4	1	3	1	1	20	128	略	略	略	3	3	2	1	4	5
1129	36	2	1	4	2	3	2	3	1	3	3	2	1	3	3	2	2	3	1	5	1	2	1	1	1	20	128	略	略	略	2	6	3	2	3	1
1130	44	2	2	3	2	2	1	3	1	3	3	3	3	1	2	1	2	1	2	3	2	4	3	1	1	20	128	略	略	略	1	4	2	3	4	3
1131	62	1	4	2	1	2	2	1	3	2	1	3	3	2	2	1	4	1	5	4	2	1	1	2	1	20	128	略	略	略	5	2	2	6	5	1
1132	37	2	2	3	3	1	2	3	1	3	2	1	1	3	2	2	2	5	2	3	4	1	4	2	2	20	128	略	略	略	1	2	5	6	6	2
1133	47	2	3	2	3	4	2	3	3	2	2	3	1	2	1	2	1	2	5	2	2	5	4	5	2	20	128	略	略	略	2	6	1	4	2	1
1134	33	1	6	2	3	1	3	1	1	2	2	2	1	2	2	2	3	3	3	4	4	4	4	4	2	25	128	12.5	7	30	4	6	5	5	5	5
1135	38	2	4	3	2	2	3	2	3	2	3	2	1	2	2	2	3	2	2	2	3	1	2	3	1	20	128	略	略	略	1	3	2	3	1	3
1136	39	1	1	1	2	4	2	3	2	2	3	2	3	2	2	1	4	4	3	2	2	1	2	3	2	20	128	略	略	略	2	5	5	3	1	3
1137	40	1	2	1	2	4	2	3	1	1	2	3	2	2	3	2	1	2	1	4	3	3	3	3	1	20	128	略	略	略	3	5	1	3	3	1
1138	63	2	4	1	2	4	1	3	1	1	1	2	2	2	2	1	2	3	1	3	3	3	1	2	2	20	128	略	略	略	3	4	4	4	3	3
1139	51	1	2	2	1	2	3	1	3	2	2	1	2	2	2	2	1	3	4	5	2	4	2	2	2	20	128	略	略	略	3	6	3	1	2	2
1140	45	1	2	3	2	3	3	1	2	1	2	1	1	2	3	2	2	2	2	5	2	3	4	3	2	20	128	略	略	略	4	6	3	2	3	2
1141	57	1	1	2	3	2	1	3	2	2	1	1	1	2	1	1	3	3	3	1	1	2	4	2	2	20	128	略	略	略	2	6	5	2	4	5
1142	62	1	4	1	2	1	2	1	3	3	1	2	1	2	3	1	2	3	1	4	3	4	1	1	1	20	128	略	略	略	4	4	2	3	2	6
1143	48	2	3	3	3	2	2	1	1	1	1	2	3	2	3	2	2	2	1	3	2	2	2	2	1	20	128	略	略	略	6	3	2	1	3	1
1144	50	2	2	2	2	4	3	1	2	2	2	3	3	2	2	2	1	3	2	2	1	1	3	3	2	20	128	略	略	略	2	3	6	1	2	2
1145	55	1	2	1	2	2	3	2	1	2	3	1	3	2	1	1	1	2	2	3	1	3	1	3	2	20	128	略	略	略	2	2	3	2	3	3
1146	33	2	1	3	3	1	2	2	1	2	3	3	3	2	2	2	4	2	5	1	2	5	1	1	2	20	128	略	略	略	3	3	3	1	2	5
1147	54	2	1	2	3	3	1	2	2	2	1	1	2	2	3	2	3	5	2	3	1	3	5	3	2	20	128	略	略	略	5	1	5	6	4	2
1148	36	1	4	2	1	2	2	1	3	2	2	2	2	2	1	2	1	1	2	1	3	5	4	2	2	20	128	略	略	略	5	5	2	4	2	4
1149	41	2	2	1	1	2	1	1	3	2	3	3	1	1	2	1	3	5	4	1	1	2	2	3	1	20	128	略	略	略	4	2	4	3	3	1
1150	38	1	2	1	2	3	3	1	2	1	2	3	2	2	1	2	1	2	3	1	1	2	1	2	2	20	128	略	略	略	1	3	3	3	3	6
1151	63	1	2	2	3	2	3	3	3	1	2	2	1	2	1	2	1	4	2	2	3	3	3	2	2	20	128	略	略	略	2	4	6	3	1	3
1152	44	1	4	3	1	4	2	2	2	2	3	1	2	2	3	2	5	1	1	5	3	3	2	5	2	20	128	略	略	略	5	6	2	5	4	3
1153	51	1	2	1	1	4	1	3	3	3	2	2	3	2	1	2	1	3	2	3	4	2	1	2	1	20	128	略	略	略	1	4	6	5	3	5
1154	44	2	2	3	3	2	2	2	1	1	3	3	3	1	1	1	2	2	1	3	1	2	1	3	1	20	128	略	略	略	1	4	5	5	2	2
1155	48	2	4	2	2	3	2	2	1	1	1	1	2	2	2	2	2	5	5	5	3	2	1	4	2	20	128	略	略	略	4	4	3	4	3	2
1156	44	2	1	4	3	2	1	1	2	3	1	3	2	3	1	2	1	2	2	3	3	5	4	5	2	20	128	略	略	略	1	4	2	1	2	4
1157	60	1	3	2	1	2	1	1	1	2	3	2	1	1	3	1	4	2	1	3	1	2	3	5	1	20	128	略	略	略	2	3	2	6	3	5
1158	52	2	2	4	2	4	3	2	2	3	3	2	3	2	3	2	3	2	2	1	2	3	2	5	1	20	128	略	略	略	5	2	1	5	4	3
1159	40	2	2	2	2	1	2	3	2	3	3	3	2	1	2	2	1	1	1	1	3	2	3	2	2	20	128	略	略	略	3	4	3	2	2	4
1160	51	1	4	2	3	2	2	1	2	1	2	3	1	2	2	2	1	1	2	2	2	3	1	4	1	20	128	略	略	略	5	3	3	2	2	4
1161	42	1	2	1	1	3	1	2	1	2	3	3	2	2	2	1	1	2	1	1	1	1	4	2	2	20	128	略	略	略	2	1	1	3	2	6
1162	50	1	4	2	2	3	1	1	2	1	1	1	2	2	2	2	4	1	1	2	4	1	4	2	2	20	128	略	略	略	4	2	5	1	3	2
1163	39	1	4	2	3	3	3	1	1	2	2	2	2	1	3	2	3	3	1	5	1	2	2	2	2	20	128	略	略	略	5	2	2	2	3	5
1164	61	1	2	2	3	1	3	2	2	1	2	3	2	2	2	2	2	3	4	2	1	2	1	4	1	20	128	略	略	略	5	2	5	1	5	3
1165	43	2	1	2	3	1	3	2	3	1	1	1	2	1	3	2	5	2	3	4	2	2	2	3	1	20	128	略	略	略	4	4	1	4	6	4

## Sheet: Coding Method
	序号
	1. 年龄	保留原始数据
	2. 性别	1=男	2=女
	3. 教育	1=小学	2=初中	3=高中	4=专科	5=本科	6=研究生及以上
4. 对疾病的了解
	非常了解	1=非常了解
	了解很多	2=了解很多
	了解一点	3=了解一点
	了解很少	4=了解很少
5. 健康素养 (Health Literacy)
Functional health literacy	1）医生向你提供阅读材料时，你需要他人帮助的频率是多少？	1= 经常	2= 有时	3= 很少
	2）当你需要帮助的时候，你能很容易地找到人帮助你吗？	1= 经常	2= 有时	3= 很少	4=不适用
	3）你填写正式文件需要帮助吗？	1= 经常	2= 有时	3= 很少
Communicative health literacy	4）当你与医生或护士交谈时，你是否向他们提供他们所需的所有信息？	1= 经常	2= 有时	3= 很少
	5）看医生的时候，你知道应该问什么样的问题才是你应该问的，而且是医生有能力给你解答的吗？	1= 经常	2= 有时	3= 很少
	6）去看医生的时候， 如果有听不懂的地方 ，你会坚持让医生都给你解释清楚为止吗？	1= 经常	2= 有时	3= 很少
		1= 经常	2= 有时	3= 很少
Critical health literacy	7）你是不是平时喜欢看各种各样有关身体健康的信息？
	8）你会不会时不时地认真想过 ，看到的那些健康信息是否在你自己身上真正适用？	1= 经常	2= 有时	3= 很少
	9）你会不会总是仔细确认 ，核实清楚看到的那些有关身体健康的信息是否可信、可靠？	1= 经常	2= 有时	3= 很少
	10）你会根据自己的了解质疑医生或护士的建议吗？	1= 肯定会	2= 也许会	3= 不会
	11）你是否认为有很多方法可以对“政府在公共卫生宣传 ，疾病预防、治疗等各个方面的表现如何”发表意见？	1= 肯定会	2= 也许会	3= 不会
	12）你认为影响健康的最重要因素是什么？	1= 引导健康生活方式的信息和⿎励	2 良好的住房、教育、体面的工作和良好的当地医疗设施
6. 电子健康素养 (eHealth Literacy)		1=非常不同意	2=不同意	3=不确定	4=同意	5=非常同意
eHealth Literacy	1）我知道网上可以找到什么样的健康资源。	1=非常不同意	2=不同意	3=不确定	4=同意	5=非常同意
	2）我知道网上去哪可以找到有用的健康资源。	1=非常不同意	2=不同意	3=不确定	4=同意	5=非常同意
	3）我知道如何在网上找到有用的健康资源。	1=非常不同意	2=不同意	3=不确定	4=同意	5=非常同意
	4）我知道怎样利用网络来解答自己的健康问题。	1=非常不同意	2=不同意	3=不确定	4=同意	5=非常同意
	5）我知道如何利用网上的健康信息来帮助自己。	1=非常不同意	2=不同意	3=不确定	4=同意	5=非常同意
	6）我具备评价网上健康资源好坏的能力。	1=非常不同意	2=不同意	3=不确定	4=同意	5=非常同意
	7）我能区分高质量与低质量的网上健康资源。	1=非常不同意	2=不同意	3=不确定	4=同意	5=非常同意
	8）我有使用网络信息来做出健康决策的自信。
7. 一般健康算术能力测试（Numeracy）
Numeracy	1）体温达到38度或者38度以上，需要去医院治疗。如果体温计显示37.9度时，需要去医院治疗吗？No	1=当问卷上的答案是 ‘正确的’	2=当问卷上的答案是 ‘错误的’
	2）20个人中可能有4个人得感冒，得感冒的可能性是__20%________%。	1=当问卷上的答案是 ‘正确的’	2=当问卷上的答案是 ‘错误的’
	3）60岁女性的最大心率为每分钟160次，运动时最好不要超过最大心率的80%。女性最大心率的80%是每分钟____128______次。	1=当问卷上的答案是 ‘正确的’	2=当问卷上的答案是 ‘错误的’
	4）如果你吃了半盘胡萝卜，那么你吃了_____12.5g______克碳水化合物. 营养成分 每盘含量2.5份胡萝卜，每份胡萝卜含量85克。 每份胡萝卜营养成分 卡路里 45 脂肪中的卡路里含量 0 脂肪总量 0克 0% 饱和脂肪 0克 0% 胆固醇 0毫克 0% 钠 55 毫克 2% 碳水化合物总量 10克 3% 膳食纤维 3克 12% 糖 5克 蛋白质 1克	1=当问卷上的答案是 ‘正确的’	2=当问卷上的答案是 ‘错误的’
	5）医生告诉你你胆固醇高，接下来5年内你心脏病发病率为10%。如果你开始服用降胆固醇药物，你可以降低30%的发病率。 如果你服用这种药药，你接下来5年内的心脏病发病率______7_______%.	1=当问卷上的答案是 ‘正确的’	2=当问卷上的答案是 ‘错误的’
	6）乳房X光检查用于筛查女性是否患有乳腺癌。假阳性是错误地显示阳性结果的测试，但实际上检查的人并没有的病。实际上，85%的乳房X光检查结果都是假阳性。如果1000名女性接受了乳房X光检查，并且200名被告知检查结果异常，那么有____30____名女性实际上可能患有乳腺癌？	1=当问卷上的答案是 ‘正确的’	2=当问卷上的答案是 ‘错误的’
8. 健康观念与自信（Health Beliefs and Self Confidence）
	1）如果我生病了，是我自己的行为决定了我多快才能好起来。	1=非常不赞同	2=基本不赞同	3=有点不赞同	4=有点赞同	5=基本赞同	6=非常赞同
	2）身体健康要靠我自己。	1=非常不赞同	2=基本不赞同	3=有点不赞同	4=有点赞同	5=基本赞同	6=非常赞同
	3）如果我生病了，那就是我自己造成的。	1=非常不赞同	2=基本不赞同	3=有点不赞同	4=有点赞同	5=基本赞同	6=非常赞同
	4）我身体是否健康主要是由我自己的行为决定的。	1=非常不赞同	2=基本不赞同	3=有点不赞同	4=有点赞同	5=基本赞同	6=非常赞同
	5）如果我照顾好自己，我可以避免生病。	1=非常不赞同	2=基本不赞同	3=有点不赞同	4=有点赞同	5=基本赞同	6=非常赞同
	6）如果我采取正确的行动，我可以保持健康。	1=非常不赞同	2=基本不赞同	3=有点不赞同	4=有点赞同	5=基本赞同	6=非常赞同

## Sheet: Coded Data
					eHealth Literacy									General Health Numeracy Test										Health Beliefs and Self Confidence				Functional health literacy 1= 经常 2= 有时 3= 很少				Communicative health literacy 1= 经常 2= 有时 3= 很少				Critical health literacy
Student ID					eHL1	eHL2	eHL3	eHL4	eHL5	eHL6	eHL7	eHL8	eHLSUM	GHN1	GHN2	GHN3	GHN4	GHN5	GHN6	GHNSUM							SUM	FHL1	FHL2	FHL3	FHLSUM	COHL1	COHL2	COHL3	COHLSUM	CRHL1	CRHL2	CRHL3	CRHL4	CRHL5	CRHL6	CRHLSUM
序号	1. 年龄	2. 性别	3. 教育	4. 对疾病的了解	1）我知道网上可以找到什么样的健康资源。	2）我知道网上去哪可以找到有用的健康资源。	3）我知道如何在网上找到有用的健康资源。	4）我知道怎样利用网络来解答自己的健康问题。	5）我知道如何利用网上的健康信息来帮助自己。	6）我具备评价网上健康资源好坏的能力。	7）我能区分高质量与低质量的网上健康资源。	8）我有使用网络信息来做出健康决策的自信。		1）体温达到38度或者38度以上，需要去医院治疗。如果体温计显示37.9度时，需要去医院治疗吗？	2）20个人中可能有4个人得感冒，得感冒的可能性是__________%。	3）60岁女性的最大心率为每分钟160次，运动时最好不要超过最大心率的80%。女性最大心率的80%是每分钟__________次。	4）如果你吃了半盘胡萝卜，那么你吃了___________克碳水化合物. 营养成分 每盘含量2.5份胡萝卜，每份胡萝卜含量85克。 每份胡萝卜营养成分 卡路里 45 脂肪中的卡路里含量 0 脂肪总量 0克 0% 饱和脂肪 0克 0% 胆固醇 0毫克 0% 钠 55 毫克 2% 碳水化合物总量 10克 3% 膳食纤维 3克 12% 糖 5克 蛋白质 1克	5）医生告诉你你胆固醇高，接下来5年内你心脏病发病率为10%。如果你开始服用降胆固醇药物，你可以降低30%的发病率。 如果你服用这种药药，你接下来5年内的心脏病发病率_____________%.	6）乳房X光检查用于筛查女性是否患有乳腺癌。假阳性是2误地显示阳性结果的测试，但实际上检查的人并没有的病。实际上，85%的乳房X光检查结果都是假阳性。如果1000名女性接受了乳房X光检查，并且200名被告知检查结果异常，那么有________名女性实际上可能患有乳腺癌？		1.如果我生病了，是我自己的行为决定了我多快才能好起来。	2.身体健康要靠我自己。	3. 如果我生病了，那就是我自己造成的。	4. 我身体是否健康主要是由我自己的行为决定的。	5. 如果我照顾好自己，我可以避免生病。	6. 如果我采取正确的行动，我可以保持健康。		1）医生向你提供阅读材料时，你需要他人帮助的频率是多少？	2）当你需要帮助的时候，你能很容易地找到人帮助你吗？	3）你填写正式文件需要帮助吗？		4）当你与医生或护士交谈时，你是否向他们提供他们所需的所有信息？	5）看医生的时候，你知道应该问什么样的问题才是你应该问的，而且是医生有能力给你解答的吗？	6）去看医生的时候， 如果有听不懂的地方 ，你会坚持让医生都给你解释清楚为止吗？		7）你是不是平时喜欢看各种各样有关身体健康的信息？	8）你会不会时不时地认真想过 ，看到的那些健康信息是否在你自己身上真正适用？	9）你会不会总是仔细确认 ，核实清楚看到的那些有关身体健康的信息是否可信、可靠？	10）你会根据自己的了解质疑医生或护士的建议吗？	11）你是否认为有很多方法可以1“政府在公共卫生宣传 ，疾病预防、治疗等各个方面的表现如何”发表意见？	12）你认为影响健康的最重要因素是什么？
1	25	2	5	3	2	2	2	3	3	4	4	4	24	1	2	1	2	2	2	10	4	4	4	4	4	4	24	3	3	3	9	1	2	3	6	2	2	2	2	3	2	13
2	35	2	4	3	4	3	3	3	3	3	3	3	25	1	2	2	2	2	1	10	4	4	2	4	4	4	22	2	1	2	5	1	2	1	4	1	3	3	2	1	2	12
3	52	2	4	3	3	4	4	2	4	3	3	3	26	1	1	2	2	2	1	9	4	4	4	4	4	4	24	3	3	2	8	2	3	2	7	2	2	2	1	2	1	10
4	45	2	2	1	1	1	1	1	1	1	1	1	8	1	2	2	2	2	2	11	6	6	6	6	6	6	36	3	3	3	9	1	3	1	5	3	3	1	1	1	2	11
5	29	2	5	2	4	4	4	4	4	4	4	4	32	2	1	1	2	1	1	8	5	5	5	5	5	5	30	3	2	3	8	1	1	2	4	2	2	2	1	2	2	11
6	51	2	2	3	3	3	3	3	3	3	3	3	24	1	2	2	2	2	2	11	4	5	6	6	6	6	33	2	1	3	6	2	3	2	7	3	2	2	3	2	1	13
7	39	2	6	2	3	3	3	3	3	3	3	3	24	1	2	2	2	2	2	11	5	6	4	4	5	5	29	2	2	2	6	1	1	1	3	1	1	1	1	1	1	6
8	30	2	5	3	2	2	3	3	3	3	3	3	22	1	1	2	2	2	1	9	5	5	4	4	6	6	30	2	3	3	8	1	1	1	3	1	1	2	2	2	2	10
9	38	2	3	3	4	4	4	3	3	2	3	3	26	2	1	2	2	2	2	11	2	5	5	5	5	5	27	2	1	1	4	1	2	2	5	2	2	2	3	3	1	13
10	40	2	4	3	3	3	3	3	3	3	4	3	25	1	2	2	2	2	2	11	5	6	4	5	6	6	32	2	2	1	5	2	2	2	6	2	1	2	2	3	1	11
11	51	2	6	2	4	4	4	4	4	4	4	4	32	2	1	2	2	2	1	10	4	6	4	4	5	5	28	2	1	2	5	1	1	1	3	1	2	1	2	2	1	9
12	36	2	4	3	4	4	4	4	5	4	4	4	33	2	1	1	2	1	1	8	4	6	5	5	6	6	32	3	1	3	7	1	1	2	4	1	2	1	3	1	1	9
13	41	2	5	3	4	3	3	2	3	3	3	3	24	1	1	1	2	1	1	7	6	6	5	6	5	5	33	2	2	2	6	1	2	2	5	2	2	2	2	1	1	10
14	21	2	5	3	4	4	4	4	4	4	4	4	32	2	1	1	2	2	1	9	4	4	2	3	4	5	22	2	1	2	5	2	2	1	5	3	3	1	2	1	1	11
15	21	2	5	3	4	4	4	4	4	3	3	3	29	2	1	1	1	2	1	8	3	5	3	3	2	4	20	1	3	1	5	1	2	3	6	2	1	2	2	2	2	11
16	20	2	5	3	3	3	3	3	3	4	4	2	25	2	1	2	1	1	1	8	5	6	5	5	4	6	31	3	2	2	7	1	1	1	3	3	1	1	3	2	2	12
17	20	2	5	2	4	4	4	4	4	2	2	2	26	2	1	1	2	1	1	8	2	5	3	4	3	4	21	3	2	2	7	1	1	1	3	1	2	2	3	3	1	12
18	22	2	5	3	3	3	3	3	3	3	3	3	24	2	2	1	2	2	1	10	5	5	5	5	5	5	30	2	2	2	6	2	2	2	6	2	2	2	2	2	2	12
19	40	2	5	2	3	3	3	3	3	3	3	3	24	2	1	1	2	1	1	8	5	4	5	5	4	4	27	2	2	2	6	2	2	2	6	2	2	2	2	2	2	12
20	52	2	5	1	5	3	3	4	3	2	3	3	26	2	2	2	2	2	2	12	5	4	2	1	2	2	16	1	1	2	4	1	1	1	3	1	2	1	3	1	1	9
21	39	2	4	3	3	3	3	3	3	3	3	3	24	2	2	2	2	2	2	12	3	4	4	4	4	4	23	2	2	2	6	2	2	2	6	2	2	2	2	2	1	11
22	51	2	2	3	4	3	3	3	4	2	2	2	23	2	1	1	2	2	1	9	5	6	6	6	6	6	35	1	2	1	4	1	1	1	3	1	1	2	2	2	1	9
23	36	2	4	3	3	3	3	3	3	3	3	3	24	1	1	1	2	2	1	8	3	3	4	4	3	5	22	3	1	3	7	1	1	1	3	1	2	2	2	3	1	11
24	47	2	6	2	3	3	3	3	3	3	3	3	24	2	1	1	1	1	1	7	5	2	2	4	1	2	16	2	3	2	7	1	1	1	3	2	1	1	1	2	1	8
25	34	2	5	3	3	2	2	3	3	3	2	2	20	1	1	1	2	2	2	9	4	4	4	5	4	4	25	2	1	2	5	1	2	1	4	2	2	2	2	2	2	12
26	21	2	5	3	4	4	4	3	4	4	4	4	31	2	2	2	2	2	2	12	2	5	1	1	1	1	11	3	2	1	6	1	2	1	4	3	2	1	2	2	1	11
27	41	2	4	4	3	3	3	3	3	3	3	3	24	1	1	1	2	1	1	7	4	5	3	4	4	5	25	2	2	3	7	1	2	1	4	1	2	1	3	2	1	10
28	51	2	4	2	3	3	4	4	4	3	3	3	27	1	1	1	2	1	1	7	5	6	3	5	5	5	29	2	1	2	5	1	2	2	5	1	1	1	2	1	1	7
29	38	2	2	4	3	3	4	3	3	3	3	3	25	1	2	2	2	2	2	11	2	2	2	3	2	2	13	2	3	2	7	1	2	2	5	2	2	2	2	3	2	13
30	40	2	6	3	3	3	3	3	3	3	3	3	24	1	2	2	2	2	2	11	4	4	4	4	4	4	24	2	3	2	7	3	3	2	8	2	2	2	2	2	1	11
31	29	2	5	2	3	4	4	4	4	4	4	4	31	2	2	1	2	2	1	10	5	5	3	5	5	5	28	2	3	1	6	2	2	1	5	1	2	1	2	1	2	9
32	22	2	5	3	3	3	3	3	3	3	3	3	24	2	1	1	2	2	1	9	4	4	4	4	4	4	24	2	2	2	6	2	2	2	6	2	2	2	2	2	2	12
33	21	2	5	3	3	3	3	3	3	3	3	3	24	2	1	1	2	2	1	9	5	5	4	4	4	4	26	1	2	2	5	1	1	1	3	2	1	1	1	1	2	8
34	31	2	6	4	3	3	3	3	3	2	4	4	25	2	1	1	2	1	1	8	4	3	3	3	3	4	20	2	4	2	8	2	3	3	8	3	3	3	2	3	2	16
35	20	2	5	3	4	4	4	3	4	3	4	3	29	2	2	1	2	2	1	10	3	4	2	3	3	5	20	3	1	3	7	1	2	1	4	2	2	1	3	1	1	10
36	21	2	5	3	4	4	4	4	4	4	4	4	32	2	1	1	2	2	1	9	6	6	3	3	3	6	27	2	1	1	4	1	2	1	4	1	1	1	2	1	2	8
37	22	2	5	3	4	4	4	4	4	4	4	4	32	2	1	1	2	2	2	10	3	6	1	3	3	6	22	2	1	2	5	2	2	3	7	2	1	2	1	2	2	10
38	22	2	5	3	4	4	4	4	4	3	4	4	31	1	1	1	2	2	2	9	4	4	3	4	4	4	23	2	3	1	6	2	2	2	6	2	2	2	2	2	2	12
39	21	2	5	3	4	4	4	4	4	4	3	4	31	1	1	1	2	2	2	9	5	6	4	5	5	5	30	2	2	1	5	1	2	1	4	1	2	1	3	1	2	10
40	21	2	5	3	3	3	4	3	4	1	4	4	26	2	2	2	2	1	1	10	1	2	2	4	2	2	13	3	2	2	7	1	1	2	4	2	2	2	2	2	2	12
41	22	2	5	3	3	3	3	3	3	4	4	3	26	2	2	2	2	2	2	12	5	5	3	3	4	4	24	2	2	1	5	1	2	2	5	3	2	3	3	2	2	15
42	21	2	5	2	4	4	4	4	4	4	3	4	31	1	1	2	2	2	2	10	4	4	3	4	3	4	22	2	1	2	5	2	1	1	4	2	2	1	3	2	1	11
43	21	2	5	2	5	5	5	5	5	5	5	5	40	2	1	1	2	1	1	8	1	6	1	6	1	6	21	3	1	3	7	1	1	1	3	1	1	1	1	1	1	6
44	22	2	5	3	3	3	3	3	3	3	3	3	24	2	1	2	2	2	1	10	3	5	3	4	3	3	21	2	2	2	6	2	2	1	5	1	1	1	2	1	1	7
45	21	2	5	4	4	3	2	2	4	2	2	2	21	2	1	1	2	2	2	10	5	5	3	2	3	4	22	1	3	1	5	1	2	1	4	2	2	3	2	2	2	13
46	49	2	5	3	4	3	4	4	4	4	4	4	31	1	1	1	1	2	2	8	5	5	3	4	3	4	24	2	2	3	7	1	2	2	5	2	2	3	2	2	2	13
47	21	2	5	3	3	1	3	4	3	4	3	4	25	2	1	2	2	2	2	11	2	4	5	2	5	4	22	2	2	3	7	1	1	1	3	2	1	2	2	1	2	10
48	22	2	3	3	4	4	4	3	4	3	4	3	29	2	1	1	2	2	1	9	3	6	3	4	5	5	26	2	2	2	6	1	1	2	4	1	2	1	2	2	1	9
49	21	2	5	1	1	1	1	1	1	1	1	1	8	2	2	2	2	2	2	12	1	1	1	1	1	1	6	1	1	3	5	1	3	1	5	1	1	1	1	1	1	6
50	21	2	5	3	4	3	3	3	4	3	3	2	25	1	1	1	1	2	2	8	4	4	3	4	2	4	21	2	2	2	6	1	3	2	6	3	2	2	2	2	2	13
51	21	2	5	1	4	4	5	3	3	3	3	3	28	1	1	2	2	2	2	10	1	1	3	2	1	5	13	1	1	1	3	1	1	1	3	1	1	1	2	3	2	10
52	22	2	5	3	4	4	4	4	4	4	4	4	32	2	1	2	2	2	1	10	5	5	5	5	5	5	30	3	2	3	8	1	2	3	6	2	2	2	2	2	2	12
53	21	2	5	2	2	1	2	3	4	3	2	3	20	1	1	2	2	2	2	10	5	4	4	4	4	5	26	1	2	3	6	1	2	1	4	2	3	2	1	1	1	10
54	21	2	5	3	4	4	4	4	4	4	4	4	32	2	2	2	2	2	2	12	4	3	3	4	2	2	18	2	2	2	6	2	2	2	6	2	2	2	2	2	1	11
55	22	2	5	2	4	4	4	4	4	4	4	4	32	2	1	2	2	2	2	11	4	6	3	3	3	3	22	2	1	1	4	2	2	2	6	2	2	2	2	2	1	11
56	21	2	5	1	1	1	1	3	5	5	5	5	26	2	2	2	2	1	1	10	4	4	5	6	2	3	24	1	1	1	3	1	1	1	3	3	1	1	1	3	1	10
57	21	2	5	1	3	3	4	4	5	5	5	5	34	2	1	1	2	2	1	9	6	6	4	4	3	4	27	1	1	1	3	1	1	1	3	1	1	1	1	1	2	7
58	22	2	5	3	3	4	4	3	3	4	3	3	27	2	1	1	2	2	2	10	4	4	3	4	3	4	22	3	2	2	7	3	2	1	6	2	2	3	3	2	2	14
59	22	2	5	2	3	3	3	3	3	3	4	4	26	1	2	2	2	2	2	11	3	3	1	3	3	5	18	2	1	2	5	2	3	2	7	1	2	1	3	3	1	11
60	21	2	5	1	4	4	4	4	4	4	4	4	32	2	1	1	2	1	1	8	4	5	3	5	3	4	24	2	1	2	5	1	1	1	3	1	1	1	3	1	1	8
61	20	2	5	4	4	4	4	4	4	4	4	4	32	2	2	2	2	2	2	12	4	4	3	4	3	3	21	2	2	2	6	2	2	2	6	2	2	2	2	2	1	11
62	21	2	5	2	4	4	4	4	4	4	4	4	32	2	1	1	1	1	1	7	5	6	5	5	4	6	31	2	1	3	6	1	1	1	3	1	1	1	1	2	1	7
63	21	2	5	3	2	2	2	2	2	2	2	2	16	1	2	2	2	2	1	10	2	2	2	3	2	3	14	2	2	2	6	1	3	2	6	2	2	2	3	2	1	12
64	21	2	5	4	1	3	3	3	3	3	2	1	19	1	2	2	2	2	2	11	1	6	6	6	6	6	31	1	1	1	3	1	3	3	7	3	2	2	2	2	1	12
65	22	1	5	4	3	3	3	4	4	4	3	4	28	2	1	1	1	2	1	8	5	6	4	5	2	6	28	3	1	2	6	1	1	2	4	3	2	2	2	1	2	12
66	21	2	5	3	2	1	2	2	3	3	3	3	19	2	2	2	2	2	2	12	6	5	3	3	4	4	25	3	2	1	6	1	3	3	7	1	1	3	3	1	1	10
67	22	2	5	3	3	3	3	3	3	3	3	3	24	2	2	2	2	2	2	12	3	4	3	2	3	3	18	3	2	2	7	2	2	3	7	2	3	2	2	2	2	13
68	22	2	5	4	3	3	3	3	3	2	3	3	23	2	1	1	2	1	2	9	6	6	3	6	6	6	33	1	2	1	4	2	3	3	8	3	2	3	2	2	2	14
69	22	2	5	3	2	4	4	4	4	4	4	4	30	2	2	1	2	2	2	11	5	5	5	5	5	5	30	2	2	2	6	2	2	2	6	2	2	2	2	2	2	12
70	33	2	5	3	2	4	4	4	4	4	4	2	28	1	1	1	2	1	2	8	4	4	2	4	1	3	18	3	1	3	7	1	1	1	3	2	2	3	2	2	2	13
71	48	2	2	4	3	3	3	3	3	3	3	3	24	1	2	2	2	2	1	10	6	6	5	5	5	5	32	1	2	2	5	2	3	2	7	2	2	3	3	3	2	15
72	34	2	3	4	3	3	3	3	3	3	3	3	24	2	1	2	2	2	2	11	3	4	4	4	4	4	23	3	3	2	8	1	2	3	6	3	3	3	2	2	2	15
73	25	2	6	1	5	5	5	5	5	5	5	5	40	2	2	2	2	1	1	10	6	6	5	6	6	6	35	3	1	3	7	1	1	1	3	1	1	1	1	2	2	8
74	24	2	6	2	4	3	3	2	3	3	4	2	24	2	1	1	1	1	1	7	4	5	3	4	5	5	26	3	3	2	8	1	1	2	4	3	2	1	2	2	2	12
75	23	2	6	2	3	5	5	5	4	5	4	4	35	2	1	1	2	1	2	9	5	5	4	5	5	5	29	2	1	2	5	1	1	2	4	2	2	2	2	2	1	11
76	56	2	1	4	3	3	3	3	5	3	3	3	26	2	1	1	1	1	1	7	4	4	4	4	4	4	24	1	2	1	4	2	3	1	6	2	2	2	2	2	2	12
77	40	2	5	2	3	1	3	3	3	3	3	3	22	1	1	1	2	1	1	7	1	1	3	2	1	1	9	3	1	3	7	1	2	2	5	2	1	2	2	2	2	11
78	24	2	6	2	5	5	5	5	5	5	5	5	40	1	1	2	1	1	1	7	6	6	3	5	5	5	30	2	1	2	5	1	1	1	3	3	1	1	2	1	1	9
79	50	2	1	2	3	3	3	3	3	3	3	3	24	2	1	2	2	1	1	9	4	5	3	4	4	4	24	2	2	2	6	2	2	2	6	2	2	2	2	2	1	11
80	50	2	3	3	3	2	2	2	2	2	3	3	19	1	2	1	1	2	2	9	3	6	2	5	3	2	21	1	3	1	5	2	2	2	6	2	1	1	3	3	2	12
81	23	2	5	3	3	3	3	3	3	3	4	3	25	2	2	1	2	2	2	11	4	4	3	3	3	4	21	2	2	2	6	1	1	1	3	2	2	2	2	2	1	11
82	52	2	2	3	3	3	3	3	3	2	3	3	23	1	2	2	2	2	2	11	2	4	2	2	3	4	17	2	2	2	6	1	3	1	5	1	3	1	3	3	1	12
83	51	2	2	4	4	5	5	5	4	4	2	4	33	1	2	1	2	2	1	9	2	5	1	5	6	5	24	3	2	2	7	2	3	2	7	2	2	3	3	2	1	13
84	52	2	5	3	3	3	3	3	4	4	4	3	27	1	1	2	2	1	1	8	3	3	3	3	4	3	19	2	2	2	6	1	1	1	3	2	2	2	2	2	2	12
85	51	2	5	2	4	4	4	4	4	4	4	3	31	1	1	1	2	1	1	7	5	6	5	6	5	5	32	3	1	3	7	1	1	1	3	1	1	1	1	2	1	7
86	30	2	6	3	3	3	3	4	3	3	4	2	25	2	1	1	2	1	1	8	3	5	1	4	4	5	22	3	1	2	6	1	2	3	6	3	2	1	3	2	2	13
87	32	2	4	2	4	4	4	4	4	4	4	4	32	2	2	2	2	1	1	10	4	4	2	4	4	5	23	3	1	3	7	1	1	2	4	1	1	1	3	3	1	10
88	32	2	4	3	3	3	3	4	2	3	4	3	25	2	1	2	2	2	2	11	2	5	2	3	4	5	21	3	2	3	8	1	1	1	3	3	2	1	2	2	1	11
89	33	2	4	1	2	2	2	1	2	2	4	2	17	2	2	2	2	2	1	11	2	6	3	5	3	4	23	3	1	3	7	1	2	2	5	2	2	2	3	3	1	13
90	34	2	5	3	2	2	3	2	4	4	4	2	23	2	1	1	1	1	2	8	5	5	4	4	3	4	25	3	2	3	8	1	1	1	3	2	2	1	3	1	1	10
91	24	2	5	3	4	4	4	4	4	4	4	4	32	1	1	1	1	1	1	6	4	5	4	4	4	5	26	2	3	2	7	1	2	2	5	1	1	1	2	3	2	10
92	44	2	6	2	4	4	4	4	4	4	3	4	31	1	1	1	2	2	1	8	5	6	5	5	5	5	31	2	1	2	5	1	1	1	3	3	3	2	2	2	1	13
93	22	2	2	1	3	3	3	3	3	3	3	3	24	2	2	2	2	2	2	12	4	5	3	3	5	5	25	2	1	3	6	1	2	2	5	2	2	2	2	2	2	12
94	30	2	5	2	5	5	5	5	5	5	5	5	40	1	1	1	2	2	1	8	6	6	6	6	6	6	36	2	1	1	4	1	1	1	3	1	1	1	1	1	1	6
95	25	2	2	2	3	3	3	3	3	3	3	3	24	2	1	2	2	2	2	11	6	6	1	3	3	3	22	1	1	2	4	1	2	2	5	1	2	2	1	2	1	9
96	27	2	2	3	3	2	3	3	4	3	2	3	23	2	1	2	2	2	2	11	3	6	3	6	3	6	27	3	1	2	6	1	2	1	4	3	2	1	3	2	2	13
97	34	2	5	3	2	3	3	3	3	3	4	2	23	1	1	1	2	1	1	7	4	6	5	5	3	5	28	2	1	3	6	1	3	2	6	2	2	1	1	2	2	10
98	32	2	2	3	3	4	4	3	3	2	3	3	25	1	1	1	2	2	1	8	4	5	2	4	5	5	25	2	2	2	6	1	2	2	5	2	2	2	3	3	1	13
99	28	2	2	3	3	3	3	3	3	3	4	3	25	2	1	2	2	2	2	11	4	4	4	4	3	3	22	3	2	3	8	1	2	2	5	2	2	2	2	2	2	12
100	28	2	4	3	3	3	3	3	3	4	4	2	25	2	1	1	2	2	2	10	3	6	1	5	5	6	26	3	1	3	7	1	2	1	4	1	2	1	3	3	2	12
101	29	2	4	4	3	3	3	3	3	2	2	2	21	2	2	2	2	2	2	12	1	3	2	2	2	2	12	2	2	1	5	2	2	3	7	1	2	3	3	2	1	12
102	26	2	4	3	3	3	3	3	3	3	3	3	24	2	2	2	2	2	2	12	2	3	3	3	3	3	17	3	2	3	8	1	1	1	3	3	2	2	3	2	1	13
103	35	2	5	3	3	3	3	3	4	3	4	3	26	2	1	1	2	1	1	8	5	4	3	3	1	1	17	3	1	3	7	1	1	1	3	2	2	1	2	2	2	11
104	32	2	4	3	3	3	3	3	3	4	3	3	25	2	2	2	2	2	2	12	5	5	5	3	2	2	22	2	2	2	6	2	2	2	6	2	2	2	2	3	2	13
105	26	2	5	3	5	5	5	3	4	4	4	4	34	2	2	1	2	2	2	11	4	5	4	4	4	4	25	2	1	3	6	1	1	1	3	2	1	1	3	1	1	9
106	42	2	6	3	4	4	4	4	3	3	3	3	28	2	1	2	2	2	2	11	3	4	3	3	4	5	22	2	2	2	6	1	2	2	5	2	2	2	2	2	2	12
107	41	2	2	3	4	4	4	4	4	3	3	3	29	2	1	1	2	2	2	10	5	5	2	2	4	4	22	3	1	3	7	1	1	1	3	1	1	1	2	1	1	7
108	32	2	5	3	4	4	4	4	4	4	5	4	33	2	2	2	2	2	2	12	6	6	2	6	6	6	32	2	2	3	7	1	1	1	3	1	1	2	3	2	2	11
109	34	2	2	2	3	3	3	4	2	3	3	4	25	2	2	2	2	2	2	12	3	2	4	4	5	4	22	3	2	3	8	2	1	2	5	1	1	2	3	3	1	11
110	28	2	4	3	3	3	3	3	3	4	4	3	26	2	1	1	2	1	1	8	5	5	5	5	4	4	28	3	3	2	8	1	2	2	5	2	2	2	2	2	1	11
111	30	2	5	3	3	3	3	2	2	2	3	3	21	2	1	1	1	1	1	7	5	5	4	5	3	4	26	2	2	2	6	1	3	3	7	3	3	3	3	2	1	15
112	34	2	4	3	3	3	3	2	4	2	2	2	21	1	1	1	2	2	2	9	4	4	3	5	4	4	24	3	2	3	8	1	2	1	4	3	2	2	2	2	1	12
113	48	2	2	3	3	3	4	2	3	4	4	3	26	2	1	1	1	2	1	8	2	4	2	4	3	2	17	2	2	3	7	2	3	2	7	1	2	2	3	2	2	12
114	43	2	4	3	4	4	4	4	4	3	4	4	31	1	2	1	2	1	1	8	2	3	2	2	4	3	16	3	2	3	8	1	1	1	3	2	2	2	1	2	1	10
115	58	2	2	3	3	3	3	3	3	3	3	3	24	1	1	2	2	2	2	10	4	5	4	4	5	5	27	2	2	3	7	2	2	2	6	3	2	3	2	1	1	12
116	34	2	1	3	3	3	3	4	4	4	4	3	28	1	2	2	2	2	1	10	4	5	5	5	5	5	29	2	1	3	6	1	1	3	5	2	2	2	2	2	1	11
117	25	2	3	4	3	3	3	2	3	3	3	1	21	2	1	1	2	2	2	10	3	3	1	4	3	4	18	2	1	3	6	1	1	2	4	3	3	2	3	3	1	15
118	39	2	5	3	3	3	3	3	3	3	3	3	24	1	1	1	2	1	1	7	3	4	3	3	3	3	19	2	2	2	6	1	2	2	5	2	2	2	2	2	2	12
119	32	2	3	4	3	3	3	3	4	3	3	3	25	1	2	2	2	2	2	11	2	4	4	5	5	4	24	1	1	2	4	2	1	1	4	1	1	1	3	3	1	10
120	65	2	2	3	3	3	4	3	4	3	3	3	26	1	2	2	2	1	2	10	2	6	3	6	6	6	29	1	2	3	6	3	1	1	5	1	2	1	2	1	1	8
121	48	2	5	1	3	3	3	3	3	3	5	1	24	1	1	1	2	1	1	7	2	3	2	2	5	5	19	3	1	3	7	1	1	1	3	1	1	3	3	2	2	12
122	28	2	3	3	3	3	3	3	4	4	4	4	28	1	1	2	2	2	2	10	3	4	2	1	5	5	20	2	2	2	6	2	2	1	5	2	2	2	3	2	1	12
123	50	2	2	4	3	3	3	3	3	3	3	3	24	2	1	1	1	1	1	7	5	5	5	5	5	5	30	2	2	2	6	2	2	2	6	2	2	2	2	2	1	11
124	32	2	5	3	4	4	4	3	4	4	4	3	30	2	1	1	2	1	1	8	4	5	3	5	5	5	27	2	2	3	7	1	1	1	3	1	1	1	2	2	1	8
125	33	2	6	3	4	4	4	4	4	4	4	4	32	1	2	1	2	1	1	8	4	5	3	4	5	5	26	3	2	3	8	1	1	2	4	1	2	2	2	2	1	10
126	17	1	3	1	5	5	5	5	5	5	5	5	40	2	1	1	1	1	1	7	1	6	1	3	6	6	23	1	1	1	3	1	1	1	3	1	1	1	1	1	1	6
127	20	2	1	1	1	1	4	1	4	1	1	4	17	2	1	2	2	2	2	11	4	4	6	4	6	6	30	1	1	1	3	1	1	1	3	2	1	2	1	1	1	8
128	32	2	6	3	4	4	4	3	4	4	4	4	31	1	1	1	2	1	1	7	4	6	4	5	1	5	25	3	1	2	6	1	1	1	3	1	1	2	2	2	1	9
129	62	2	3	2	3	4	3	3	3	3	5	4	28	1	2	2	2	1	2	10	2	6	3	2	3	3	19	2	2	2	6	2	2	1	5	2	2	2	2	2	1	11
130	38	2	4	3	4	4	4	4	4	4	4	4	32	2	2	2	2	2	2	12	4	6	1	4	4	3	22	2	2	3	7	2	1	2	5	2	2	2	3	2	2	13
131	50	2	4	3	3	4	4	3	3	4	3	4	28	1	1	1	2	1	2	8	4	5	5	6	6	6	32	3	2	2	7	1	1	2	4	1	2	2	2	2	1	10
132	48	2	5	3	2	3	3	3	3	3	3	3	23	2	1	1	2	1	2	9	4	4	5	5	5	5	28	3	2	3	8	1	2	2	5	3	3	2	2	3	2	15
133	66	2	1	3	3	3	3	3	3	3	3	3	24	1	2	2	2	1	2	10	2	4	2	2	5	4	19	2	2	2	6	2	2	2	6	2	2	3	1	2	1	11
134	30	2	4	3	3	4	4	4	4	4	3	3	29	2	1	1	2	1	2	9	3	3	2	4	2	5	19	2	2	2	6	1	2	2	5	2	2	1	2	3	1	11
135	33	2	6	1	4	4	4	4	4	4	4	4	32	1	2	1	1	2	2	9	6	6	1	6	6	6	31	3	1	3	7	1	1	2	4	1	1	1	3	3	1	10
136	35	2	5	2	4	4	4	4	4	4	4	4	32	1	1	2	1	2	1	8	5	5	3	5	3	3	24	3	1	3	7	1	1	1	3	1	1	1	2	1	1	7
137	30	2	4	3	2	2	2	3	3	3	2	2	19	1	2	2	2	2	2	11	2	6	2	4	2	4	20	2	2	2	6	1	1	1	3	2	2	2	1	2	1	10
138	39	2	5	3	4	4	4	4	4	3	3	3	29	1	1	1	2	1	1	7	3	5	5	5	5	5	28	3	1	3	7	1	2	1	4	3	2	2	2	2	1	12
139	28	2	5	1	2	2	2	4	4	4	4	3	25	2	1	1	2	2	1	9	3	4	3	3	3	4	20	2	2	2	6	2	2	2	6	2	2	2	2	2	1	11
140	27	2	5	3	4	4	4	4	4	3	3	3	29	1	1	2	2	2	2	10	3	6	3	5	4	3	24	2	2	3	7	1	2	2	5	2	2	2	2	2	1	11
141	31	2	4	3	2	4	5	5	5	5	5	5	36	2	1	2	2	2	2	11	5	6	3	4	5	5	28	2	2	2	6	2	2	2	6	2	2	2	2	2	2	12
142	29	2	4	3	4	3	3	4	4	5	5	4	32	1	1	1	2	2	1	8	5	6	1	3	5	5	25	3	1	3	7	1	1	1	3	3	2	2	3	3	2	15
143	32	2	4	2	3	3	3	4	4	3	4	3	27	2	2	2	8	2	2	18	6	6	3	6	6	6	33	2	1	2	5	1	1	2	4	1	2	1	3	2	1	10
144	32	2	2	4	3	3	3	4	4	3	4	3	27	2	2	2	2	2	2	12	4	5	4	4	5	4	26	2	2	1	5	1	2	2	5	2	2	1	3	3	2	13
145	36	2	3	3	4	4	4	4	4	3	3	4	30	1	1	2	2	1	1	8	5	6	5	6	6	6	34	3	1	3	7	1	3	2	6	3	2	2	3	2	1	13
146	43	2	5	3	3	3	3	3	3	4	3	2	24	1	1	1	2	1	1	7	4	5	5	5	5	5	29	3	1	3	7	1	1	1	3	2	2	2	2	3	1	12
147	39	2	1	2	3	3	3	4	3	5	5	4	30	2	1	1	2	2	1	9	1	6	1	5	5	6	24	1	1	2	4	1	1	1	3	2	2	1	3	3	1	12
148	33	2	1	3	5	3	3	3	5	5	5	4	33	1	1	2	2	2	2	10	1	6	6	6	1	6	26	3	1	3	7	1	2	1	4	1	1	3	1	2	2	10
149	24	2	3	4	3	3	3	3	3	3	3	3	24	1	2	2	2	1	2	10	5	6	3	4	3	4	25	1	2	2	5	2	2	1	5	3	2	2	1	2	1	11
150	44	2	5	3	3	4	4	3	4	4	4	4	30	2	1	1	2	1	1	8	1	5	2	5	1	5	19	2	2	2	6	1	1	1	3	1	2	1	2	1	1	8
151	25	2	4	3	3	3	4	3	2	2	4	2	23	2	1	1	2	2	1	9	1	3	3	4	5	6	22	2	2	2	6	1	1	1	3	2	2	2	3	2	2	13
152	28	2	5	3	4	4	4	4	4	4	4	4	32	1	1	2	2	2	1	9	5	6	4	5	4	6	30	3	1	3	7	1	1	2	4	2	2	2	2	2	1	11
153	28	2	3	3	4	4	4	3	4	4	4	4	31	1	2	2	2	2	2	11	5	5	2	2	5	5	24	2	2	2	6	2	2	2	6	3	2	1	2	2	2	12
154	29	2	5	3	2	3	3	4	4	3	3	4	26	2	2	2	2	2	1	11	1	6	1	6	5	6	25	2	1	2	5	2	2	3	7	3	2	1	2	2	1	11
155	27	2	5	3	4	4	4	4	4	4	4	3	31	2	1	2	2	2	2	11	4	4	4	4	4	4	24	3	3	3	9	1	1	3	5	1	1	2	3	3	1	11
156	35	2	2	3	3	3	3	3	2	2	2	2	20	1	2	2	2	2	2	11	3	6	2	6	6	6	29	2	1	3	6	1	1	1	3	2	2	2	3	3	1	13
157	30	2	6	3	3	3	2	2	2	2	2	2	18	1	2	1	2	1	1	8	4	5	4	4	3	3	23	2	1	2	5	1	2	2	5	1	2	1	3	3	1	11
158	35	2	5	3	4	4	4	4	4	3	3	3	29	2	2	1	2	1	2	10	3	4	3	4	4	4	22	2	1	2	5	1	1	2	4	2	1	2	2	1	1	9
159	32	2	6	3	3	3	3	3	3	3	4	4	26	2	1	1	1	2	1	8	4	4	3	4	4	4	23	1	1	2	4	1	2	1	4	2	2	3	2	3	1	13
160	56	1	6	3	3	3	3	3	3	4	4	3	26	2	2	2	2	2	2	12	5	6	3	5	4	5	28	1	1	3	5	1	2	1	4	1	2	1	1	1	2	8
161	42	2	4	3	3	3	3	3	3	3	4	2	24	1	1	2	2	2	2	10	2	5	5	5	5	5	27	2	1	2	5	1	1	2	4	1	1	1	3	1	1	8
162	33	2	4	3	3	3	3	2	2	2	2	2	19	2	2	2	2	2	2	12	1	4	1	4	1	2	13	2	2	2	6	1	1	1	3	2	2	2	2	2	1	11
163	31	2	5	3	4	4	4	4	4	4	4	4	32	1	2	2	2	2	2	11	6	6	6	6	6	6	36	2	1	3	6	1	1	1	3	1	1	1	3	3	1	10
164	33	2	5	3	4	4	4	4	4	3	4	4	31	2	1	1	1	1	1	7	2	5	3	5	3	4	22	3	2	2	7	1	2	1	4	2	2	2	2	2	2	12
165	33	2	6	3	4	3	4	3	4	4	4	4	30	1	1	1	2	2	1	8	4	5	2	5	3	5	24	3	2	3	8	1	2	3	6	2	2	2	3	2	1	12
166	40	2	3	3	2	2	2	2	1	2	1	1	13	2	2	1	1	2	2	10	3	5	2	3	2	2	17	1	2	2	5	1	1	1	3	3	3	3	1	3	2	15
167	46	2	5	3	3	3	3	3	3	3	3	3	24	1	2	2	2	2	2	11	3	4	2	5	5	5	24	2	2	2	6	2	2	2	6	2	3	2	2	2	2	13
168	25	2	4	3	5	5	5	5	5	5	5	5	40	2	1	1	2	2	1	9	6	6	6	6	6	6	36	3	1	3	7	1	1	2	4	2	2	2	2	2	2	12
169	25	2	4	3	3	3	3	2	3	2	2	1	19	1	2	1	2	2	1	9	3	2	2	3	4	3	17	2	2	2	6	2	2	2	6	3	2	3	2	2	2	14
170	30	2	5	2	1	1	3	2	3	4	3	4	21	2	2	2	2	2	2	12	3	5	3	6	3	6	26	2	3	3	8	3	1	3	7	1	3	2	1	2	2	11
171	20	2	4	4	2	2	2	2	2	2	2	2	16	1	1	2	2	2	2	10	2	2	2	2	2	2	12	2	2	2	6	2	2	2	6	2	2	2	2	2	2	12
172	32	2	4	3	4	4	4	4	4	4	4	4	32	1	1	2	2	2	2	10	2	6	2	4	4	6	24	3	1	3	7	1	1	1	3	2	2	1	2	2	1	10
173	35	2	6	3	3	4	3	3	3	3	3	3	25	1	2	2	2	2	2	11	3	3	3	3	3	3	18	2	2	2	6	1	2	2	5	2	2	1	2	2	2	11
174	40	2	4	1	1	1	1	3	2	4	4	2	18	1	1	2	2	2	2	10	4	3	1	1	1	1	11	1	1	3	5	3	1	1	5	3	3	1	3	1	2	13
175	42	2	4	3	3	5	3	4	2	4	3	2	26	1	2	2	2	2	2	11	3	5	3	4	3	4	22	1	2	3	6	1	1	1	3	2	2	2	1	1	2	10
176	28	2	6	3	3	3	5	5	5	5	5	5	36	2	1	1	2	2	2	10	6	6	4	5	5	5	31	3	1	3	7	1	1	3	5	1	1	3	2	2	2	11
177	38	2	5	3	4	4	4	4	4	4	4	4	32	1	2	1	2	1	1	8	4	5	4	4	4	3	24	2	2	2	6	1	1	2	4	1	1	2	2	1	2	9
178	27	2	4	4	1	1	1	1	1	1	1	1	8	1	1	2	2	2	2	10	1	4	3	3	1	1	13	2	2	2	6	1	2	2	5	3	3	3	3	3	1	16
179	29	2	5	3	3	3	3	1	1	1	3	1	16	2	1	1	2	1	1	8	2	3	3	4	3	3	18	1	2	3	6	1	2	1	4	2	3	2	2	2	2	13
180	25	1	4	3	3	3	3	3	3	3	3	3	24	2	2	1	1	1	2	9	3	3	4	3	3	3	19	2	3	3	8	3	3	3	9	3	3	3	3	3	2	17
181	30	2	2	4	3	3	3	3	3	3	3	3	24	1	2	2	2	2	2	11	5	5	5	5	5	5	30	1	2	2	5	1	2	1	4	3	3	2	2	3	2	15
182	32	2	6	3	4	4	3	3	3	3	4	3	27	1	1	1	1	1	1	6	5	5	3	3	5	5	26	2	2	2	6	1	2	1	4	2	1	2	2	2	1	10
183	36	2	2	4	2	2	2	2	2	2	2	2	16	2	2	1	2	2	1	10	2	6	1	5	6	5	25	1	2	1	4	1	1	1	3	1	1	1	1	1	1	6
184	26	2	5	3	3	3	3	3	3	3	4	3	25	2	2	1	1	1	1	8	5	5	3	4	4	4	25	3	3	2	8	1	2	2	5	3	2	1	3	2	2	13
185	41	2	2	1	2	2	2	2	1	4	4	1	18	2	1	1	1	2	1	8	1	6	4	6	5	6	28	2	1	3	6	1	1	2	4	1	2	3	3	3	1	13
186	38	2	5	3	3	3	3	2	4	3	3	3	24	1	1	1	2	2	1	8	1	1	3	5	4	5	19	2	1	1	4	3	2	2	7	3	3	3	3	3	2	17
187	28	2	1	3	4	4	4	4	4	4	4	4	32	1	2	2	2	2	2	11	5	5	2	5	2	4	23	3	4	3	10	1	1	2	4	3	3	2	3	2	2	15
188	33	2	6	3	4	4	3	3	4	4	4	3	29	2	1	2	1	2	1	9	4	4	4	4	4	4	24	3	4	3	10	1	1	3	5	2	1	2	2	1	2	10
189	32	2	4	3	5	4	4	4	4	4	4	4	33	1	1	2	2	2	1	9	4	4	4	4	3	4	23	2	2	3	7	1	1	1	3	1	1	1	1	1	1	6
190	28	2	6	3	3	4	4	4	4	4	4	4	31	1	1	2	1	1	1	7	5	5	3	5	3	4	25	2	2	3	7	1	1	3	5	1	1	1	2	2	1	8
191	37	2	5	4	3	3	4	3	4	4	4	4	29	2	2	1	2	2	1	10	1	6	5	3	5	5	25	3	1	3	7	1	1	3	5	1	2	2	3	2	2	12
192	32	2	2	4	3	3	3	3	3	3	3	3	24	1	2	2	2	2	2	11	2	2	2	2	3	2	13	2	2	2	6	3	2	2	7	2	2	2	2	2	2	12
193	57	2	5	3	3	3	3	3	4	3	3	3	25	2	1	1	2	1	1	8	3	5	5	5	4	5	27	3	1	3	7	1	1	1	3	2	1	2	2	2	2	11
194	40	2	6	3	4	4	4	1	3	4	5	2	27	2	1	1	1	2	1	8	4	6	1	5	1	4	21	3	1	3	7	1	1	3	5	2	2	1	2	1	2	10
195	49	2	4	2	3	3	3	3	4	4	4	4	28	1	1	2	2	2	2	10	1	6	2	3	3	3	18	3	2	3	8	3	3	2	8	1	2	2	1	2	1	9
196	40	2	6	2	4	4	4	4	4	4	4	4	32	2	1	1	1	2	1	8	3	3	2	2	2	4	16	3	1	2	6	1	1	1	3	1	1	1	2	1	2	8
197	29	2	6	2	4	4	3	4	4	4	4	4	31	2	1	1	2	1	1	8	5	5	4	3	3	4	24	2	2	2	6	1	1	1	3	2	2	2	2	2	2	12
198	36	2	5	2	3	3	4	3	3	3	4	3	26	1	1	1	2	2	2	9	5	5	3	5	5	5	28	2	2	3	7	1	1	1	3	3	2	2	2	2	1	12
199	36	2	6	2	3	3	3	2	3	4	4	4	26	1	1	1	1	1	1	6	3	2	2	2	3	2	14	3	1	2	6	1	1	2	4	2	2	2	2	2	1	11
200	34	2	1	2	3	3	2	3	1	3	2	3	20	2	1	1	2	2	2	10	2	2	4	2	3	1	14	3	3	1	7	2	2	2	6	3	2	2	1	1	2	11
201	51	1	2	3	5	3	3	1	3	2	4	2	23	2	1	1	2	2	2	10	6	2	2	4	5	4	23	1	1	2	4	3	2	1	6	1	2	3	1	2	1	10
202	40	2	6	2	4	4	4	4	4	4	4	4	32	1	2	2	2	2	2	11	4	4	4	4	4	4	24	3	1	2	6	1	1	1	3	1	2	2	2	2	2	11
203	46	2	1	3	1	3	4	3	3	2	2	1	19	1	1	1	2	2	2	9	3	5	3	3	3	3	20	3	1	1	5	2	2	2	6	2	1	1	1	2	2	9
204	54	1	3	3	1	2	3	2	3	5	1	1	18	2	1	1	2	2	2	10	1	2	5	1	1	3	13	2	1	3	6	2	3	3	8	1	3	1	2	1	2	10
205	53	1	2	2	2	2	3	4	3	1	2	4	21	1	1	1	2	2	2	9	2	2	1	5	4	5	19	1	4	1	6	2	2	2	6	1	2	3	2	3	1	12
206	39	2	1	4	4	1	3	3	5	3	2	3	24	2	1	1	2	2	2	10	3	3	2	2	2	2	14	2	2	2	6	1	1	2	4	1	1	2	3	3	2	12
207	30	2	4	1	1	3	2	5	1	2	1	4	19	2	1	1	2	2	2	10	3	3	2	2	4	5	19	3	3	1	7	2	2	2	6	3	1	1	3	3	2	13
208	36	2	4	1	2	2	3	3	3	2	3	2	20	2	1	1	2	2	2	10	4	3	2	2	4	2	17	2	4	2	8	2	1	1	4	2	2	1	2	1	2	10
209	38	2	6	2	3	3	3	3	3	3	4	3	25	1	1	1	2	1	1	7	5	6	6	6	6	6	35	3	1	2	6	1	2	2	5	2	2	2	3	2	1	12
210	60	1	2	3	4	1	5	3	4	4	5	5	31	1	1	1	2	2	2	9	6	5	1	2	2	5	21	3	2	2	7	2	1	2	5	1	1	2	3	1	1	9
211	31	1	4	2	3	2	2	1	1	2	4	4	19	2	1	1	2	2	2	10	3	1	2	1	4	3	14	2	2	1	5	1	2	3	6	3	3	3	1	1	1	12
212	28	2	3	2	3	3	5	4	2	3	4	3	27	2	1	1	2	2	2	10	2	1	4	2	3	1	13	2	4	3	9	1	2	3	6	2	1	2	2	1	2	10
213	31	2	3	1	1	2	4	1	3	4	2	2	19	1	1	1	2	2	2	9	1	1	4	3	3	3	15	2	1	1	4	1	2	1	4	2	3	3	2	1	1	12
214	38	2	2	2	1	2	1	4	4	2	2	3	19	2	1	1	2	2	2	10	5	2	6	5	3	2	23	1	1	1	3	1	3	1	5	2	2	2	2	1	1	10
215	26	1	2	2	3	5	3	1	1	3	1	4	21	1	1	1	2	2	2	9	4	3	2	4	1	2	16	2	3	3	8	2	2	2	6	2	3	2	2	3	2	14
216	54	2	5	4	1	1	1	2	4	1	3	3	16	2	1	1	2	2	2	10	3	2	5	1	2	2	15	2	4	1	7	2	3	3	8	1	1	3	2	2	2	11
217	33	1	3	1	4	1	2	4	3	3	3	5	25	2	1	1	2	2	2	10	6	1	5	6	1	3	22	3	1	2	6	1	1	2	4	3	3	1	1	2	1	11
218	60	1	2	2	3	2	1	3	1	1	3	4	18	1	1	1	2	2	2	9	4	6	4	1	4	2	21	1	1	3	5	2	2	2	6	2	2	2	2	3	2	13
219	37	2	3	1	5	2	2	1	4	3	5	1	23	2	1	1	2	2	2	10	6	2	4	2	3	1	18	3	3	1	7	2	1	3	6	3	1	3	3	3	2	15
220	34	1	4	3	3	3	1	1	1	1	2	2	14	2	1	1	2	2	2	10	3	4	3	3	4	1	18	3	2	2	7	1	1	2	4	3	2	3	2	2	2	14
221	27	2	1	1	2	3	2	2	1	1	1	2	14	2	1	1	2	2	2	10	5	3	6	4	6	2	26	1	3	2	6	2	2	2	6	1	1	2	1	3	1	9
222	57	2	1	4	3	4	2	3	5	1	2	4	24	1	1	1	2	2	2	9	3	1	5	2	2	2	15	1	2	3	6	2	2	2	6	2	1	1	1	1	2	8
223	58	1	3	3	2	1	2	3	1	1	4	3	17	2	1	1	2	2	2	10	2	2	3	3	3	1	14	2	2	2	6	2	3	1	6	1	1	3	3	1	2	11
224	55	2	1	1	2	2	2	2	1	1	3	5	18	1	1	1	2	2	2	9	1	3	5	2	6	3	20	1	2	3	6	3	2	1	6	1	2	2	1	2	2	10
225	34	2	4	3	1	4	2	5	5	3	2	4	26	2	1	1	2	2	2	10	6	2	6	6	1	2	23	3	2	3	8	3	3	1	7	2	2	3	1	1	1	10
226	36	2	5	3	3	3	3	2	4	4	4	2	25	1	2	2	2	2	2	11	4	6	2	4	5	5	26	3	1	3	7	2	2	3	7	1	2	2	2	2	1	10
227	37	1	4	3	4	3	1	3	1	4	3	2	21	2	1	1	2	2	2	10	6	4	3	6	6	5	30	2	2	3	7	3	3	2	8	2	1	3	1	2	2	11
228	54	2	3	3	1	4	2	5	1	1	2	1	17	1	1	1	2	2	2	9	6	5	4	2	1	3	21	2	3	1	6	1	2	2	5	2	1	3	2	2	2	12
229	49	2	3	3	1	2	2	4	1	2	3	2	17	2	1	1	2	2	2	10	3	2	3	4	1	2	15	3	3	1	7	2	3	2	7	3	3	1	2	1	1	11
230	53	1	5	3	1	1	4	2	1	4	2	1	16	1	1	1	2	2	2	9	2	6	2	3	6	3	22	1	4	1	6	1	1	3	5	2	3	1	1	1	1	9
231	54	1	3	1	5	5	5	4	3	1	2	2	27	1	1	1	2	2	2	9	5	5	1	2	5	1	19	2	2	2	6	1	2	2	5	3	3	2	2	3	1	14
232	49	1	2	1	1	5	3	3	2	2	4	3	23	2	1	1	2	2	2	10	3	2	1	5	4	5	20	3	3	1	7	3	2	1	6	2	3	2	2	3	2	14
233	38	2	5	3	4	3	1	1	2	3	5	2	21	2	1	1	2	2	2	10	4	6	3	1	3	5	22	2	2	1	5	3	3	2	8	2	2	2	1	2	1	10
234	54	2	1	3	1	1	3	2	2	2	2	3	16	2	1	1	2	2	2	10	4	3	1	2	6	1	17	3	3	2	8	3	2	3	8	2	2	1	2	3	2	12
235	59	2	3	3	3	2	2	2	4	3	1	3	20	1	1	1	2	2	2	9	2	6	5	4	1	1	19	1	4	2	7	3	2	1	6	1	3	2	1	1	2	10
236	59	2	1	1	3	1	2	1	5	1	2	3	18	2	1	1	2	2	2	10	2	4	2	4	2	4	18	3	2	3	8	3	1	3	7	2	3	1	2	1	2	11
237	54	1	3	2	1	4	1	4	5	5	3	3	26	1	1	1	2	2	2	9	4	2	3	2	3	3	17	2	2	2	6	2	3	2	7	2	2	3	2	3	2	14
238	48	1	3	2	5	5	3	4	4	3	2	3	29	2	1	1	2	2	2	10	1	1	6	1	4	6	19	3	2	2	7	2	1	1	4	3	1	3	3	2	1	13
239	61	2	2	3	1	1	3	1	3	1	2	4	16	2	1	1	2	2	2	10	2	3	3	2	2	3	15	2	1	2	5	3	1	1	5	3	2	2	1	3	2	13
240	31	2	5	3	2	3	3	3	1	5	4	2	23	1	1	1	2	2	2	9	5	4	1	5	4	2	21	1	2	1	4	2	3	1	6	3	3	2	2	1	1	12
241	27	2	3	1	3	4	5	2	2	3	1	2	22	2	1	1	2	2	2	10	2	2	3	1	3	1	12	1	1	3	5	2	3	1	6	2	3	3	2	2	2	14
242	39	1	4	1	5	4	2	1	1	1	4	2	20	1	1	1	2	2	2	9	2	5	6	2	3	3	21	2	4	3	9	1	2	1	4	2	2	2	1	1	1	9
243	27	2	2	4	2	4	2	3	4	1	3	2	21	1	1	1	2	2	2	9	1	6	1	6	3	5	22	1	3	2	6	2	2	2	6	3	2	2	2	2	1	12
244	63	2	1	4	3	1	1	1	1	2	1	1	11	2	1	1	2	2	2	10	2	2	6	6	1	1	18	1	2	3	6	3	3	1	7	3	2	2	3	3	1	14
245	61	1	4	2	5	1	2	4	3	2	1	2	20	1	1	1	2	2	2	9	1	1	5	2	3	4	16	1	1	2	4	2	1	2	5	1	1	2	1	1	2	8
246	29	2	5	1	4	4	5	3	3	2	5	1	27	2	1	1	2	2	2	10	2	3	3	3	3	2	16	1	1	2	4	1	1	2	4	2	3	2	3	3	2	15
247	55	2	2	3	2	2	4	2	3	1	2	2	18	1	1	1	2	2	2	9	2	1	2	3	1	3	12	2	3	3	8	1	3	2	6	3	3	2	2	2	1	13
248	62	2	5	2	1	3	2	2	5	4	1	5	23	2	1	1	2	2	2	10	4	2	1	1	3	4	15	3	2	1	6	1	1	1	3	3	2	2	3	2	2	14
249	62	2	4	1	2	3	4	2	5	1	4	3	24	2	1	1	2	2	2	10	2	4	3	1	6	3	19	2	1	1	4	2	3	3	8	2	2	3	1	3	2	13
250	28	1	3	2	1	1	2	1	2	1	3	2	13	2	1	1	2	2	2	10	4	6	2	2	2	6	22	3	2	2	7	2	3	2	7	2	2	2	1	3	1	11
251	53	2	3	3	3	1	1	5	1	1	2	2	16	1	1	1	2	2	2	9	2	1	1	4	5	2	15	3	2	1	6	2	2	2	6	2	3	1	2	3	2	13
252	53	1	4	3	1	4	2	2	2	1	1	3	16	2	1	1	2	2	2	10	1	4	2	4	3	3	17	2	3	1	6	2	1	1	4	3	2	1	2	1	1	10
253	47	2	3	1	4	1	1	5	1	3	5	1	21	2	1	1	2	2	2	10	3	1	3	1	3	2	13	2	1	2	5	2	3	1	6	2	2	3	3	1	2	13
254	48	1	3	4	3	3	3	5	3	1	1	3	22	2	1	1	2	2	2	10	4	1	5	3	2	2	17	3	1	1	5	3	2	3	8	2	1	2	1	1	2	9
255	48	2	1	2	3	2	2	5	1	1	3	1	18	2	1	1	2	2	2	10	3	6	2	2	2	1	16	1	2	2	5	2	2	2	6	1	3	3	2	1	1	11
256	55	2	3	2	5	2	2	5	1	2	3	1	21	2	1	1	2	2	2	10	2	2	1	5	4	3	17	2	1	2	5	2	1	1	4	1	1	2	3	1	2	10
257	57	2	1	1	2	2	3	2	3	4	3	4	23	2	1	1	2	2	2	10	2	3	2	2	2	4	15	3	2	2	7	2	2	3	7	2	2	1	1	2	2	10
258	61	2	4	4	1	1	1	1	4	2	3	1	14	1	1	1	2	2	2	9	1	1	3	1	4	6	16	3	2	2	7	2	1	2	5	2	1	2	1	2	2	10
259	27	2	2	3	2	2	4	3	5	1	1	3	21	1	1	1	2	2	2	9	6	1	4	6	4	2	23	2	2	3	7	2	3	3	8	2	2	1	3	1	2	11
260	39	2	6	1	4	4	4	4	4	4	3	4	31	1	1	1	1	2	1	7	4	6	3	4	3	3	23	2	1	3	6	1	1	3	5	2	3	2	2	2	1	12
261	34	1	3	1	1	4	5	2	2	1	1	2	18	1	1	1	2	2	2	9	5	5	2	1	2	1	16	3	3	1	7	3	3	3	9	2	3	1	1	3	2	12
262	40	1	3	2	1	1	1	1	5	5	3	3	20	2	1	1	2	2	2	10	3	2	3	3	4	1	16	2	2	3	7	3	1	2	6	3	1	1	2	1	2	10
263	40	1	4	4	2	2	4	3	2	5	2	4	24	2	1	1	2	2	2	10	2	2	3	6	1	1	15	3	1	3	7	2	2	2	6	2	3	1	2	1	1	10
264	35	2	4	3	1	5	1	4	3	2	3	3	22	1	1	1	2	2	2	9	4	2	3	2	3	2	16	3	1	1	5	2	2	2	6	2	3	1	1	2	1	10
265	35	2	2	4	1	3	5	5	1	2	5	2	24	1	1	1	2	2	2	9	2	2	2	4	5	5	20	2	4	3	9	1	3	2	6	3	1	1	3	3	2	13
266	48	2	4	3	2	3	3	2	5	3	2	1	21	2	1	1	2	2	2	10	4	5	2	1	4	4	20	3	2	1	6	3	3	1	7	2	2	3	3	1	2	13
267	60	2	3	1	2	3	1	4	1	4	3	2	20	2	1	1	2	2	2	10	6	3	2	6	1	5	23	2	2	3	7	2	2	2	6	2	2	3	3	2	1	13
268	57	2	4	1	4	1	3	2	3	3	5	3	24	1	1	1	2	2	2	9	5	4	6	4	2	6	27	2	3	1	6	2	2	1	5	2	2	2	1	3	2	12
269	32	2	3	2	3	2	2	2	2	2	5	1	19	1	1	1	2	2	2	9	4	4	4	1	6	3	22	1	3	1	5	3	3	3	9	1	2	2	3	1	1	10
270	37	2	4	3	3	3	3	3	4	1	1	2	20	1	1	1	2	2	2	9	2	1	3	5	2	3	16	1	3	3	7	1	2	3	6	1	1	3	2	2	1	10
271	32	1	1	1	1	1	5	4	2	5	4	1	23	1	1	1	2	2	2	9	5	1	4	6	1	1	18	2	4	1	7	2	3	2	7	1	3	2	1	3	2	12
272	34	2	2	2	2	5	1	4	3	3	3	3	24	1	1	1	2	2	2	9	4	1	5	5	5	3	23	3	4	3	10	2	2	3	7	3	3	2	1	1	1	11
273	31	1	2	2	3	5	1	3	3	5	2	2	24	2	1	1	2	2	2	10	2	3	1	2	3	5	16	3	3	3	9	2	2	1	5	2	3	2	1	1	2	11
274	36	2	1	3	4	2	2	2	1	4	2	2	19	1	1	1	2	2	2	9	3	4	3	5	3	1	19	2	4	1	7	2	2	2	6	1	1	1	3	3	2	11
275	35	2	3	4	2	2	3	3	5	1	3	4	23	2	1	1	2	2	2	10	3	6	2	6	4	4	25	2	3	3	8	2	2	2	6	3	1	3	1	2	2	12
276	34	1	3	4	2	3	3	1	2	1	3	2	17	2	1	1	2	2	2	10	4	3	4	2	2	3	18	2	1	2	5	3	2	2	7	1	1	2	2	2	1	9
277	29	2	2	2	3	2	2	5	3	1	3	2	21	2	1	1	2	2	2	10	4	4	2	1	3	3	17	1	2	2	5	2	3	2	7	1	2	2	3	2	1	11
278	52	1	1	4	4	1	1	2	3	2	3	4	20	2	1	1	2	2	2	10	4	2	4	6	3	3	22	3	1	2	6	1	1	1	3	2	2	1	1	1	2	9
279	28	1	3	1	2	3	2	5	2	3	3	3	23	1	1	1	2	2	2	9	5	6	2	1	4	4	22	2	1	3	6	2	2	1	5	1	1	2	1	2	2	9
280	34	2	1	1	2	2	5	4	1	3	3	1	21	2	1	1	2	2	2	10	1	1	2	3	4	3	14	3	1	1	5	1	1	1	3	3	3	2	2	1	2	13
281	45	1	3	2	1	2	3	4	4	2	1	5	22	1	1	1	2	2	2	9	3	1	2	3	2	1	12	1	3	2	6	2	1	2	5	2	3	2	3	1	2	13
282	47	1	3	3	2	3	3	5	2	2	4	3	24	2	1	1	2	2	2	10	1	6	3	4	6	1	21	2	1	3	6	1	3	3	7	3	1	1	3	2	1	11
283	44	2	1	3	2	5	5	4	3	2	2	3	26	1	1	1	2	2	2	9	5	3	3	3	4	2	20	2	2	3	7	3	2	3	8	3	2	3	1	1	1	11
284	38	2	3	2	5	1	2	4	3	2	3	3	23	2	1	1	2	2	2	10	1	5	4	2	1	2	15	2	2	3	7	3	1	3	7	2	1	2	2	2	1	10
285	51	1	4	4	3	1	1	1	1	3	3	2	15	1	1	1	2	2	2	9	3	1	1	3	5	6	19	2	1	2	5	1	2	1	4	2	3	3	1	3	1	13
286	59	2	4	2	1	1	2	4	2	1	2	2	15	2	1	1	2	2	2	10	4	2	3	2	1	6	18	3	2	2	7	1	2	2	5	3	1	1	3	3	2	13
287	47	1	2	2	2	1	3	2	1	3	5	3	20	2	1	1	2	2	2	10	2	3	4	6	6	2	23	1	2	3	6	3	2	2	7	2	2	1	1	2	1	9
288	41	1	4	2	1	3	3	4	1	1	2	5	20	2	1	1	2	2	2	10	4	2	3	5	3	2	19	3	2	1	6	1	2	1	4	1	1	2	2	2	1	9
289	32	1	4	3	3	4	4	2	3	4	3	2	25	2	1	1	2	2	2	10	4	2	1	2	4	4	17	1	2	2	5	1	2	2	5	1	1	3	1	1	2	9
290	45	1	4	4	1	4	5	1	3	1	2	3	20	2	1	1	2	2	2	10	4	2	6	5	2	4	23	1	1	1	3	1	2	1	4	1	2	3	3	1	2	12
291	47	2	3	2	3	2	5	5	2	1	5	4	27	2	1	1	2	2	2	10	1	1	5	6	1	3	17	2	3	1	6	3	1	2	6	3	3	1	1	3	1	12
292	37	2	4	4	2	1	1	2	1	2	1	1	11	2	1	1	2	2	2	10	3	3	3	5	5	3	22	2	4	1	7	3	2	1	6	2	2	2	2	3	1	12
293	36	2	4	3	1	3	1	2	1	4	1	5	18	1	1	1	2	2	2	9	1	3	2	2	6	3	17	1	2	2	5	2	1	1	4	1	2	1	1	1	2	8
294	37	2	1	4	5	1	2	5	4	3	3	2	25	2	1	1	2	2	2	10	2	1	5	3	1	3	15	1	4	1	6	3	2	2	7	2	1	3	2	2	2	12
295	55	2	2	1	2	2	3	4	2	2	3	1	19	2	1	1	2	2	2	10	3	1	2	3	1	2	12	1	3	2	6	3	3	2	8	2	3	2	2	1	2	12
296	49	1	3	2	4	5	5	4	3	4	4	5	34	1	1	1	2	2	2	9	4	2	4	4	3	1	18	2	1	2	5	3	1	1	5	2	2	2	3	2	2	13
297	27	2	4	3	3	5	5	3	3	1	2	3	25	2	1	1	2	2	2	10	4	3	6	2	6	1	22	1	1	2	4	2	2	3	7	3	3	1	2	2	2	13
298	45	1	5	2	3	1	3	2	4	3	1	5	22	1	1	1	2	2	2	9	5	1	3	5	1	2	17	1	2	3	6	2	1	3	6	2	2	3	1	3	2	13
299	52	1	3	4	5	5	3	3	4	3	1	2	26	2	1	1	2	2	2	10	2	3	1	1	3	2	12	2	1	3	6	2	2	1	5	1	3	1	3	3	1	12
300	41	2	5	3	2	2	2	2	1	2	1	2	14	2	1	1	2	2	2	10	5	5	1	4	2	3	20	3	4	2	9	3	2	3	8	1	2	2	3	3	1	12
301	31	1	2	1	2	5	5	2	4	1	3	1	23	2	1	1	2	2	2	10	2	4	1	2	4	1	14	2	3	3	8	3	2	3	8	3	2	1	3	2	1	12
302	45	1	3	2	2	3	5	3	4	5	1	1	24	2	1	1	2	2	2	10	2	2	3	3	3	5	18	1	2	2	5	2	3	3	8	1	2	1	3	3	1	11
303	37	1	3	2	2	2	1	2	2	4	1	2	16	2	1	1	2	2	2	10	6	5	4	3	4	2	24	2	2	3	7	2	2	1	5	1	2	2	1	3	1	10
304	52	2	3	1	2	5	3	3	4	3	3	3	26	1	1	1	2	2	2	9	1	1	6	2	1	6	17	2	3	3	8	1	3	2	6	3	1	2	2	3	2	13
305	28	2	6	2	3	3	3	4	4	3	4	3	27	1	1	1	2	1	1	7	5	6	3	5	5	5	29	3	1	3	7	1	1	3	5	1	1	1	2	3	1	9
306	43	2	3	2	1	2	1	1	2	1	3	5	16	1	1	1	2	2	2	9	2	1	1	4	1	4	13	2	1	2	5	2	3	1	6	1	1	1	3	2	1	9
307	38	1	4	3	3	2	2	2	3	5	2	5	24	2	1	1	2	2	2	10	6	4	2	3	4	3	22	1	2	2	5	2	2	3	7	2	2	3	2	1	2	12
308	36	2	2	4	2	3	2	4	2	1	5	1	20	2	1	1	2	2	2	10	4	4	1	2	1	2	14	2	2	2	6	1	3	1	5	3	2	2	1	1	1	10
309	33	2	5	3	4	4	4	4	4	5	5	2	32	2	2	2	2	2	2	12	5	6	5	5	5	6	32	2	1	2	5	1	1	1	3	2	2	1	3	2	1	11
310	39	2	4	1	5	3	4	2	4	3	5	4	30	2	1	1	2	2	2	10	1	3	2	2	1	2	11	3	2	3	8	3	2	1	6	2	2	1	2	1	2	10
311	43	2	2	2	5	1	1	4	4	2	3	3	23	2	1	1	2	2	2	10	4	2	5	3	1	4	19	2	1	2	5	2	3	2	7	3	3	3	3	1	1	14
312	48	1	3	2	1	2	2	4	1	2	4	1	17	2	1	1	2	2	2	10	3	3	6	4	3	4	23	2	1	3	6	1	3	3	7	3	3	2	2	3	2	15
313	38	2	3	2	4	4	4	3	1	5	2	2	25	2	1	1	2	2	2	10	3	2	1	2	3	1	12	3	3	2	8	2	2	3	7	3	1	1	3	3	2	13
314	49	1	2	2	2	3	3	3	5	1	3	5	25	1	1	1	2	2	2	9	3	5	5	2	3	3	21	1	2	3	6	2	2	3	7	3	2	2	1	2	2	12
315	56	2	2	1	1	3	3	2	2	5	5	3	24	2	1	1	2	2	2	10	6	1	2	3	2	3	17	3	1	2	6	2	2	1	5	2	3	3	3	3	2	16
316	60	1	3	2	5	4	2	2	3	3	3	1	23	1	1	1	2	2	2	9	1	1	1	2	1	1	7	1	3	3	7	3	2	1	6	3	1	2	1	2	2	11
317	39	2	2	1	3	2	4	4	2	2	3	1	21	2	1	1	2	2	2	10	1	4	4	2	5	2	18	3	2	2	7	1	2	2	5	2	3	1	1	3	2	12
318	30	2	6	2	4	4	4	4	4	4	4	4	32	2	1	1	2	1	1	8	4	4	3	3	4	4	22	2	1	2	5	1	1	1	3	2	1	1	2	2	1	9
319	28	1	3	3	4	3	1	2	1	3	2	3	19	1	1	1	2	2	2	9	3	4	3	3	2	2	17	3	2	2	7	3	1	2	6	2	1	3	3	3	1	13
320	31	2	5	3	4	4	4	4	4	3	3	4	30	1	2	2	2	2	1	10	4	5	3	5	5	5	27	2	2	3	7	1	2	1	4	2	2	2	2	2	2	12
321	31	2	6	2	4	4	4	4	4	4	4	4	32	1	2	1	2	1	1	8	3	4	3	3	1	1	15	2	2	3	7	1	2	2	5	2	2	1	2	2	2	11
322	30	2	2	3	1	3	3	3	2	3	1	2	18	1	1	1	2	2	2	9	5	1	3	1	3	3	16	2	2	2	6	1	3	2	6	2	1	1	2	3	2	11
323	34	2	3	4	3	3	2	1	1	2	1	2	15	2	1	1	2	2	2	10	3	1	2	2	6	3	17	3	4	3	10	2	2	3	7	3	1	2	2	2	2	12
324	28	2	6	2	4	4	4	3	4	4	4	4	31	2	1	1	1	1	1	7	5	6	3	6	3	3	26	3	1	3	7	1	1	1	3	1	2	1	1	2	2	9
325	35	1	2	2	5	1	2	5	1	3	3	5	25	2	1	1	2	2	2	10	1	6	6	1	4	4	22	1	3	1	5	1	2	3	6	2	1	3	2	2	1	11
326	40	2	3	2	1	3	3	5	1	3	5	3	24	1	1	1	2	2	2	9	1	5	3	2	2	2	15	2	3	3	8	2	3	2	7	2	2	1	3	1	2	11
327	57	2	2	1	2	5	1	5	1	1	4	3	22	1	1	1	2	2	2	9	3	2	3	4	3	3	18	1	3	3	7	3	3	3	9	2	2	3	2	1	1	11
328	37	2	4	2	4	3	1	2	1	2	3	4	20	1	1	1	2	2	2	9	1	1	6	4	2	3	17	3	4	1	8	2	1	1	4	1	2	1	1	2	1	8
329	54	1	2	3	2	5	5	2	2	1	2	3	22	2	1	1	2	2	2	10	2	4	2	4	2	1	15	3	1	2	6	2	3	1	6	1	2	2	2	1	2	10
330	27	1	2	2	2	2	2	3	4	1	2	1	17	2	1	1	2	2	2	10	6	2	4	3	1	1	17	3	2	3	8	3	2	2	7	1	3	3	3	1	2	13
331	53	2	3	2	5	3	2	1	4	2	5	4	26	1	1	1	2	2	2	9	2	3	3	4	3	1	16	2	2	1	5	3	1	1	5	1	2	3	2	3	2	13
332	29	2	2	2	3	5	2	3	3	4	2	2	24	2	1	1	2	2	2	10	3	4	5	4	3	2	21	1	2	2	5	3	2	3	8	1	2	2	1	1	2	9
333	45	1	2	2	1	4	1	5	2	2	1	4	20	2	1	1	2	2	2	10	1	3	2	6	2	1	15	1	2	3	6	3	3	3	9	3	1	3	2	3	2	14
334	34	1	2	2	3	3	5	5	5	2	2	5	30	2	1	1	2	2	2	10	3	3	3	2	3	1	15	1	1	3	5	2	2	1	5	3	2	3	3	2	1	14
335	45	1	4	4	3	3	2	5	1	2	2	4	22	1	1	1	2	2	2	9	2	3	4	2	1	2	14	2	2	3	7	3	3	2	8	1	3	2	1	2	1	10
336	41	1	3	2	5	3	2	2	3	4	1	1	21	2	1	1	2	2	2	10	3	1	4	1	6	6	21	2	1	2	5	2	2	1	5	2	2	3	3	2	2	14
337	62	2	2	1	2	3	2	4	4	5	1	5	26	2	1	1	2	2	2	10	3	5	5	3	6	2	24	1	1	2	4	3	3	1	7	2	1	1	2	1	2	9
338	58	1	2	2	3	5	1	3	2	4	3	1	22	2	1	1	2	2	2	10	1	2	3	1	1	2	10	2	4	2	8	2	1	1	4	1	1	2	2	1	1	8
339	35	2	3	1	2	1	5	2	5	3	1	2	21	1	1	1	2	2	2	9	2	3	6	2	2	4	19	3	3	2	8	2	3	2	7	2	1	1	2	1	1	8
340	46	1	2	3	4	1	1	2	3	1	5	5	22	1	1	1	2	2	2	9	2	4	2	2	5	5	20	1	3	2	6	2	1	2	5	2	1	1	3	2	1	10
341	29	1	2	3	2	5	3	1	1	3	2	2	19	2	1	1	2	2	2	10	1	2	1	6	3	2	15	1	2	1	4	3	3	2	8	1	1	3	3	3	2	13
342	37	1	2	2	5	2	1	1	2	4	3	5	23	1	1	1	2	2	2	9	4	2	5	3	3	2	19	3	4	2	9	3	2	2	7	3	2	1	1	1	2	10
343	35	1	3	1	1	1	4	4	1	2	1	2	16	2	1	1	2	2	2	10	3	6	2	2	1	6	20	3	1	1	5	3	3	1	7	2	3	3	2	2	2	14
344	37	1	5	1	2	2	1	1	4	5	3	4	22	1	1	1	2	2	2	9	1	4	5	3	5	1	19	3	2	3	8	1	1	2	4	2	3	1	2	2	2	12
345	42	2	4	2	3	4	3	3	3	4	2	5	27	1	1	1	2	2	2	9	4	2	1	3	2	1	13	3	1	2	6	1	1	3	5	3	2	2	2	1	2	12
346	51	2	5	3	4	5	1	1	1	4	4	2	22	2	1	1	2	2	2	10	1	2	4	3	4	1	15	2	4	2	8	3	1	2	6	1	1	3	1	2	2	10
347	56	1	1	2	2	1	3	4	1	2	2	5	20	1	1	1	2	2	2	9	6	2	6	1	6	1	22	1	3	2	6	1	1	2	4	2	3	2	1	2	1	11
348	39	1	3	2	3	2	5	4	3	2	5	4	28	1	1	1	2	2	2	9	2	3	4	2	2	4	17	1	3	2	6	3	3	3	9	2	1	2	3	1	2	11
349	38	2	3	1	2	4	3	3	1	2	5	2	22	1	1	1	2	2	2	9	1	1	2	2	3	5	14	2	3	3	8	1	3	3	7	3	1	3	3	2	2	14
350	50	1	1	2	3	2	1	4	1	4	5	1	21	1	1	1	2	2	2	9	3	6	5	6	3	2	25	3	2	3	8	3	2	3	8	3	2	2	2	2	2	13
351	53	2	3	3	2	1	1	2	1	4	3	2	16	2	1	1	2	2	2	10	2	3	2	6	1	6	20	1	2	3	6	2	1	2	5	1	1	2	1	1	1	7
352	31	2	2	1	1	3	2	3	3	1	3	2	18	2	1	1	2	2	2	10	4	3	6	1	3	3	20	1	3	3	7	2	2	3	7	3	2	2	3	3	1	14
353	56	2	4	3	2	1	4	1	4	2	2	1	17	2	1	1	2	2	2	10	4	3	1	1	2	2	13	3	2	1	6	2	2	2	6	3	3	3	3	1	2	15
354	46	1	5	1	1	2	3	1	1	4	5	1	18	2	1	1	2	2	2	10	1	3	3	2	2	5	16	3	2	2	7	3	2	3	8	3	3	3	1	1	2	13
355	54	2	2	3	2	3	3	2	3	3	4	2	22	2	1	1	2	2	2	10	5	3	4	2	1	3	18	1	4	3	8	2	3	2	7	2	3	3	2	3	1	14
356	31	2	4	1	2	4	3	3	3	5	3	4	27	2	1	1	2	2	2	10	4	3	6	3	2	3	21	2	1	2	5	1	3	1	5	2	3	1	2	3	1	12
357	63	2	4	3	3	3	4	2	1	2	2	1	18	1	1	1	2	2	2	9	4	3	3	4	3	5	22	3	4	2	9	1	2	3	6	3	1	3	1	1	1	10
358	27	1	5	3	3	3	3	5	4	5	3	4	30	2	1	1	2	2	2	10	6	1	2	3	6	3	21	3	2	3	8	1	1	2	4	2	1	3	1	2	1	10
359	49	1	2	1	2	3	3	3	1	2	3	2	19	2	1	1	2	2	2	10	6	6	3	6	3	2	26	2	3	2	7	3	2	3	8	1	2	1	3	1	2	10
360	50	1	4	2	3	3	2	4	2	1	1	3	19	2	1	1	2	2	2	10	2	3	3	3	3	1	15	2	2	2	6	2	2	2	6	2	1	3	2	2	1	11
361	33	2	3	4	1	3	3	3	4	5	2	2	23	2	1	1	2	2	2	10	3	1	3	1	3	5	16	3	2	2	7	1	1	2	4	3	2	1	2	1	2	11
362	45	1	4	2	2	1	3	2	3	3	3	1	18	2	1	1	2	2	2	10	2	1	3	3	3	4	16	3	1	2	6	1	1	1	3	1	3	3	2	1	2	12
363	27	1	2	2	2	1	2	3	3	1	3	5	20	2	1	1	2	2	2	10	5	2	2	1	6	2	18	3	4	3	10	1	2	2	5	3	3	1	3	2	2	14
364	38	1	3	1	2	1	3	5	2	3	3	2	21	1	1	1	2	2	2	9	2	5	2	6	3	2	20	1	1	1	3	1	3	1	5	2	1	3	1	3	2	12
365	46	2	3	1	1	2	3	4	2	5	1	3	21	2	1	1	2	2	2	10	1	3	2	1	3	2	12	3	3	2	8	1	3	2	6	1	3	3	3	1	2	13
366	36	2	3	4	1	4	2	2	3	2	1	3	18	1	1	1	2	2	2	9	2	5	4	5	1	3	20	2	3	2	7	2	2	1	5	2	2	3	2	2	1	12
367	31	1	2	2	3	2	1	3	3	3	1	3	19	1	1	1	2	2	2	9	1	4	3	2	2	3	15	3	1	2	6	3	2	2	7	3	2	3	1	1	2	12
368	48	2	4	3	3	3	1	2	2	4	1	3	19	2	1	1	2	2	2	10	3	3	5	2	5	4	22	3	2	3	8	2	2	2	6	2	2	1	3	3	1	12
369	29	2	2	1	2	5	2	3	3	3	2	3	23	1	1	1	2	2	2	9	3	3	1	1	2	4	14	1	3	1	5	1	1	1	3	1	2	1	2	2	2	10
370	37	1	5	2	3	5	5	5	1	4	2	3	28	2	1	1	2	2	2	10	1	1	1	2	3	1	9	2	2	2	6	2	2	2	6	2	1	3	2	2	2	12
371	54	1	3	1	3	3	1	1	2	2	2	2	16	2	1	1	2	2	2	10	5	2	3	6	1	3	20	2	2	2	6	1	1	2	4	1	1	2	2	3	1	10
372	45	1	2	2	3	4	3	4	1	4	3	1	23	1	1	1	2	2	2	9	2	5	3	6	3	2	21	2	1	1	4	1	2	3	6	2	3	2	2	1	1	11
373	42	1	3	2	2	2	3	2	1	3	3	5	21	2	1	1	2	2	2	10	1	5	2	4	1	3	16	2	2	2	6	1	3	1	5	3	2	2	1	1	2	11
374	41	2	4	3	2	5	1	2	3	4	3	5	25	1	1	1	2	2	2	9	5	4	2	3	2	2	18	1	2	1	4	3	1	2	6	1	3	1	2	2	1	10
375	43	2	2	1	2	2	2	5	2	2	4	5	24	1	1	1	2	2	2	9	2	3	6	3	3	5	22	1	3	2	6	2	3	3	8	1	2	1	1	2	2	9
376	39	1	4	4	2	2	1	3	3	3	3	1	18	2	1	1	2	2	2	10	4	1	6	3	2	2	18	2	4	2	8	2	2	1	5	3	2	2	1	2	1	11
377	37	1	4	1	2	3	4	4	3	4	3	2	25	2	1	1	2	2	2	10	3	4	3	6	3	6	25	2	1	3	6	3	3	2	8	2	1	2	1	1	1	8
378	29	1	1	2	1	5	5	3	5	2	2	1	24	2	1	1	2	2	2	10	3	4	2	5	5	3	22	2	3	3	8	2	3	1	6	2	2	3	1	3	2	13
379	57	1	2	1	4	2	5	4	4	2	2	5	28	2	1	1	2	2	2	10	5	2	1	2	5	2	17	3	1	1	5	1	3	2	6	2	3	1	1	1	2	10
380	29	1	3	4	2	5	3	5	5	3	1	2	26	1	1	1	2	2	2	9	1	4	4	6	2	1	18	3	3	2	8	1	3	2	6	2	1	2	2	3	2	12
381	42	1	1	2	2	1	3	1	1	3	3	2	16	2	1	1	2	2	2	10	4	5	2	6	2	6	25	2	1	3	6	1	3	2	6	3	3	2	2	1	1	12
382	62	2	4	2	4	2	1	1	2	3	2	2	17	2	1	1	2	2	2	10	3	3	4	5	2	5	22	3	1	3	7	2	3	2	7	2	2	3	2	3	2	14
383	59	2	2	2	2	2	3	2	2	2	2	2	17	2	1	1	2	2	2	10	2	2	1	2	3	4	14	2	4	2	8	2	2	1	5	1	2	2	2	2	1	10
384	56	2	2	4	4	1	5	1	3	3	3	1	21	2	1	1	2	2	2	10	2	3	5	3	4	2	19	1	4	1	6	2	2	1	5	3	3	1	2	3	1	13
385	32	2	3	1	2	3	2	2	5	2	4	3	23	2	1	1	2	2	2	10	2	3	6	2	2	2	17	2	4	2	8	1	1	2	4	3	2	2	1	3	2	13
386	53	2	3	3	3	2	3	2	2	1	3	3	19	1	1	1	2	2	2	9	2	2	4	1	3	1	13	2	3	1	6	3	2	2	7	2	2	3	2	3	2	14
387	46	2	3	1	4	4	2	5	5	4	3	2	29	2	1	1	2	2	2	10	6	1	2	3	5	6	23	2	2	3	7	2	1	1	4	1	3	1	1	2	2	10
388	54	1	2	2	3	1	4	2	4	1	1	1	17	1	1	1	2	2	2	9	3	2	2	6	3	5	21	3	1	2	6	3	1	2	6	3	2	1	2	2	2	12
389	38	2	5	3	1	1	5	4	3	2	4	2	22	1	1	1	2	2	2	9	2	5	2	1	5	5	20	1	2	1	4	1	2	1	4	1	1	3	1	3	2	11
390	35	2	6	1	5	5	5	5	5	5	5	5	40	1	1	1	1	1	1	6	5	5	2	2	2	2	18	3	1	3	7	1	1	1	3	2	1	1	2	1	2	9
391	60	1	3	4	5	2	4	3	2	3	2	2	23	2	1	1	2	2	2	10	3	6	2	1	2	1	15	2	3	2	7	1	1	3	5	3	1	2	1	1	1	9
392	56	1	4	1	4	2	2	5	1	1	5	1	21	2	1	1	2	2	2	10	1	2	3	3	1	5	15	3	1	2	6	2	2	2	6	1	3	2	2	1	2	11
393	39	1	4	4	2	4	3	3	1	2	1	4	20	2	1	1	2	2	2	10	1	3	3	6	1	3	17	1	3	1	5	1	1	2	4	1	1	1	3	2	1	9
394	29	1	4	4	2	3	2	4	1	1	2	5	20	2	1	1	2	2	2	10	3	3	1	6	6	1	20	3	3	3	9	3	3	3	9	1	1	2	3	1	1	9
395	58	2	4	1	1	3	5	3	5	3	3	3	26	1	1	1	2	2	2	9	2	3	5	5	3	2	20	2	4	3	9	1	1	3	5	3	2	2	1	1	1	10
396	44	2	1	3	3	3	3	2	3	5	4	5	28	1	1	1	2	2	2	9	2	1	5	6	2	4	20	1	4	3	8	2	2	1	5	3	2	2	1	1	2	11
397	43	2	1	1	2	5	4	2	5	2	4	4	28	1	1	1	2	2	2	9	2	2	2	2	3	2	13	2	2	2	6	1	1	1	3	2	1	2	2	2	1	10
398	33	2	5	2	1	5	1	1	5	5	5	4	27	1	1	1	1	1	2	7	2	3	1	3	1	4	14	3	1	2	6	1	1	2	4	1	1	2	1	1	1	7
399	36	2	2	2	2	4	2	3	5	4	3	2	25	1	1	1	2	2	2	9	2	2	4	3	3	3	17	2	3	1	6	3	2	3	8	1	2	1	2	2	1	9
400	48	2	2	2	1	2	4	3	5	2	1	2	20	2	1	1	2	2	2	10	4	1	4	4	3	2	18	1	1	3	5	3	1	2	6	3	1	2	1	2	1	10
401	54	2	3	2	2	3	4	5	3	3	3	3	26	2	1	1	2	2	2	10	2	6	6	2	2	6	24	2	2	2	6	3	1	1	5	1	1	1	3	3	2	11
402	56	2	2	1	3	3	5	2	2	2	4	3	24	2	1	1	2	2	2	10	3	4	3	2	1	2	15	2	4	1	7	2	3	2	7	3	1	1	3	3	2	13
403	53	2	3	3	2	3	1	3	3	2	3	1	18	2	1	1	2	2	2	10	1	2	2	4	4	3	16	3	4	3	10	1	2	1	4	2	3	1	2	2	1	11
404	54	1	2	2	3	2	3	3	5	3	2	3	24	2	1	1	2	2	2	10	2	2	5	2	3	3	17	2	1	2	5	2	1	2	5	3	1	3	1	2	2	12
405	41	1	2	2	5	3	4	3	2	2	3	3	25	2	1	1	2	2	2	10	4	3	2	2	1	6	18	1	2	3	6	1	2	3	6	3	1	2	3	3	2	14
406	50	1	5	1	3	2	1	5	3	5	4	5	28	2	1	1	2	2	2	10	2	1	1	1	4	2	11	3	4	1	8	1	2	1	4	2	1	3	1	2	2	11
407	41	2	2	1	1	2	3	4	3	1	2	3	19	2	1	1	2	2	2	10	4	1	5	2	4	5	21	1	1	1	3	2	2	3	7	1	2	2	1	2	2	10
408	26	2	2	1	3	4	1	2	2	2	3	2	19	2	1	1	2	2	2	10	2	1	3	3	3	2	14	2	2	3	7	1	3	2	6	3	1	2	3	2	2	13
409	62	2	4	3	1	4	3	2	2	5	3	5	25	1	1	1	2	2	2	9	3	3	4	2	4	3	19	2	1	1	4	2	3	2	7	3	2	1	1	1	2	10
410	59	2	4	4	1	4	2	2	3	3	2	4	21	2	1	1	2	2	2	10	2	1	2	3	2	1	11	1	3	1	5	2	2	2	6	2	2	3	2	1	1	11
411	61	2	3	2	2	2	4	5	4	1	1	1	20	2	1	1	2	2	2	10	3	2	3	2	3	5	18	2	2	2	6	3	2	3	8	3	2	2	3	3	2	15
412	44	1	2	2	3	2	1	3	5	4	3	4	25	2	1	1	2	2	2	10	3	1	5	3	4	1	17	2	3	1	6	1	2	3	6	1	2	3	2	2	2	12
413	58	2	1	2	2	4	3	3	1	3	2	2	20	1	1	1	2	2	2	9	4	5	2	2	5	6	24	3	3	1	7	1	2	2	5	3	2	2	1	2	2	12
414	40	2	2	3	5	2	3	2	2	3	2	1	20	2	1	1	2	2	2	10	5	2	5	4	1	6	23	1	2	1	4	2	1	3	6	3	2	2	3	2	1	13
415	46	2	3	2	2	3	4	2	2	5	3	2	23	2	1	1	2	2	2	10	3	6	6	1	3	2	21	1	2	3	6	1	3	3	7	3	1	3	3	2	1	13
416	56	1	2	1	3	5	3	1	5	3	1	2	23	2	1	1	2	2	2	10	3	4	5	2	1	1	16	2	1	3	6	1	3	3	7	3	1	1	2	2	1	10
417	26	1	4	2	2	1	5	5	2	1	2	2	20	1	1	1	2	2	2	9	6	2	1	2	2	4	17	2	1	2	5	1	3	3	7	3	3	2	2	2	2	14
418	38	1	2	2	2	2	5	3	2	1	4	1	20	1	1	1	2	2	2	9	3	6	2	4	6	2	23	2	3	3	8	3	1	3	7	2	1	3	2	1	2	11
419	45	1	3	2	4	2	5	3	1	2	2	5	24	1	1	1	2	2	2	9	3	1	4	2	2	2	14	2	2	2	6	2	1	1	4	1	2	1	1	1	1	7
420	51	2	4	3	1	2	1	2	2	2	2	1	13	2	1	1	2	2	2	10	2	2	4	5	3	3	19	2	4	1	7	2	3	1	6	3	2	2	2	2	1	12
421	56	1	3	4	3	3	2	3	2	1	2	3	19	2	1	1	2	2	2	10	2	2	3	6	2	5	20	2	2	2	6	2	3	1	6	3	2	2	1	1	1	10
422	45	2	3	4	4	4	3	4	2	4	3	3	27	2	1	1	2	2	2	10	3	6	1	2	2	4	18	2	2	2	6	2	3	2	7	1	1	1	3	2	1	9
423	38	2	6	3	3	1	1	1	1	1	1	1	10	1	1	1	2	1	1	7	3	3	1	4	4	4	19	3	2	2	7	1	1	2	4	3	2	2	1	3	2	13
424	37	2	6	1	4	4	4	4	4	4	4	4	32	1	1	1	1	1	1	6	5	5	3	5	3	5	26	3	1	3	7	1	1	1	3	2	2	2	2	2	2	12
425	36	2	5	3	4	4	4	3	4	2	4	2	27	1	2	2	2	2	2	11	2	6	4	5	4	4	25	2	2	1	5	1	2	3	6	1	2	1	1	3	2	10
426	32	2	6	2	4	4	4	4	4	4	4	4	32	1	1	1	1	1	1	6	1	3	3	2	2	5	16	3	1	3	7	1	1	2	4	1	2	1	2	1	1	8
427	43	2	2	3	3	3	3	3	3	2	2	2	21	2	2	1	1	2	1	9	2	6	4	5	5	5	27	2	2	2	6	1	2	2	5	1	2	1	3	3	2	12
428	38	2	5	3	3	3	3	3	4	4	4	3	27	1	1	1	2	2	2	9	5	5	3	4	5	6	28	1	1	2	4	1	1	1	3	2	1	1	2	2	1	9
429	35	2	5	2	4	4	4	4	4	4	4	4	32	1	1	1	1	1	1	6	5	5	3	4	3	3	23	3	1	2	6	1	1	3	5	1	1	1	2	2	1	8
430	57	2	2	3	3	3	3	3	2	3	3	2	22	1	1	1	2	1	1	7	5	5	4	4	5	4	27	1	2	2	5	1	2	1	4	2	3	2	2	2	1	12
431	41	2	5	2	4	4	4	4	4	4	4	4	32	2	2	1	2	2	2	11	5	6	5	5	5	5	31	2	1	3	6	1	1	1	3	2	1	2	2	2	1	10
432	40	2	5	2	2	3	3	2	4	4	3	2	23	2	2	1	2	2	2	11	5	6	3	5	5	5	29	2	1	3	6	1	1	1	3	2	2	1	2	3	1	11
433	41	2	6	2	4	4	4	4	4	3	3	3	29	1	1	1	1	1	1	6	4	5	2	3	2	4	20	2	1	2	5	1	1	1	3	2	2	2	2	1	1	10
434	23	2	5	3	4	4	3	4	4	4	4	4	31	1	2	2	2	1	1	9	4	5	5	5	5	5	29	1	2	1	4	1	2	2	5	2	2	2	2	3	2	13
435	35	2	5	2	3	4	3	2	3	4	4	4	27	2	2	1	1	1	2	9	5	6	5	5	5	5	31	1	1	2	4	2	2	2	6	1	2	1	1	2	1	8
436	38	2	5	2	4	3	3	3	3	4	4	2	26	1	2	1	2	2	2	10	3	5	1	3	2	4	18	2	2	2	6	1	1	1	3	2	2	1	3	2	1	11
437	30	2	6	3	4	2	4	4	4	4	4	4	30	1	1	1	2	2	1	8	2	6	5	5	5	5	28	3	1	2	6	2	1	2	5	2	2	2	3	2	2	13
438	32	2	6	2	4	4	4	4	4	4	4	4	32	2	1	1	1	1	1	7	3	4	4	4	4	4	23	2	1	1	4	1	1	2	4	2	1	1	2	1	2	9
439	36	2	5	2	3	3	3	3	3	3	3	3	24	1	2	2	2	2	2	11	4	4	3	4	4	4	23	2	1	1	4	1	2	2	5	1	2	2	2	3	1	11
440	36	2	5	2	3	3	3	3	4	4	4	3	27	2	1	1	2	2	1	9	4	4	4	4	4	4	24	2	1	3	6	1	2	1	4	1	2	2	2	2	1	10
441	30	2	5	4	3	3	3	3	3	3	3	3	24	1	1	2	1	2	1	8	3	5	4	5	4	5	26	3	1	1	5	1	2	2	5	2	2	3	2	3	1	13
442	31	2	3	1	4	4	4	4	4	4	4	4	32	2	2	2	2	2	2	12	1	4	1	2	3	3	14	2	2	2	6	1	1	2	4	2	2	2	3	3	1	13
443	30	2	5	3	3	3	4	3	3	3	3	3	25	2	2	2	2	2	2	12	4	4	3	3	3	4	21	2	2	2	6	1	2	1	4	1	2	2	3	2	1	11
444	33	2	5	3	3	3	2	2	3	2	4	2	21	2	1	1	2	1	1	8	3	4	3	4	4	4	22	2	2	1	5	1	2	1	4	3	3	2	3	3	1	15
445	28	2	4	3	4	3	3	3	4	4	4	4	29	2	1	2	2	2	2	11	4	6	5	5	5	4	29	3	2	2	7	2	2	1	5	2	2	2	3	3	2	14
446	34	2	4	3	4	4	4	4	4	4	4	4	32	1	2	1	2	2	2	10	6	6	6	6	6	6	36	2	1	3	6	1	1	1	3	1	1	1	2	2	1	8
447	38	2	2	2	4	4	4	4	4	4	4	4	32	2	2	2	2	2	2	12	5	5	2	3	2	5	22	2	1	2	5	1	2	1	4	1	1	2	3	2	2	11
448	50	1	5	2	2	2	2	2	2	2	2	2	16	1	2	1	2	2	2	10	2	5	2	2	5	6	22	2	2	2	6	1	1	1	3	1	1	1	3	3	1	10
449	37	1	4	2	4	4	4	4	4	4	4	4	32	1	2	2	2	2	1	10	5	5	4	5	5	6	30	2	1	2	5	1	1	1	3	1	1	2	2	2	2	10
450	68	1	3	1	3	3	3	3	3	3	3	3	24	1	1	2	2	2	1	9	4	6	5	5	5	4	29	1	1	1	3	1	1	1	3	1	1	1	2	2	2	9
451	46	1	3	3	3	3	3	3	3	3	3	3	24	1	2	2	2	2	2	11	4	6	4	5	5	5	29	2	1	3	6	2	2	1	5	2	2	2	3	2	1	12
452	52	1	4	3	3	3	3	3	3	3	3	3	24	2	1	1	2	1	1	8	6	6	5	5	5	5	32	1	1	3	5	1	3	3	7	1	2	2	2	2	1	10
453	21	1	5	2	5	5	5	5	5	5	5	4	39	1	2	2	2	2	2	11	5	6	3	5	4	5	28	3	2	3	8	1	1	2	4	1	1	3	2	2	2	11
454	30	1	5	2	4	4	4	3	4	3	4	3	29	1	2	2	2	2	2	11	5	5	3	5	5	6	29	2	1	2	5	1	1	1	3	2	2	1	3	2	2	12
455	34	1	6	3	4	4	4	3	4	4	4	4	31	1	1	2	2	2	1	9	5	5	5	5	5	5	30	2	1	2	5	2	1	1	4	2	2	2	2	1	2	11
456	38	1	5	3	3	3	3	3	3	3	3	3	24	2	1	2	2	2	2	11	5	5	4	5	4	4	27	3	2	2	7	2	2	2	6	3	3	3	2	3	1	15
457	66	1	3	2	4	4	4	4	4	4	3	3	30	1	2	2	2	2	2	11	3	5	4	5	5	6	28	3	2	3	8	1	1	2	4	1	1	1	1	1	2	7
458	25	1	4	2	3	5	4	4	4	4	4	4	32	2	1	2	2	2	1	10	6	5	5	5	5	5	31	3	1	2	6	1	1	2	4	1	1	1	2	2	1	8
459	23	1	4	2	3	3	3	3	3	3	4	4	26	2	1	1	2	1	1	8	5	1	5	5	5	5	26	3	1	3	7	1	1	2	4	1	1	1	2	3	1	9
460	32	1	5	2	3	3	3	2	3	3	4	4	25	1	1	1	2	1	1	7	5	5	4	4	4	3	25	2	2	3	7	1	1	1	3	3	3	2	2	2	1	13
461	49	1	5	2	4	3	3	3	3	3	3	4	26	2	1	1	2	2	1	9	5	5	3	4	4	5	26	2	1	3	6	2	2	2	6	1	1	1	1	2	1	7
462	26	1	4	3	2	2	2	3	3	4	3	3	22	2	1	1	1	2	1	8	4	4	5	5	4	5	27	2	2	1	5	2	2	2	6	2	2	2	2	2	2	12
463	21	2	5	3	4	4	4	4	4	4	4	4	32	2	1	2	1	1	1	8	3	2	4	2	4	3	18	2	2	2	6	2	2	2	6	2	2	2	2	2	2	12
464	31	1	6	3	4	4	3	4	4	4	3	4	30	2	1	1	2	1	1	8	6	5	4	4	4	5	28	1	2	3	6	1	1	1	3	3	3	3	3	2	2	16
465	21	2	5	3	4	4	4	4	4	4	4	4	32	2	2	1	2	2	1	10	6	6	6	6	6	6	36	2	1	3	6	1	1	1	3	1	2	2	1	1	1	8
466	43	1	6	3	4	4	4	4	4	2	3	3	28	2	1	1	2	1	1	8	2	4	2	1	4	5	18	1	3	3	7	2	2	2	6	2	1	1	2	3	1	10
467	23	1	5	3	3	3	3	3	2	1	4	3	22	2	2	2	2	2	2	12	5	5	4	5	3	4	26	1	2	1	4	2	1	2	5	2	3	2	2	3	1	13
468	48	1	4	2	4	4	3	5	4	4	3	4	31	2	2	1	2	2	2	11	3	3	4	4	5	5	24	2	2	2	6	1	2	2	5	1	1	1	2	2	1	8
469	40	1	5	3	3	3	3	3	3	3	3	3	24	2	1	1	2	2	1	9	4	5	5	5	5	5	29	2	2	2	6	2	2	2	6	2	2	2	2	2	1	11
470	48	1	3	3	3	3	3	3	3	3	3	3	24	1	1	1	2	2	1	8	2	2	4	1	5	5	19	1	2	2	5	2	3	2	7	3	3	2	2	2	2	14
471	48	1	5	2	5	5	5	4	4	5	4	3	35	2	1	1	1	1	1	7	6	6	6	6	6	6	36	3	1	3	7	1	1	2	4	2	1	2	2	1	1	9
472	24	1	5	2	2	3	3	3	3	4	4	3	25	1	1	1	2	2	2	9	5	5	5	5	5	5	30	2	2	1	5	2	2	2	6	2	2	2	2	3	1	12
473	23	1	6	1	4	4	4	4	4	4	4	4	32	2	2	2	2	2	2	12	1	1	2	2	1	2	9	2	2	2	6	2	2	2	6	2	1	2	2	2	1	10
474	54	1	2	4	2	2	2	2	2	2	2	2	16	1	1	1	2	1	1	7	3	4	3	3	3	3	19	2	2	2	6	2	2	2	6	2	2	3	2	2	2	13
475	50	1	5	1	2	3	4	2	2	2	2	2	19	1	1	1	2	1	1	7	5	5	5	5	4	4	28	3	1	2	6	1	1	1	3	1	2	2	2	2	2	11
476	50	1	2	3	3	3	3	3	3	2	2	2	21	1	2	2	2	2	2	11	4	5	5	5	5	5	29	2	2	2	6	1	2	1	4	2	2	2	2	2	1	11
477	52	1	3	3	3	2	2	3	2	2	2	2	18	1	2	2	2	2	2	11	3	5	6	6	6	6	32	1	3	1	5	1	3	2	6	3	3	3	3	3	2	17
478	52	1	2	4	4	3	3	4	4	3	3	3	27	2	2	1	2	2	1	10	3	2	2	2	2	2	13	1	1	2	4	2	2	2	6	1	1	2	3	3	1	11
479	28	1	6	1	4	4	4	4	4	4	4	4	32	2	1	1	2	1	2	9	5	5	4	5	5	5	29	2	1	3	6	1	1	2	4	2	2	2	2	2	2	12
480	48	1	3	3	4	4	4	4	4	4	4	4	32	2	1	1	2	2	1	9	1	1	2	1	2	5	12	2	2	3	7	1	1	1	3	1	2	1	2	1	1	8
481	35	1	5	2	1	4	4	2	2	2	2	2	19	2	1	1	2	1	1	8	3	3	4	4	3	3	20	2	2	3	7	1	1	2	4	1	1	1	2	2	1	8
482	39	1	5	3	3	3	3	3	3	3	3	3	24	2	2	1	2	2	1	10	3	4	3	3	4	4	21	2	2	2	6	2	2	2	6	2	2	2	2	2	2	12
483	36	1	5	3	3	3	4	3	3	4	4	3	27	2	1	1	2	2	1	9	4	5	5	5	5	5	29	3	4	3	10	1	1	1	3	1	1	1	2	1	1	7
484	31	1	5	3	4	4	4	4	4	4	4	4	32	2	1	1	2	2	2	10	6	6	5	5	5	5	32	2	1	2	5	1	1	1	3	2	2	2	3	2	2	13
485	27	1	5	3	3	3	3	3	3	3	3	3	24	1	1	1	2	2	2	9	5	5	4	4	4	5	27	2	2	2	6	2	2	2	6	2	2	2	2	2	1	11
486	31	1	5	3	4	4	4	4	4	4	4	4	32	1	1	1	2	2	2	9	3	4	6	5	5	5	28	2	2	2	6	2	1	1	4	3	2	1	2	3	1	12
487	31	1	5	2	3	3	3	3	3	3	3	2	23	2	2	2	2	1	1	10	4	5	5	5	4	5	28	2	2	2	6	2	2	1	5	2	2	2	2	1	1	10
488	35	1	2	3	3	3	3	3	3	3	3	3	24	2	2	2	2	2	2	12	1	5	5	4	5	5	25	3	3	2	8	1	3	2	6	3	3	3	3	3	2	17
489	58	1	4	1	4	4	3	3	3	4	4	4	29	1	1	2	2	2	2	10	2	5	2	4	2	4	19	2	1	1	4	1	1	2	4	1	2	2	2	2	2	11
490	65	1	3	3	2	3	3	3	3	3	3	3	23	2	1	1	2	1	1	8	1	6	1	1	1	1	11	1	2	3	6	1	2	1	4	2	2	2	2	2	2	12
491	53	1	3	3	3	3	3	3	3	3	3	3	24	2	1	2	2	2	1	10	3	5	4	4	4	5	25	2	3	2	7	2	3	2	7	3	3	2	2	2	2	14
492	46	1	2	2	4	4	4	4	4	4	4	4	32	2	1	1	2	2	2	10	2	1	4	4	3	4	18	2	2	2	6	2	2	2	6	1	1	2	1	2	1	8
493	50	1	3	3	3	3	3	3	3	3	3	4	25	1	1	1	1	2	2	8	5	6	6	5	6	6	34	2	2	2	6	1	3	2	6	2	2	2	2	3	1	12
494	36	1	6	3	3	4	4	4	4	4	4	4	31	2	1	2	2	2	2	11	4	6	4	3	3	4	24	3	2	3	8	1	1	1	3	1	1	1	2	3	1	9
495	60	1	4	3	3	3	3	2	2	3	3	2	21	2	1	1	2	2	1	9	3	4	4	3	3	4	21	1	1	2	4	2	3	3	8	3	2	3	1	3	1	13
496	59	1	3	3	2	3	3	3	3	3	3	3	23	2	2	2	2	2	2	12	5	6	4	5	6	6	32	1	3	2	6	1	1	3	5	3	3	2	1	2	1	12
497	50	1	2	3	3	3	3	3	3	3	3	3	24	1	1	1	1	2	2	8	2	2	1	2	2	3	12	2	2	2	6	1	2	2	5	2	2	2	2	2	1	11
498	39	1	4	3	3	3	3	4	4	3	3	3	26	1	1	2	2	2	2	10	4	5	4	5	4	4	26	1	2	3	6	1	1	2	4	1	1	2	2	2	2	10
499	62	1	2	3	3	3	3	3	3	3	3	2	23	2	1	2	2	2	1	10	2	4	2	5	2	3	18	2	2	2	6	1	2	1	4	2	2	1	2	3	1	11
500	44	1	3	3	4	4	4	4	4	4	4	4	32	1	1	2	2	2	2	10	6	6	4	6	5	5	32	1	2	2	5	1	1	1	3	1	1	1	2	2	1	8
501	28	1	6	3	3	3	3	4	4	3	4	4	28	2	2	2	2	2	2	12	2	5	2	3	5	5	22	3	2	3	8	1	2	2	5	2	1	2	2	2	1	10
502	57	1	2	2	5	5	5	5	5	5	5	5	40	2	1	2	2	2	2	11	6	6	6	6	6	6	36	3	1	3	7	1	1	1	3	1	1	1	1	1	1	6
503	53	1	5	3	3	3	3	4	4	2	4	4	27	2	2	2	2	1	1	10	4	5	2	2	4	5	22	2	1	3	6	1	1	1	3	1	1	2	2	3	1	10
504	38	1	5	2	4	4	4	4	4	4	4	4	32	2	1	1	2	2	1	9	5	5	5	5	5	5	30	1	1	3	5	1	1	1	3	1	1	1	1	1	1	6
505	34	1	3	3	3	3	3	3	3	3	3	3	24	2	1	1	2	2	2	10	6	6	6	6	5	5	34	2	1	2	5	1	2	1	4	1	2	2	2	2	1	10
506	34	1	4	3	3	3	4	4	3	4	4	3	28	1	2	2	2	2	2	11	5	4	4	4	5	5	27	3	2	3	8	1	1	2	4	2	2	2	2	3	1	12
507	37	1	4	2	4	4	4	4	4	4	4	4	32	2	1	1	2	1	1	8	2	2	2	2	2	2	12	2	2	2	6	2	2	2	6	2	2	2	2	2	2	12
508	36	1	4	3	5	5	5	5	5	4	4	4	37	2	2	2	2	2	2	12	6	6	6	6	6	6	36	2	2	2	6	2	2	2	6	2	2	2	2	2	1	11
509	49	1	4	3	4	4	4	4	4	4	4	4	32	2	1	1	1	1	1	7	5	5	4	4	5	5	28	2	2	2	6	2	2	2	6	2	2	2	2	2	2	12
510	31	1	6	3	3	4	4	3	2	3	4	4	27	1	2	2	2	1	1	9	2	5	2	5	5	5	24	2	1	2	5	1	1	1	3	3	2	2	3	2	2	14
511	45	1	4	2	3	4	4	4	4	3	3	3	28	1	2	2	2	2	2	11	2	5	2	2	2	2	15	2	2	2	6	2	2	1	5	2	2	1	2	2	2	11
512	52	1	4	3	3	3	3	2	4	4	3	3	25	2	1	1	1	2	1	8	3	4	2	5	2	4	20	1	1	2	4	1	1	2	4	2	1	1	2	2	1	9
513	32	1	4	2	3	3	3	3	3	3	3	3	24	2	2	2	2	2	2	12	4	5	3	4	4	4	24	2	2	2	6	2	2	2	6	2	2	2	2	2	2	12
514	52	1	3	3	3	3	3	3	3	4	3	3	25	2	2	2	2	2	2	12	2	2	3	3	3	3	16	2	1	2	5	1	2	2	5	2	2	2	2	2	1	11
515	42	1	4	3	3	2	2	2	2	2	2	2	17	2	1	1	2	1	2	9	3	3	3	3	4	4	20	3	2	3	8	1	2	2	5	2	1	1	2	3	1	10
516	40	1	4	3	3	3	3	3	3	3	3	3	24	2	2	1	2	2	2	11	6	6	5	5	4	4	30	3	1	3	7	1	1	1	3	2	2	2	3	1	1	11
517	25	2	4	3	2	2	2	1	3	2	2	1	15	1	1	1	2	1	2	8	3	5	2	3	2	2	17	2	2	2	6	1	2	2	5	2	2	3	3	3	1	14
518	28	1	3	3	1	1	1	1	1	5	1	3	14	1	2	2	2	2	1	10	1	5	1	2	2	4	15	3	1	1	5	1	1	1	3	1	1	1	1	1	1	6
519	24	1	4	3	3	4	4	3	4	4	4	4	30	2	1	2	2	2	2	11	6	6	1	6	6	6	31	2	2	3	7	1	2	2	5	2	2	2	2	2	1	11
520	35	1	5	3	3	3	3	1	2	2	5	1	20	2	2	2	2	1	1	10	5	5	4	4	4	5	27	2	1	3	6	1	1	1	3	2	1	1	1	3	1	9
521	33	1	4	4	4	4	4	4	4	4	4	4	32	2	1	1	1	1	1	7	5	6	5	5	3	5	29	2	2	2	6	1	2	2	5	2	1	1	2	2	2	10
522	43	1	5	3	4	4	4	4	4	4	3	4	31	2	1	1	2	1	2	9	2	6	3	4	5	5	25	2	2	1	5	2	3	1	6	1	1	2	2	1	1	8
523	41	1	6	2	3	3	3	2	2	1	1	1	16	2	1	1	1	1	1	7	5	5	4	4	5	5	28	2	1	2	5	1	2	2	5	3	2	1	2	3	2	13
524	43	1	3	3	3	3	3	3	3	3	3	1	22	1	1	1	2	1	1	7	4	5	4	6	5	6	30	2	2	1	5	2	2	2	6	2	1	1	3	2	2	11
525	45	1	4	1	4	4	3	4	4	2	4	4	29	1	1	2	1	1	1	7	4	5	2	5	4	4	24	3	1	3	7	1	1	2	4	1	2	2	2	2	1	10
526	52	1	5	3	3	3	3	3	3	3	3	3	24	2	1	2	2	1	1	9	2	5	2	3	5	6	23	2	2	2	6	1	2	2	5	1	2	2	1	1	2	9
527	42	2	5	3	3	3	3	3	3	3	3	3	24	1	2	1	1	2	2	9	4	4	4	4	4	4	24	2	2	2	6	2	2	2	6	2	2	2	3	2	2	13
528	30	1	5	3	3	3	3	3	3	3	3	3	24	2	2	1	2	2	2	11	3	3	3	3	3	3	18	1	3	2	6	1	1	1	3	2	2	1	1	1	2	9
529	42	1	5	1	2	2	2	2	2	2	2	2	16	1	2	2	2	2	2	11	2	2	2	2	2	2	12	1	1	1	3	1	1	1	3	1	1	1	1	1	1	6
530	29	1	5	3	3	3	3	3	3	2	3	2	22	1	2	1	2	2	1	9	3	2	2	4	3	3	17	2	1	2	5	2	2	2	6	3	2	2	2	2	2	13
531	48	1	4	3	4	3	4	4	3	4	4	3	29	1	1	2	2	1	1	8	1	1	2	1	2	2	9	2	1	2	5	1	2	1	4	1	1	2	2	2	1	9
532	33	1	5	2	3	4	2	4	4	4	4	4	29	1	1	1	2	1	1	7	1	3	3	3	2	2	14	2	2	2	6	2	2	2	6	2	2	2	2	2	1	11
533	34	1	5	2	1	1	1	3	3	3	3	4	19	2	1	1	2	1	1	8	3	3	4	4	3	3	20	2	1	3	6	2	1	1	4	1	1	2	2	1	1	8
534	30	1	4	4	4	4	4	3	4	3	3	3	28	2	2	2	2	1	1	10	1	3	2	4	2	4	16	2	2	1	5	3	3	1	7	2	2	1	2	3	1	11
535	28	1	2	3	2	2	2	2	2	2	2	2	16	2	1	2	2	2	2	11	1	1	1	1	1	2	7	2	2	2	6	2	2	2	6	2	2	2	2	2	2	12
536	27	2	5	3	4	4	4	3	4	3	3	3	28	2	2	2	2	2	1	11	3	4	1	4	4	4	20	2	1	2	5	1	1	1	3	3	3	2	2	2	2	14
537	40	1	2	3	3	3	4	3	4	3	4	2	26	2	1	1	1	1	2	8	2	5	2	6	5	5	25	3	2	2	7	1	2	3	6	2	3	3	2	2	1	13
538	28	1	5	3	2	1	1	1	1	3	3	3	15	1	1	1	1	1	1	6	4	6	3	5	4	4	26	2	2	2	6	2	1	1	4	2	3	2	1	2	1	11
539	46	1	5	2	4	4	4	4	4	4	4	4	32	1	1	1	2	2	1	8	4	4	3	4	4	4	23	2	2	2	6	2	1	1	4	1	1	1	1	1	1	6
540	48	1	5	3	3	3	3	3	4	4	4	3	27	2	2	2	2	2	2	12	5	5	2	3	3	4	22	1	1	2	4	1	2	2	5	3	2	2	2	1	2	12
541	35	1	2	3	3	3	3	3	3	3	3	4	25	1	1	1	2	2	1	8	5	5	4	4	4	4	26	2	2	2	6	1	1	1	3	2	2	2	2	2	2	12
542	25	1	1	3	4	4	4	3	4	3	3	4	29	2	1	2	2	2	2	11	5	5	4	5	5	5	29	2	1	3	6	2	2	2	6	2	2	2	3	2	2	13
543	39	1	5	2	3	3	2	2	2	1	4	2	19	2	1	2	2	2	2	11	1	5	2	5	4	1	18	2	2	3	7	1	2	3	6	2	2	2	1	1	1	9
544	49	1	4	3	4	1	4	5	3	2	4	2	25	1	1	1	2	1	1	7	6	3	1	6	4	3	23	2	4	1	7	2	2	3	7	1	2	1	2	3	2	11
545	33	1	4	1	2	4	1	2	2	3	1	3	18	1	1	1	2	2	2	9	3	2	1	2	2	2	12	1	4	2	7	3	2	3	8	1	2	3	3	1	1	11
546	39	1	2	4	5	1	3	2	1	5	2	4	23	2	1	2	2	1	2	10	4	1	1	3	3	6	18	3	3	2	8	2	1	3	6	2	2	2	2	2	2	12
547	47	1	2	2	1	5	4	2	3	1	1	2	19	2	1	1	2	2	2	10	2	1	5	1	3	3	15	2	3	1	6	2	2	2	6	3	3	1	3	2	2	14
548	44	2	3	1	1	4	1	2	5	3	3	2	21	2	2	2	2	1	2	11	3	6	3	1	3	2	18	1	2	3	6	3	2	1	6	3	3	2	2	2	2	14
549	34	2	1	1	1	3	2	3	4	2	4	3	22	2	2	2	2	2	2	12	3	2	6	1	2	4	18	2	1	3	6	3	3	1	7	3	1	1	3	3	2	13
550	46	1	2	4	2	5	1	2	1	5	2	2	20	2	1	1	2	1	1	8	6	2	2	1	1	6	18	2	3	1	6	3	2	2	7	1	2	1	3	2	1	10
551	58	2	4	2	3	2	3	5	5	3	1	3	25	2	2	2	2	2	2	12	2	1	2	2	2	4	13	3	2	3	8	1	2	2	5	2	3	3	3	3	1	15
552	35	1	4	2	1	4	3	1	2	5	3	4	23	2	2	1	2	2	2	11	3	1	6	3	2	1	16	2	3	1	6	2	1	2	5	2	1	3	1	1	1	9
553	43	1	1	2	5	2	4	2	2	3	1	2	21	2	1	2	2	2	2	11	4	2	1	3	5	2	17	1	1	3	5	3	3	2	8	2	3	3	3	1	1	13
554	54	1	4	4	2	5	1	4	3	3	1	3	22	2	1	1	2	2	2	10	5	3	5	3	3	4	23	1	3	2	6	3	2	2	7	2	2	2	2	3	2	13
555	36	2	2	3	4	4	4	3	4	4	3	3	29	2	2	2	2	2	2	12	3	6	3	5	4	5	26	2	1	3	6	1	1	2	4	2	2	2	2	3	1	12
556	61	1	2	4	4	3	2	4	4	1	5	3	26	2	2	2	2	2	2	12	3	5	3	1	2	3	17	2	2	1	5	1	1	3	5	2	2	2	1	3	2	12
557	62	2	4	2	4	1	4	5	1	4	3	3	25	2	1	1	2	1	1	8	2	4	2	4	2	3	17	2	1	3	6	1	1	1	3	2	2	2	2	2	1	11
558	62	1	4	2	1	1	1	4	2	3	1	3	16	2	1	1	1	1	1	7	1	3	3	2	1	3	13	1	4	1	6	2	3	3	8	3	3	1	3	2	1	13
559	33	2	2	2	1	3	2	4	1	2	3	2	18	1	1	1	2	2	2	9	2	2	4	1	3	1	13	1	2	3	6	3	2	2	7	3	2	3	3	2	2	15
560	49	1	2	3	4	3	2	5	2	3	1	3	23	2	1	1	1	2	1	8	1	3	2	2	3	6	17	1	4	3	8	2	1	3	6	1	1	3	3	2	2	12
561	49	1	5	2	1	1	2	1	1	2	3	3	14	1	2	1	2	1	1	8	2	1	2	5	4	5	19	3	4	3	10	2	2	2	6	2	1	1	2	3	1	10
562	46	2	1	2	1	4	5	3	1	5	2	5	26	1	1	2	2	2	2	10	2	3	4	5	2	3	19	1	3	1	5	2	2	2	6	1	1	1	2	1	1	7
563	51	1	2	2	5	5	1	2	1	1	4	1	20	1	2	2	2	2	2	11	1	1	2	3	2	6	15	2	3	1	6	2	2	3	7	2	3	2	2	2	2	13
564	55	2	2	4	1	3	3	2	2	3	2	3	19	2	1	1	2	2	2	10	3	2	5	4	2	1	17	3	1	3	7	3	3	3	9	3	1	2	3	1	2	12
565	34	2	1	3	3	1	2	3	2	3	1	3	18	1	1	1	2	1	1	7	1	5	4	1	2	4	17	2	3	3	8	3	2	1	6	2	3	1	2	1	1	10
566	36	1	1	1	1	3	4	2	5	5	1	1	22	1	2	2	2	2	2	11	3	6	1	4	6	3	23	2	1	2	5	1	3	2	6	2	2	2	3	2	2	13
567	51	2	4	3	2	2	3	2	1	4	4	3	21	1	2	2	2	1	2	10	3	2	3	2	2	2	14	2	2	1	5	1	1	3	5	2	2	2	2	1	2	11
568	61	1	1	4	2	2	2	1	3	2	3	3	18	1	1	1	2	1	1	7	3	3	3	2	4	1	16	2	3	2	7	2	2	3	7	1	3	2	2	1	2	11
569	48	1	2	3	3	1	3	3	4	2	3	2	21	1	1	2	2	2	2	10	2	4	5	2	4	3	20	1	1	1	3	1	3	3	7	3	3	1	1	2	1	11
570	53	2	5	1	2	2	2	3	2	2	2	2	17	2	1	1	1	1	1	7	2	1	2	3	2	3	13	1	4	2	7	3	3	1	7	1	1	2	1	1	2	8
571	38	1	3	4	3	1	1	2	3	5	5	2	22	2	1	1	2	1	1	8	2	2	3	4	5	1	17	3	3	3	9	2	1	3	6	2	1	1	2	2	2	10
572	57	1	2	1	1	2	2	5	2	4	1	3	20	1	2	1	2	1	1	8	3	5	2	6	2	1	19	3	3	3	9	1	2	1	4	1	3	3	2	2	1	12
573	42	1	2	3	1	1	5	2	2	2	2	5	20	2	1	1	1	1	1	7	1	2	4	2	2	2	13	1	4	1	6	3	1	2	6	3	3	1	2	2	2	13
574	38	1	5	3	2	1	2	4	2	2	4	1	18	2	1	2	2	2	2	11	1	3	5	3	4	4	20	2	2	2	6	2	2	1	5	3	1	3	2	1	2	12
575	63	2	3	3	1	3	3	4	3	3	1	1	19	1	1	1	2	1	1	7	2	6	3	5	3	1	20	2	2	3	7	2	3	1	6	1	3	2	2	2	2	12
576	32	1	3	4	3	2	2	5	5	2	3	3	25	1	2	2	2	1	2	10	1	1	1	1	2	1	7	3	1	3	7	2	1	3	6	3	2	2	1	2	2	12
577	52	1	4	3	2	2	3	5	2	1	1	3	19	2	2	2	2	2	2	12	6	3	2	3	1	4	19	2	1	3	6	2	3	2	7	2	2	2	2	2	2	12
578	34	1	4	1	4	3	4	2	2	2	3	2	22	1	1	1	2	1	2	8	4	1	4	2	4	6	21	2	2	3	7	3	2	1	6	3	2	3	3	2	1	14
579	34	1	4	4	3	2	2	1	2	3	3	3	19	2	1	1	2	1	2	9	6	1	1	1	5	3	17	1	3	2	6	3	1	1	5	2	3	3	3	1	2	14
580	56	1	2	3	3	2	1	2	3	3	2	4	20	1	2	2	2	1	2	10	5	1	1	3	2	4	16	2	1	1	4	1	1	3	5	1	3	1	1	3	2	11
581	47	1	3	4	1	5	1	4	3	2	2	5	23	2	1	1	2	1	2	9	4	1	4	3	3	2	17	2	4	1	7	1	1	3	5	1	2	3	2	3	1	12
582	63	1	3	1	2	5	5	1	5	1	2	1	22	1	2	1	1	2	2	9	5	2	2	2	6	4	21	2	2	1	5	3	2	3	8	3	3	1	1	1	1	10
583	52	1	1	4	1	2	1	3	2	4	1	3	17	1	1	2	1	2	1	8	1	3	2	3	6	3	18	3	1	2	6	1	1	3	5	2	3	3	1	3	2	14
584	51	1	1	2	3	1	5	2	1	1	5	2	20	1	2	2	2	2	2	11	2	2	2	3	3	6	18	3	2	1	6	2	2	1	5	3	2	1	1	3	1	11
585	43	1	1	1	2	1	5	4	5	2	3	1	23	1	1	1	2	1	1	7	2	6	2	3	2	5	20	3	2	2	7	2	2	1	5	1	3	2	3	2	1	12
586	63	2	4	2	1	1	1	1	2	1	1	5	13	2	1	1	2	2	1	9	5	2	1	1	2	4	15	1	3	3	7	3	1	1	5	3	2	1	1	3	2	12
587	41	1	1	1	1	1	1	3	5	3	4	5	23	1	1	2	2	2	2	10	3	4	2	5	4	3	21	2	4	2	8	2	1	1	4	3	2	2	1	3	2	13
588	38	1	2	3	2	2	3	3	2	3	2	1	18	2	2	2	2	2	2	12	3	6	1	2	1	3	16	3	3	3	9	1	3	1	5	3	1	2	1	3	1	11
589	61	2	3	2	4	1	4	5	4	2	4	4	28	1	1	1	2	2	1	8	6	2	3	1	2	1	15	3	1	2	6	1	3	3	7	2	3	1	1	3	2	12
590	60	2	1	2	5	2	4	2	2	4	1	2	22	2	2	2	2	2	2	12	4	5	2	4	2	1	18	2	2	3	7	2	2	3	7	1	1	3	2	1	1	9
591	62	2	5	3	1	4	2	2	1	2	2	2	16	2	2	2	2	2	2	12	4	3	1	4	1	5	18	3	3	3	9	2	3	2	7	2	3	3	1	2	1	12
592	54	2	3	1	1	3	2	1	4	2	2	5	20	1	1	2	2	1	1	8	1	4	4	1	3	1	14	2	1	3	6	2	2	1	5	1	2	2	3	2	2	12
593	58	1	1	4	1	1	2	3	1	5	4	5	22	1	1	1	2	1	1	7	2	3	2	4	3	1	15	3	3	1	7	2	1	3	6	2	3	1	3	3	1	13
594	48	2	2	1	3	4	1	3	2	2	3	3	21	2	1	1	2	2	1	9	5	2	1	6	5	3	22	3	2	3	8	1	1	2	4	2	2	2	1	2	1	10
595	47	1	1	2	3	2	2	2	3	1	2	5	20	1	1	2	2	2	2	10	2	3	1	3	3	1	13	3	2	1	6	2	2	2	6	2	2	2	1	1	2	10
596	39	2	1	1	5	1	2	1	3	1	2	2	17	1	2	2	2	1	2	10	2	1	2	2	2	2	11	1	3	1	5	2	2	2	6	3	1	3	2	3	2	14
597	35	1	1	3	2	4	3	4	2	2	5	2	24	2	1	1	2	1	1	8	6	1	4	5	3	1	20	2	4	2	8	3	1	1	5	3	1	3	3	1	2	13
598	32	2	1	1	2	1	1	3	5	3	4	1	20	2	1	1	2	2	1	9	4	2	6	4	1	4	21	1	4	2	7	2	1	2	5	2	3	1	2	1	2	11
599	56	1	5	3	1	2	2	5	4	3	2	5	24	1	1	2	2	2	1	9	2	2	6	1	5	4	20	2	2	3	7	2	2	1	5	2	2	2	2	1	2	11
600	53	1	2	1	4	1	5	3	5	1	4	1	24	1	2	2	2	2	2	11	2	5	6	2	1	3	19	1	4	3	8	2	1	3	6	1	3	1	2	3	2	12
601	33	1	3	1	3	4	3	5	2	1	4	2	24	2	2	2	2	2	1	11	2	3	3	5	6	1	20	1	2	2	5	2	2	3	7	2	2	3	1	3	1	12
602	33	1	3	1	1	1	2	4	3	4	2	2	19	2	1	2	2	2	2	11	3	1	1	6	6	3	20	3	2	3	8	2	3	3	8	1	2	1	1	1	2	8
603	58	1	3	4	2	1	5	3	3	5	2	1	22	1	2	2	2	2	2	11	3	1	3	2	2	5	16	3	2	3	8	2	3	3	8	3	3	3	3	1	2	15
604	45	2	2	1	3	1	1	3	3	3	2	4	20	1	2	1	2	1	1	8	1	3	1	1	1	1	8	2	2	1	5	3	3	2	8	1	2	1	1	1	1	7
605	44	1	4	4	2	1	3	5	1	3	2	3	20	2	2	1	2	1	2	10	1	2	3	1	1	6	14	2	4	3	9	2	2	3	7	2	3	3	3	2	1	14
606	46	2	4	3	2	3	1	2	3	1	2	3	17	2	1	1	1	2	1	8	2	4	2	5	6	2	21	2	2	2	6	3	2	1	6	1	2	2	2	1	2	10
607	55	1	2	2	5	1	2	1	1	4	2	2	18	2	2	2	2	2	2	12	2	2	2	3	2	5	16	3	1	2	6	2	3	1	6	3	2	3	1	3	1	13
608	39	1	1	2	3	5	3	1	5	2	3	3	25	1	1	2	2	2	2	10	2	2	3	1	3	5	16	1	1	2	4	1	2	2	5	2	2	1	2	3	2	12
609	58	2	1	3	5	2	5	4	2	4	1	3	26	2	2	2	2	2	2	12	5	3	2	2	4	5	21	3	2	2	7	3	1	2	6	2	1	3	1	2	2	11
610	38	1	4	3	1	2	1	5	1	3	2	2	17	1	2	2	2	2	2	11	4	2	4	1	6	3	20	2	3	2	7	1	2	3	6	1	1	1	1	3	2	9
611	48	1	4	2	5	3	3	2	4	3	1	2	23	2	1	1	1	1	1	7	1	3	2	1	4	1	12	3	2	1	6	1	3	1	5	1	2	1	2	3	2	11
612	45	2	2	3	2	4	3	5	2	3	5	2	26	1	1	1	2	2	1	8	2	4	2	1	1	5	15	1	2	2	5	1	1	3	5	2	2	2	2	3	2	13
613	60	1	3	2	3	2	2	2	3	1	2	5	20	2	2	1	1	2	2	10	2	3	2	4	2	3	16	3	1	3	7	2	2	3	7	1	1	2	2	2	1	9
614	60	2	3	4	4	5	1	4	2	3	1	2	22	1	2	2	2	2	2	11	2	2	1	5	3	3	16	2	1	1	4	2	2	1	5	2	2	1	2	3	2	12
615	43	1	2	2	1	3	1	2	3	2	1	2	15	2	1	1	2	1	2	9	5	3	5	4	6	4	27	1	4	2	7	3	2	3	8	3	3	1	1	1	2	11
616	57	1	3	3	2	3	3	5	1	3	1	5	23	1	2	1	2	2	1	9	2	2	2	3	2	1	12	1	3	2	6	1	1	3	5	3	2	2	2	1	2	12
617	44	1	1	2	3	1	2	3	5	3	4	1	22	2	2	2	2	2	2	12	4	2	6	2	3	3	20	2	2	1	5	2	3	2	7	1	3	3	3	2	1	13
618	46	1	1	2	3	3	2	5	2	3	4	3	25	1	1	2	2	2	2	10	5	5	2	2	3	2	19	2	4	1	7	1	1	2	4	2	1	2	2	3	1	11
619	45	2	2	1	2	5	3	3	2	3	5	2	25	1	1	2	2	2	2	10	3	6	2	1	5	4	21	3	4	3	10	3	1	2	6	2	3	3	3	2	2	15
620	44	1	3	1	2	2	3	2	3	4	1	2	19	1	2	2	2	1	2	10	3	2	5	1	4	1	16	2	2	1	5	3	3	2	8	1	1	2	3	1	2	10
621	53	1	3	1	1	3	2	2	2	3	3	3	19	1	1	2	2	2	2	10	3	1	1	4	2	3	14	3	3	1	7	2	1	2	5	1	2	2	1	2	1	9
622	53	2	1	2	5	2	1	4	3	3	2	1	21	1	2	2	2	2	2	11	3	2	3	2	2	4	16	1	2	1	4	3	3	3	9	2	3	2	1	2	1	11
623	60	2	3	3	4	4	4	2	5	1	1	1	22	2	1	1	2	2	2	10	3	3	3	3	3	2	17	2	1	2	5	1	2	2	5	2	2	2	3	1	1	11
624	50	2	4	2	5	1	5	4	2	2	2	3	24	1	2	1	2	1	1	8	3	2	6	3	6	3	23	1	2	2	5	1	2	2	5	1	2	2	2	2	2	11
625	63	1	4	2	3	1	2	3	2	2	2	1	16	1	1	2	2	2	2	10	1	1	3	5	3	3	16	3	3	2	8	2	2	2	6	2	2	3	2	1	2	12
626	58	1	3	2	4	1	1	1	2	2	5	3	19	2	1	1	2	1	1	8	3	2	1	4	6	1	17	1	2	3	6	3	3	2	8	3	3	2	2	1	2	13
627	42	1	5	1	3	1	4	4	1	1	3	1	18	2	2	1	1	1	2	9	2	1	3	4	4	1	15	2	1	1	4	2	3	2	7	2	3	2	3	3	1	14
628	38	1	4	2	1	2	2	2	4	1	5	1	18	1	2	2	2	2	2	11	1	3	6	3	2	1	16	2	2	2	6	3	1	2	6	3	1	3	2	2	2	13
629	63	1	2	2	1	5	1	4	2	5	3	5	26	1	1	1	1	1	1	6	2	4	4	3	1	2	16	2	2	1	5	1	3	3	7	2	3	2	2	1	2	12
630	54	1	2	2	3	3	3	3	3	3	4	5	27	2	2	1	2	2	1	10	5	1	1	3	1	6	17	1	3	1	5	1	1	3	5	2	3	2	2	2	2	13
631	59	2	1	2	1	2	1	2	5	5	1	3	20	2	2	1	1	1	1	8	2	2	5	3	3	4	19	1	1	1	3	1	3	2	6	2	3	1	3	2	2	13
632	53	1	1	3	5	2	2	3	1	2	3	2	20	2	1	1	1	2	1	8	6	2	3	2	3	1	17	2	4	2	8	2	2	1	5	2	3	3	3	2	2	15
633	37	2	4	1	3	1	2	3	3	2	4	2	20	1	1	1	2	2	1	8	3	2	4	3	3	2	17	2	2	2	6	2	3	1	6	3	2	3	3	2	2	15
634	44	2	3	1	1	5	1	4	3	3	1	3	21	1	2	2	2	2	2	11	6	4	5	2	3	2	22	2	3	3	8	3	2	1	6	3	2	1	2	1	2	11
635	37	1	2	1	1	1	3	4	2	5	3	5	24	2	1	2	1	2	1	9	4	3	1	6	2	3	19	1	2	2	5	3	2	3	8	2	2	3	2	3	1	13
636	32	2	3	2	2	2	3	2	3	1	5	5	23	1	1	2	2	2	1	9	1	1	2	2	2	6	14	3	3	1	7	3	2	3	8	2	3	1	3	1	1	11
637	39	1	2	3	2	2	1	2	2	2	2	4	17	1	1	2	1	1	1	7	5	4	3	2	4	6	24	2	4	1	7	1	3	1	5	1	2	1	3	2	2	11
638	51	1	2	1	4	5	3	2	2	1	4	2	23	2	2	1	2	2	1	10	2	1	2	4	3	2	14	2	4	2	8	1	3	1	5	2	1	3	2	2	1	11
639	39	1	3	1	2	4	3	2	2	1	2	5	21	1	2	2	2	2	2	11	5	6	5	3	2	3	24	1	1	2	4	2	2	2	6	3	1	2	3	2	2	13
640	36	2	2	3	2	1	2	1	3	1	1	2	13	2	1	1	2	1	1	8	3	3	3	5	2	6	22	3	2	2	7	3	1	1	5	2	3	2	3	3	2	15
641	48	1	1	1	2	2	3	1	4	5	2	5	24	2	1	1	1	2	1	8	1	4	5	5	1	3	19	2	3	1	6	1	1	3	5	2	2	3	3	2	2	14
642	50	1	3	4	1	2	5	2	5	3	2	4	24	1	1	2	2	2	2	10	1	3	2	2	3	2	13	3	2	3	8	2	1	2	5	2	2	1	1	2	1	9
643	35	1	1	3	2	3	2	5	1	3	3	5	24	2	1	1	1	2	1	8	2	2	2	6	2	6	20	3	3	3	9	1	1	3	5	2	3	1	2	3	2	13
644	54	2	4	3	2	1	3	3	2	5	2	4	22	2	1	1	2	1	1	8	3	1	1	2	3	5	15	3	3	1	7	2	3	1	6	1	1	1	3	2	2	10
645	63	2	1	1	2	2	1	2	3	4	2	1	17	1	1	1	2	2	2	9	1	5	5	2	3	4	20	2	2	3	7	1	3	1	5	2	3	2	2	1	2	12
646	58	2	1	1	5	3	3	2	4	3	4	2	26	1	1	1	1	1	1	6	5	3	4	2	2	2	18	2	3	2	7	2	2	1	5	2	2	3	2	2	2	13
647	55	1	2	1	3	2	4	2	1	1	1	2	16	2	1	1	2	2	2	10	1	4	2	2	2	2	13	1	2	1	4	2	2	3	7	2	2	2	2	2	2	12
648	32	2	3	2	2	4	1	1	3	4	1	1	17	2	1	1	2	2	2	10	2	3	1	6	3	2	17	2	2	2	6	1	3	2	6	3	1	2	1	2	1	10
649	53	2	2	1	3	3	2	1	2	1	4	2	18	1	2	2	2	2	2	11	5	2	1	5	4	2	19	1	2	2	5	1	2	2	5	2	1	3	1	2	2	11
650	52	1	3	2	5	4	1	5	2	2	1	1	21	1	1	1	2	2	2	9	3	1	3	2	1	1	11	3	3	2	8	1	3	2	6	1	3	2	2	2	2	12
651	55	2	4	1	2	3	5	3	3	4	3	2	25	2	1	1	2	2	2	10	2	2	2	3	5	1	15	2	2	2	6	2	2	1	5	3	2	1	1	1	2	10
652	37	2	3	4	5	2	3	4	5	3	2	2	26	1	1	1	2	2	2	9	3	5	1	2	4	4	19	2	3	2	7	3	1	1	5	2	3	2	3	3	2	15
653	42	1	2	3	4	5	1	2	2	2	5	2	23	2	1	1	2	2	2	10	4	2	1	5	2	1	15	3	2	3	8	2	3	1	6	1	3	2	3	1	2	12
654	61	1	1	2	5	5	2	1	3	3	5	2	26	2	1	1	2	2	2	10	1	2	2	2	4	2	13	1	3	2	6	2	2	2	6	1	2	2	1	2	2	10
655	49	1	2	2	5	3	2	5	2	2	2	4	25	2	1	1	2	2	2	10	2	3	5	1	6	3	20	3	1	3	7	3	3	3	9	2	3	1	2	2	2	12
656	59	2	2	4	3	2	5	2	1	5	3	2	23	1	1	1	2	1	1	7	2	1	1	1	1	3	9	2	4	2	8	1	3	1	5	1	3	2	2	2	2	12
657	45	1	2	4	4	3	5	3	5	1	2	5	28	1	1	1	2	2	2	9	6	6	2	2	2	1	19	3	2	2	7	2	1	3	6	3	2	3	2	1	2	13
658	61	2	1	2	5	3	1	2	1	4	3	4	23	2	1	1	2	2	2	10	6	1	2	1	1	3	14	3	3	3	9	2	1	2	5	1	1	3	3	2	2	12
659	33	1	3	3	3	3	3	4	3	1	1	3	21	2	1	1	2	2	2	10	4	1	5	1	2	2	15	2	2	3	7	2	1	1	4	2	1	2	2	1	2	10
660	49	2	4	3	1	3	5	3	3	3	2	2	22	1	1	1	2	2	2	9	3	2	3	4	2	2	16	2	1	1	4	2	1	2	5	2	3	1	2	2	1	11
661	53	1	4	1	1	4	4	1	3	1	2	3	19	2	1	1	2	2	2	10	5	4	5	1	2	3	20	3	2	2	7	1	1	3	5	1	1	1	2	2	1	8
662	39	1	4	4	1	3	5	1	2	5	1	2	20	1	1	1	2	2	2	9	2	6	2	2	1	3	16	3	3	3	9	1	1	2	4	2	2	2	2	2	1	11
663	33	1	2	2	4	5	1	4	3	4	3	3	27	2	1	1	2	2	2	10	1	1	1	5	4	3	15	2	3	3	8	2	1	2	5	1	1	1	2	1	2	8
664	44	1	2	4	3	3	1	3	3	3	3	1	20	2	1	1	2	2	2	10	1	3	2	3	5	2	16	2	2	1	5	2	1	2	5	2	2	3	1	2	2	12
665	32	2	3	2	3	4	2	1	2	2	3	3	20	1	1	1	2	2	2	9	1	3	4	5	1	1	15	2	2	2	6	3	2	1	6	1	1	3	3	2	2	12
666	45	2	5	2	3	5	2	3	3	2	4	5	27	2	1	1	2	2	2	10	6	2	1	3	2	6	20	2	4	2	8	3	2	2	7	2	3	2	2	1	1	11
667	51	2	2	1	3	5	2	4	3	3	5	2	27	2	1	1	2	2	2	10	4	3	4	3	4	1	19	1	4	2	7	2	1	1	4	3	2	2	1	3	2	13
668	33	1	3	2	3	1	2	2	5	3	5	2	23	2	1	1	2	2	2	10	1	5	1	1	3	6	17	3	2	3	8	1	3	2	6	1	2	2	2	1	2	10
669	41	2	2	3	1	2	2	4	3	3	1	2	18	1	1	1	2	2	2	9	3	2	3	1	3	6	18	2	4	3	9	2	2	3	7	3	2	2	2	3	2	14
670	57	1	2	2	3	4	3	1	1	2	2	4	20	2	1	1	2	2	2	10	1	3	1	5	5	2	17	2	3	2	7	2	1	3	6	3	3	3	3	1	2	15
671	33	1	2	2	2	2	2	3	2	5	5	2	23	1	1	1	2	2	2	9	3	3	3	6	2	1	18	2	3	2	7	1	2	3	6	3	2	1	2	1	1	10
672	61	1	4	3	1	2	5	3	3	3	5	5	27	2	1	1	2	2	2	10	2	6	3	2	1	1	15	2	1	2	5	3	2	1	6	2	1	3	3	3	1	13
673	62	2	1	3	5	5	2	5	3	2	3	2	27	1	2	2	2	2	2	11	3	4	1	2	3	1	14	2	4	1	7	1	3	2	6	2	1	2	2	3	2	12
674	57	2	3	2	3	3	2	4	3	3	2	3	23	2	1	1	2	2	2	10	3	6	5	1	2	4	21	2	1	3	6	3	2	3	8	2	2	3	2	2	2	13
675	60	1	1	2	2	1	1	3	2	2	2	3	16	1	1	1	2	2	2	9	3	2	1	2	2	2	12	1	1	2	4	3	3	1	7	3	2	1	2	2	2	12
676	54	1	1	2	5	4	1	1	1	3	3	5	23	2	1	1	2	2	2	10	2	2	2	1	2	1	10	3	2	2	7	3	3	3	9	2	3	1	2	1	2	11
677	53	2	1	2	2	2	5	2	5	2	1	3	22	1	1	1	2	2	2	9	3	2	2	2	1	3	13	2	3	2	7	2	2	3	7	3	2	2	2	3	2	14
678	43	1	2	1	2	2	3	4	3	1	2	5	22	1	1	1	2	2	2	9	1	2	4	2	2	2	13	2	4	3	9	2	3	1	6	1	2	2	1	2	2	10
679	61	1	2	3	3	2	2	2	2	2	1	5	19	2	1	1	2	2	2	10	3	2	4	4	5	1	19	1	3	3	7	1	1	2	4	3	2	2	3	3	1	14
680	36	1	5	2	5	2	1	4	1	1	4	2	20	2	1	1	2	2	2	10	3	4	1	3	1	3	15	3	2	2	7	3	2	1	6	3	3	2	3	3	2	16
681	56	2	2	1	4	3	2	3	3	2	2	1	20	2	1	1	2	2	2	10	6	3	2	6	4	5	26	1	1	2	4	1	2	2	5	1	1	2	3	1	2	10
682	39	2	1	3	1	1	1	2	5	3	3	2	18	1	1	1	2	2	2	9	2	1	1	3	1	4	12	3	1	2	6	2	2	1	5	1	1	3	3	1	2	11
683	62	1	3	2	2	3	4	3	3	2	3	1	21	2	1	1	2	2	2	10	1	2	1	6	5	1	16	3	2	3	8	1	3	1	5	1	2	1	1	1	2	8
684	52	1	4	2	2	2	4	5	1	1	2	2	19	1	1	1	2	2	2	9	4	1	1	2	3	1	12	1	3	1	5	3	3	2	8	3	1	3	1	3	1	12
685	62	2	4	4	5	2	1	3	3	1	2	4	21	2	1	1	2	2	2	10	5	5	2	2	2	2	18	1	3	1	5	1	1	3	5	2	2	3	2	3	1	13
686	36	1	5	2	2	2	2	2	3	3	2	2	18	2	1	1	2	2	2	10	6	3	4	2	1	3	19	1	1	3	5	2	1	3	6	3	1	3	1	2	2	12
687	46	2	2	2	2	3	1	4	4	3	2	2	21	1	1	1	2	2	2	9	2	1	3	5	2	5	18	1	3	2	6	2	1	3	6	2	2	2	2	3	1	12
688	47	2	1	3	1	2	2	4	1	3	5	3	21	2	1	1	2	2	2	10	3	3	3	3	1	3	16	1	3	2	6	1	2	3	6	2	2	1	3	2	2	12
689	35	2	2	2	2	2	5	4	2	4	1	1	21	1	1	1	2	2	2	9	6	2	3	3	6	6	26	2	2	1	5	3	3	3	9	3	3	1	2	1	2	12
690	50	2	2	4	2	3	3	2	1	2	3	1	17	1	1	1	2	2	2	9	2	1	1	6	2	3	15	1	3	3	7	2	1	2	5	2	2	1	2	1	2	10
691	54	2	2	2	2	3	2	5	1	4	4	4	25	2	1	1	2	2	2	10	5	1	2	3	3	2	16	3	2	1	6	2	3	2	7	3	1	2	3	2	1	12
692	42	1	4	2	5	2	3	1	4	3	2	5	25	1	1	1	2	2	2	9	5	5	4	5	3	3	25	1	4	3	8	3	2	1	6	2	2	3	3	2	2	14
693	63	2	2	1	3	2	1	2	2	2	2	2	16	2	1	1	2	2	2	10	1	3	4	3	2	3	16	1	4	1	6	2	3	2	7	3	1	3	2	3	1	13
694	62	1	3	4	5	3	2	5	2	1	2	3	23	1	1	1	2	2	2	9	2	3	6	2	2	5	20	2	3	1	6	1	3	2	6	3	2	3	2	1	2	13
695	52	1	1	3	4	2	3	3	3	2	4	2	23	2	1	1	2	2	2	10	1	1	3	5	1	6	17	3	2	1	6	1	2	3	6	2	3	2	3	2	2	14
696	47	1	3	1	3	2	2	4	3	1	2	2	19	2	1	1	2	2	2	10	3	4	5	1	2	1	16	2	2	2	6	2	3	2	7	1	1	3	2	3	1	11
697	48	1	2	3	1	1	2	3	4	4	3	4	22	2	1	1	2	2	2	10	4	3	1	2	6	3	19	2	4	1	7	3	3	1	7	3	1	1	1	2	2	10
698	57	1	4	2	3	2	1	3	3	3	2	4	21	1	1	1	2	2	2	9	3	1	3	1	3	2	13	2	3	2	7	3	3	2	8	1	2	2	2	3	2	12
699	63	1	3	1	3	1	5	2	2	3	1	3	20	2	1	1	2	2	2	10	3	1	2	1	2	1	10	2	2	1	5	1	2	2	5	1	1	1	1	1	2	7
700	49	1	1	1	2	3	4	1	3	3	2	1	19	2	1	1	2	2	2	10	1	2	6	1	4	1	15	3	3	3	9	3	3	3	9	2	1	3	1	2	2	11
701	54	2	1	1	3	5	3	3	2	5	2	2	25	2	1	1	2	2	2	10	3	1	2	2	2	6	16	1	2	1	4	2	3	2	7	2	2	3	2	2	2	13
702	56	1	2	2	2	5	3	2	1	5	2	3	23	2	1	1	2	2	2	10	3	4	3	3	3	3	19	1	3	3	7	2	2	1	5	1	1	1	1	2	1	7
703	46	1	3	1	5	2	3	4	3	2	3	5	27	2	1	1	2	2	2	10	1	5	5	2	2	6	21	3	1	2	6	3	2	3	8	3	3	1	1	3	2	13
704	46	2	1	3	4	2	1	2	1	2	4	2	18	2	1	1	2	2	2	10	2	4	3	4	3	3	19	1	2	3	6	3	3	2	8	3	3	3	2	2	2	15
705	51	1	2	3	3	5	2	3	4	2	4	3	26	1	1	1	2	2	2	9	4	2	6	3	4	2	21	2	2	2	6	3	1	3	7	1	3	1	1	2	1	9
706	35	1	1	2	2	3	2	2	2	2	3	2	18	1	1	1	2	2	2	9	1	1	1	2	5	5	15	3	3	1	7	3	2	2	7	2	3	2	3	1	1	12
707	35	2	4	4	5	5	3	2	4	3	5	1	28	1	1	1	1	2	1	7	2	2	1	4	4	2	15	1	1	1	3	3	2	2	7	2	2	3	2	2	1	12
708	51	2	3	3	4	2	2	5	2	2	4	4	25	1	1	1	2	2	2	9	2	2	1	2	5	3	15	1	4	3	8	2	3	1	6	2	1	2	3	1	2	11
709	45	1	3	2	5	5	5	4	4	1	5	2	31	2	1	1	2	2	2	10	4	1	6	1	6	1	19	1	1	1	3	3	3	2	8	2	2	2	1	1	2	10
710	51	1	1	1	1	3	4	2	3	5	5	2	25	2	1	1	2	2	2	10	1	1	1	2	3	4	12	1	4	2	7	2	3	1	6	1	2	1	2	2	1	9
711	50	1	5	2	3	1	3	2	1	4	2	3	19	1	1	1	2	2	2	9	4	3	2	6	1	1	17	2	4	2	8	3	3	1	7	2	2	3	1	2	2	12
712	60	2	3	2	4	3	4	3	3	2	5	4	28	1	1	1	2	2	2	9	5	3	2	5	3	3	21	1	2	2	5	2	1	1	4	2	2	3	2	2	2	13
713	49	2	2	1	4	5	3	4	2	3	3	1	25	2	1	1	2	2	2	10	1	1	4	4	6	3	19	3	2	3	8	1	3	1	5	2	2	1	3	2	2	12
714	60	1	3	1	4	3	4	1	2	2	5	1	22	2	1	1	2	2	2	10	3	3	5	3	2	2	18	2	1	3	6	2	1	1	4	2	2	2	3	3	1	13
715	52	1	4	2	3	1	4	5	3	4	2	3	25	1	1	1	2	2	2	9	2	2	3	2	5	2	16	2	2	3	7	1	2	3	6	3	2	1	3	2	2	13
716	45	1	3	4	2	5	3	3	1	3	1	4	22	1	1	1	2	2	2	9	2	4	1	3	2	2	14	2	4	2	8	3	2	2	7	1	1	2	2	2	1	9
717	51	1	2	2	1	3	2	3	4	3	2	2	20	1	1	1	2	2	2	9	6	1	3	1	2	4	17	1	1	3	5	1	2	1	4	1	1	3	1	1	2	9
718	50	1	4	3	1	2	3	1	4	1	1	1	14	1	1	1	2	2	2	9	1	1	1	4	5	2	14	2	3	1	6	2	3	3	8	1	1	2	2	2	1	9
719	46	1	1	2	4	1	2	2	4	1	1	3	18	1	1	1	2	2	2	9	1	5	1	2	2	2	13	2	2	2	6	2	1	2	5	3	3	2	2	2	2	14
720	41	1	3	3	2	2	2	5	1	5	5	3	25	2	1	1	2	2	2	10	2	2	4	1	5	4	18	2	2	1	5	3	2	3	8	2	3	2	3	2	1	13
721	34	1	3	1	1	3	4	3	2	3	2	4	22	1	1	1	2	2	2	9	1	2	2	2	3	2	12	3	1	2	6	1	3	3	7	1	2	3	3	2	2	13
722	49	1	5	3	2	3	2	1	2	4	1	2	17	2	1	1	2	2	2	10	3	4	2	4	2	3	18	3	3	1	7	2	1	2	5	1	2	3	2	3	1	12
723	42	2	4	3	1	5	4	1	5	4	2	2	24	2	1	1	2	2	2	10	3	3	6	1	3	2	18	2	2	3	7	2	1	1	4	2	2	2	3	1	2	12
724	57	2	4	4	1	1	1	4	1	4	2	4	18	2	1	1	2	2	2	10	6	6	2	5	5	4	28	1	2	1	4	3	1	2	6	1	2	1	2	3	2	11
725	42	1	4	3	2	2	2	1	3	2	3	3	18	2	1	1	2	2	2	10	5	2	3	2	5	1	18	1	3	2	6	1	3	3	7	2	3	3	2	2	2	14
726	50	2	1	2	4	3	5	2	3	3	4	3	27	1	1	1	2	2	2	9	1	1	6	3	2	2	15	2	4	1	7	3	1	1	5	3	3	3	1	2	2	14
727	43	1	2	4	2	4	2	1	2	3	2	1	17	2	1	1	2	2	2	10	3	2	2	3	3	6	19	2	3	3	8	2	3	2	7	1	3	2	2	2	2	12
728	34	2	5	2	2	3	4	4	1	1	1	2	18	1	1	1	2	2	2	9	5	5	6	3	1	4	24	2	2	3	7	2	3	2	7	2	2	3	1	3	2	13
729	56	2	1	1	2	5	2	2	2	1	1	1	16	2	1	1	2	2	2	10	3	1	5	1	3	3	16	1	2	3	6	1	2	3	6	2	2	2	2	1	2	11
730	52	2	4	2	3	4	3	4	1	4	5	5	29	1	1	1	2	2	2	9	3	5	4	3	4	3	22	3	2	3	8	1	2	3	6	1	1	2	1	2	1	8
731	48	1	3	1	4	2	1	2	2	3	2	5	21	2	1	1	2	2	2	10	2	3	6	1	1	2	15	1	2	1	4	1	1	3	5	2	2	2	3	2	2	13
732	40	2	2	2	3	5	1	2	2	3	3	4	23	1	1	1	2	2	2	9	3	1	1	2	1	3	11	2	3	2	7	3	2	1	6	3	2	2	2	2	2	13
733	48	1	2	2	2	2	5	3	4	1	1	1	19	2	1	1	2	2	2	10	1	2	4	1	2	2	12	3	2	3	8	1	2	2	5	2	1	1	1	2	2	9
734	52	1	4	3	2	2	4	3	2	2	4	2	21	2	1	1	2	2	2	10	2	5	3	2	2	5	19	2	2	2	6	1	1	1	3	3	1	1	2	1	1	9
735	37	2	3	2	5	1	3	3	2	5	2	1	22	2	1	1	2	2	2	10	4	5	6	1	2	1	19	2	4	2	8	1	2	3	6	2	3	3	1	1	2	12
736	53	1	1	1	3	5	3	2	2	1	2	3	21	2	1	1	2	2	2	10	3	3	3	5	6	3	23	1	3	3	7	1	2	2	5	1	3	1	2	1	2	10
737	48	1	1	2	3	2	1	2	1	2	1	2	14	2	1	1	2	2	2	10	2	2	2	4	2	2	14	2	2	1	5	1	1	3	5	2	1	1	3	2	2	11
738	35	1	3	2	3	1	2	2	3	5	3	3	22	2	1	1	2	2	2	10	2	5	2	2	1	2	14	1	4	2	7	3	2	1	6	2	1	2	3	3	2	13
739	55	2	3	2	2	5	3	1	2	3	2	1	19	2	1	1	2	2	2	10	4	2	5	1	3	5	20	1	2	1	4	2	3	2	7	3	1	2	2	2	2	12
740	59	2	2	2	4	3	2	5	2	1	2	1	20	1	1	1	2	2	2	9	2	3	1	4	6	2	18	1	3	1	5	2	2	2	6	2	1	3	1	2	2	11
741	35	1	3	3	3	3	2	1	2	1	2	4	18	2	1	1	2	2	2	10	2	1	2	3	2	3	13	1	1	2	4	2	2	2	6	2	3	1	2	2	2	12
742	58	1	5	1	5	5	4	1	1	3	2	1	22	2	1	1	2	2	2	10	1	6	3	2	5	6	23	3	2	2	7	1	2	1	4	3	1	3	3	2	2	14
743	37	1	2	3	1	4	2	3	4	5	3	3	25	1	1	1	2	2	2	9	4	4	1	1	1	2	13	1	2	1	4	2	1	2	5	2	2	2	2	2	2	12
744	35	2	3	4	2	4	2	3	2	5	5	2	25	2	1	1	2	2	2	10	3	5	2	2	1	5	18	3	1	3	7	2	1	2	5	3	3	1	3	1	2	13
745	58	2	1	2	2	1	5	3	4	1	3	5	24	1	1	1	2	2	2	9	2	3	2	4	2	5	18	3	3	1	7	1	1	3	5	1	3	3	3	3	1	14
746	47	2	2	2	1	2	5	2	1	1	1	4	17	2	1	1	2	2	2	10	4	2	1	5	2	5	19	1	2	2	5	2	1	1	4	1	2	3	3	3	1	13
747	55	2	4	3	2	1	3	2	3	1	5	2	19	2	1	1	2	2	2	10	5	6	2	5	3	6	27	3	3	2	8	2	2	2	6	3	3	1	2	1	2	12
748	60	1	5	2	3	2	1	2	1	5	2	5	21	2	1	1	2	2	2	10	4	5	3	1	3	3	19	2	4	1	7	1	1	3	5	2	2	1	2	1	1	9
749	35	1	1	2	2	3	2	4	2	4	3	1	21	2	1	1	2	2	2	10	2	1	6	5	2	4	20	2	3	3	8	1	2	3	6	3	2	3	2	2	2	14
750	52	2	2	3	2	1	1	1	4	2	2	1	14	2	1	1	2	2	2	10	6	3	2	5	1	2	19	1	2	2	5	1	2	2	5	3	3	2	2	3	2	15
751	33	2	5	3	3	3	2	3	5	3	3	1	23	1	1	1	2	2	2	9	6	2	3	2	1	5	19	1	1	2	4	2	2	1	5	1	1	1	2	2	2	9
752	59	2	3	1	1	1	2	1	2	1	1	1	10	1	1	1	2	1	1	7	4	3	3	6	3	2	21	2	3	2	7	1	2	2	5	1	1	2	2	2	1	9
753	32	1	2	2	4	3	3	2	5	3	1	5	26	1	1	1	2	2	2	9	4	2	3	3	6	3	21	1	4	2	7	2	2	3	7	3	1	3	3	1	1	12
754	63	1	2	4	1	3	3	3	1	2	3	2	18	2	1	1	2	2	2	10	2	2	3	3	3	2	15	3	4	1	8	3	3	2	8	3	2	3	3	2	2	15
755	41	1	1	1	1	2	2	2	2	1	2	3	15	2	1	1	2	2	2	10	3	3	1	2	4	2	15	2	2	1	5	3	2	2	7	1	2	3	2	1	2	11
756	42	2	2	2	1	3	2	5	4	1	2	1	19	2	2	2	2	2	2	12	2	1	5	3	1	2	14	3	4	2	9	2	2	1	5	1	2	1	2	3	2	11
757	49	2	3	1	5	1	2	1	1	3	5	3	21	2	1	1	2	2	2	10	2	4	6	3	1	2	18	1	4	2	7	3	1	2	6	2	2	2	1	3	1	11
758	43	2	3	2	3	1	3	1	1	3	1	2	15	2	1	1	2	2	2	10	6	2	3	4	4	2	21	2	1	2	5	2	2	2	6	1	3	1	2	1	2	10
759	53	2	1	1	4	1	3	1	2	5	3	2	21	2	1	1	2	2	2	10	3	5	5	5	3	2	23	2	1	2	5	2	1	1	4	1	2	1	1	2	2	9
760	52	2	2	3	1	1	2	2	5	3	2	3	19	2	1	1	2	2	2	10	1	3	2	2	2	3	13	3	1	3	7	2	3	1	6	2	3	2	1	3	2	13
761	43	2	1	3	2	3	2	2	3	2	2	3	19	1	1	1	2	2	2	9	4	5	1	3	2	3	18	3	2	1	6	1	2	2	5	3	3	1	3	1	2	13
762	52	1	1	1	4	3	1	5	2	1	4	1	21	2	1	1	2	2	2	10	5	4	4	2	2	3	20	2	2	3	7	2	1	2	5	3	2	3	3	3	2	16
763	32	1	2	2	4	2	4	1	2	2	2	3	20	1	1	1	2	2	2	9	1	1	5	6	3	2	18	2	3	2	7	2	1	1	4	2	3	1	2	3	2	13
764	56	1	2	4	5	1	1	3	2	3	3	2	20	2	1	1	2	2	2	10	1	4	3	3	2	3	16	1	3	2	6	1	3	1	5	3	2	1	2	2	2	12
765	61	1	2	1	2	2	3	2	2	2	5	1	19	2	1	1	2	1	1	8	3	3	6	4	1	6	23	1	4	1	6	1	2	1	4	3	2	1	1	2	2	11
766	44	2	2	1	4	5	2	2	1	2	4	4	24	1	1	1	2	2	2	9	2	5	3	6	3	3	22	1	4	2	7	1	1	1	3	1	1	1	2	2	1	8
767	49	2	2	1	3	3	3	3	2	1	3	4	22	1	2	2	2	2	1	10	1	1	3	4	4	3	16	2	1	1	4	2	2	2	6	3	1	2	2	3	2	13
768	53	2	3	2	3	1	1	5	3	4	2	1	20	1	2	1	2	1	1	8	4	1	4	4	1	3	17	2	2	3	7	3	2	3	8	3	1	3	1	1	2	11
769	46	1	5	4	2	3	3	2	5	3	1	1	20	1	1	1	2	2	2	9	3	4	4	2	4	2	19	3	3	1	7	2	2	2	6	3	3	3	3	3	2	17
770	43	2	4	2	1	2	2	5	3	4	2	3	22	2	1	1	2	2	2	10	4	6	3	2	2	3	20	3	1	2	6	2	2	2	6	3	2	1	1	2	2	11
771	38	2	4	3	5	2	2	5	3	1	2	2	22	2	1	1	1	1	1	7	6	6	2	2	3	3	22	2	4	2	8	1	3	1	5	2	3	3	1	3	1	13
772	58	2	1	1	1	3	2	3	3	2	3	4	21	2	1	1	2	2	2	10	3	5	5	1	3	5	22	1	1	2	4	3	1	2	6	3	3	1	1	2	2	12
773	52	2	2	3	3	4	2	4	2	1	3	4	23	1	1	1	2	2	2	9	6	5	3	2	5	3	24	2	3	1	6	2	2	3	7	3	3	1	1	1	1	10
774	62	2	2	1	2	2	2	1	2	2	1	3	15	1	1	1	2	2	2	9	2	6	4	5	3	6	26	3	1	3	7	1	2	1	4	1	2	2	1	3	1	10
775	63	1	3	4	1	1	2	4	2	1	3	4	18	1	1	1	2	2	2	9	6	3	2	2	1	6	20	2	4	3	9	3	2	1	6	3	1	3	2	1	1	11
776	58	2	2	4	4	4	2	3	1	3	2	3	22	2	1	1	2	2	2	10	1	4	5	1	1	1	13	2	4	3	9	2	3	3	8	1	2	2	3	2	2	12
777	35	1	4	3	2	5	2	4	1	3	1	3	21	2	1	1	2	2	2	10	4	4	2	2	6	1	19	3	2	2	7	3	1	1	5	2	1	1	3	2	2	11
778	57	1	1	1	4	1	3	5	4	2	2	3	24	1	1	1	2	2	2	9	2	3	3	6	5	4	23	3	3	2	8	1	1	2	4	3	2	3	3	3	2	16
779	46	1	4	1	2	2	2	2	1	1	3	2	15	2	1	1	2	2	2	10	6	3	3	1	4	3	20	2	4	3	9	2	2	3	7	1	1	1	1	3	1	8
780	33	1	1	1	1	3	2	5	1	1	2	1	16	2	1	1	2	2	2	10	3	1	2	3	1	1	11	1	2	2	5	2	2	3	7	1	3	1	1	3	2	11
781	60	1	5	3	4	4	2	1	2	1	2	1	17	2	1	1	2	2	2	10	4	2	1	5	6	1	19	3	1	1	5	1	1	2	4	2	2	2	2	2	2	12
782	61	2	3	4	4	1	5	4	4	5	3	2	28	1	1	1	2	2	2	9	1	3	2	4	5	6	21	3	3	2	8	1	3	3	7	1	2	3	2	1	1	10
783	41	1	3	2	3	1	3	1	4	3	1	1	17	2	1	1	2	2	2	10	3	6	3	2	2	1	17	2	2	3	7	2	3	2	7	1	2	1	2	2	2	10
784	49	1	1	4	1	3	3	2	4	1	3	2	19	2	1	1	2	2	2	10	1	4	4	2	3	2	16	1	2	3	6	1	2	2	5	3	2	2	3	3	2	15
785	36	2	2	3	2	3	3	1	1	1	1	4	16	2	1	1	2	2	2	10	1	3	2	3	2	5	16	1	2	2	5	2	3	3	8	2	1	1	3	2	1	10
786	38	2	2	1	5	5	2	5	3	2	3	2	27	1	1	1	2	2	2	9	2	5	5	1	2	3	18	3	1	2	6	2	2	3	7	1	3	2	2	1	2	11
787	44	1	2	2	5	2	3	3	2	1	3	5	24	1	1	1	2	2	2	9	2	6	2	4	2	5	21	2	4	2	8	3	3	1	7	2	3	1	3	2	2	13
788	49	1	2	2	1	1	1	4	1	4	2	2	16	2	1	1	2	2	2	10	3	6	3	4	1	3	20	3	1	2	6	1	1	3	5	1	1	2	1	2	2	9
789	63	1	1	1	3	5	1	5	3	3	2	2	24	1	1	1	2	2	2	9	3	6	1	5	2	4	21	3	1	2	6	1	2	2	5	1	2	2	2	2	1	10
790	43	2	4	4	3	3	2	3	4	4	4	2	25	2	1	1	2	2	2	10	4	1	3	2	1	5	16	2	2	3	7	2	3	2	7	3	1	3	3	2	1	13
791	40	2	3	4	2	5	5	2	2	4	3	2	25	1	1	1	2	2	2	9	4	1	3	2	2	1	13	2	1	1	4	3	3	3	9	2	1	2	3	2	2	12
792	45	1	5	3	2	3	3	2	2	5	4	1	22	1	1	1	2	2	2	9	2	6	1	6	3	5	23	2	1	1	4	2	2	1	5	2	3	2	1	2	2	12
793	55	1	4	2	4	3	3	2	2	4	5	3	26	2	1	1	2	2	2	10	3	6	3	3	2	2	19	2	2	2	6	2	1	1	4	2	2	3	2	1	2	12
794	53	1	4	3	2	2	3	2	2	4	2	3	20	1	1	1	2	2	2	9	2	6	4	4	2	2	20	2	3	1	6	2	1	1	4	1	3	2	1	1	2	10
795	34	2	2	1	2	1	3	3	1	2	3	3	18	1	1	1	2	2	2	9	1	2	3	3	3	4	16	2	2	3	7	3	1	2	6	3	1	1	2	2	1	10
796	53	1	2	1	2	1	2	3	1	1	2	4	16	1	1	1	2	2	2	9	1	4	6	5	6	4	26	3	4	1	8	2	1	3	6	3	3	1	3	1	2	13
797	56	2	1	1	1	2	5	4	1	2	5	2	22	1	1	1	2	2	2	9	3	3	6	3	6	2	23	1	2	3	6	2	3	1	6	2	2	3	3	3	1	14
798	38	1	1	1	1	2	3	5	3	3	5	1	23	2	1	1	2	2	2	10	3	1	2	1	3	3	13	3	2	2	7	3	2	2	7	2	1	3	1	1	1	9
799	62	2	5	2	2	3	1	3	2	4	1	5	21	2	1	1	2	2	2	10	5	5	3	5	2	5	25	2	2	3	7	1	1	3	5	1	1	2	2	2	2	10
800	36	1	1	3	1	1	5	4	3	2	2	2	20	2	1	1	2	2	2	10	2	4	2	1	1	1	11	1	3	2	6	2	2	2	6	1	1	3	2	2	1	10
801	40	1	4	3	3	3	3	5	2	2	2	3	23	2	1	1	2	2	2	10	6	2	2	2	1	2	15	2	4	1	7	1	2	2	5	3	1	1	2	1	1	9
802	56	2	4	2	2	3	1	1	1	4	5	1	18	2	1	1	2	2	2	10	4	6	6	1	1	4	22	3	1	2	6	2	1	1	4	3	3	1	2	3	2	14
803	54	2	1	2	1	2	1	3	1	3	1	1	13	2	1	1	2	2	2	10	2	2	6	1	2	1	14	2	3	2	7	3	2	2	7	2	1	3	2	3	2	13
804	34	2	1	4	1	2	2	4	3	5	4	5	26	1	1	1	2	2	2	9	3	3	1	2	4	4	17	2	3	3	8	1	2	3	6	1	1	1	1	2	1	7
805	40	2	1	2	3	4	1	2	2	5	2	1	20	2	1	1	2	2	2	10	6	2	4	2	4	1	19	3	3	2	8	1	3	2	6	3	1	3	1	1	1	10
806	32	1	4	3	4	2	3	5	1	3	2	4	24	2	1	1	2	2	2	10	4	3	1	3	3	6	20	3	1	1	5	3	3	1	7	2	3	1	2	3	1	12
807	36	1	5	2	5	2	3	1	2	4	1	3	21	2	1	1	2	2	2	10	5	6	5	3	6	2	27	2	1	2	5	2	2	2	6	3	2	2	1	1	2	11
808	58	1	3	2	4	2	3	1	1	5	2	3	21	2	1	1	2	2	2	10	2	5	2	4	6	1	20	3	2	2	7	3	2	2	7	2	1	2	1	3	2	11
809	38	1	3	3	2	3	4	1	1	1	4	3	19	2	1	1	2	2	2	10	3	4	2	3	2	6	20	1	2	1	4	1	2	2	5	2	2	2	3	2	2	13
810	60	1	4	2	1	4	1	2	2	1	2	3	16	2	1	1	2	2	2	10	4	1	2	2	3	3	15	3	2	3	8	2	3	2	7	2	3	3	3	3	2	16
811	44	1	4	4	3	2	3	3	2	3	1	2	19	1	1	1	2	2	2	9	2	1	6	4	5	3	21	2	1	1	4	2	1	2	5	3	3	2	3	2	2	15
812	36	1	2	2	1	4	1	3	2	1	2	4	18	2	1	1	2	2	2	10	5	2	2	2	2	6	19	3	2	2	7	2	2	1	5	1	2	3	2	1	2	11
813	58	1	4	3	1	1	2	1	2	4	3	3	17	1	1	1	2	2	2	9	2	1	1	2	2	3	11	1	2	2	5	2	3	3	8	3	1	3	2	1	2	12
814	52	1	2	2	3	1	5	2	1	2	4	3	21	1	1	1	2	2	2	9	3	3	2	1	4	1	14	2	2	2	6	1	2	3	6	3	3	3	2	1	2	14
815	46	1	3	2	3	2	2	4	2	3	2	1	19	2	1	1	2	2	2	10	6	6	1	5	2	4	24	2	3	1	6	2	2	3	7	2	2	3	1	3	1	12
816	40	2	2	1	3	3	2	1	4	2	5	4	24	1	1	1	2	2	2	9	2	4	1	3	2	2	14	1	2	3	6	2	3	2	7	3	1	2	1	2	1	10
817	50	1	3	2	1	2	3	3	1	5	3	2	20	2	1	1	2	2	2	10	2	4	3	2	1	2	14	1	4	1	6	2	2	1	5	3	2	1	3	3	2	14
818	46	1	2	1	2	2	4	3	3	2	5	3	24	2	1	1	2	2	2	10	3	6	1	1	2	5	18	3	3	1	7	2	1	3	6	2	1	2	2	2	2	11
819	60	2	2	3	3	3	5	2	2	1	3	2	21	1	1	1	2	2	2	9	2	3	2	5	5	1	18	1	3	2	6	2	1	2	5	3	2	3	1	3	1	13
820	39	2	3	3	2	3	5	5	1	5	4	5	30	2	1	1	2	2	2	10	2	2	2	5	6	2	19	1	3	2	6	2	2	1	5	3	2	2	2	2	2	13
821	52	1	1	3	3	3	2	4	3	4	1	1	21	1	1	1	2	2	2	9	3	2	2	6	3	2	18	2	2	1	5	1	1	2	4	1	3	2	2	2	2	12
822	57	1	1	1	2	3	5	2	2	2	2	3	21	1	1	1	2	2	2	9	3	4	2	3	1	3	16	1	4	2	7	3	3	2	8	2	1	2	2	1	2	10
823	53	1	1	1	1	4	2	1	4	3	3	1	19	2	1	1	2	2	2	10	5	1	2	1	4	5	18	2	3	3	8	2	3	2	7	3	3	1	1	2	2	12
824	49	1	2	1	5	3	1	3	1	1	2	1	17	2	1	1	2	2	2	10	5	1	1	2	2	1	12	3	3	1	7	1	3	3	7	1	3	1	3	1	2	11
825	51	1	2	2	2	2	2	5	3	3	1	5	23	2	1	1	2	2	2	10	1	5	3	3	4	2	18	1	1	2	4	2	1	1	4	3	3	3	2	2	2	15
826	52	2	4	1	3	3	4	5	3	1	1	3	23	2	1	1	2	2	2	10	2	3	3	4	2	4	18	1	4	2	7	2	1	2	5	2	2	2	3	1	2	12
827	60	2	2	3	1	5	1	1	1	1	3	3	16	1	1	1	2	2	2	9	3	5	1	1	4	3	17	2	4	1	7	3	3	2	8	1	1	3	1	1	1	8
828	55	1	2	3	3	3	3	4	1	3	3	3	23	2	1	1	2	2	2	10	3	2	2	1	2	5	15	2	1	3	6	3	1	3	7	1	3	1	1	3	1	10
829	37	1	3	2	2	2	2	3	3	3	4	5	24	2	1	1	2	2	2	10	1	1	2	6	4	1	15	1	2	3	6	1	2	2	5	2	2	3	1	2	1	11
830	61	1	4	1	2	2	1	1	4	4	2	1	17	2	1	1	2	2	2	10	1	3	2	2	5	2	15	3	1	3	7	3	3	2	8	3	2	2	3	1	2	13
831	35	2	4	2	1	1	2	2	2	3	3	4	18	2	1	1	2	2	2	10	1	2	2	3	2	2	12	2	3	3	8	1	3	1	5	1	3	1	3	3	2	13
832	50	1	4	3	2	3	4	5	2	3	2	1	22	2	1	1	2	2	2	10	2	4	6	3	5	5	25	1	4	3	8	1	1	2	4	2	2	3	1	2	1	11
833	55	1	3	1	4	2	2	4	3	3	2	2	22	1	1	1	2	2	2	9	5	3	2	5	2	2	19	1	4	3	8	1	3	2	6	2	3	2	3	2	2	14
834	36	1	2	3	1	4	2	2	4	1	3	2	19	2	1	1	2	2	2	10	3	1	6	4	4	3	21	3	1	1	5	1	1	1	3	2	1	3	2	1	2	11
835	37	1	1	2	4	1	2	1	4	2	1	2	17	1	1	1	2	2	2	9	3	2	2	2	3	4	16	1	2	3	6	2	2	2	6	2	1	1	2	1	1	8
836	52	1	3	4	3	2	2	5	2	5	4	1	24	1	1	1	2	2	2	9	2	1	3	4	6	5	21	3	4	2	9	1	3	3	7	3	2	3	2	1	2	13
837	38	1	1	3	2	1	1	2	3	3	4	2	18	1	1	1	1	1	1	6	5	1	1	1	3	2	13	3	2	2	7	3	1	2	6	1	3	3	2	1	2	12
838	33	2	1	4	1	4	2	2	2	1	4	3	19	2	1	1	2	2	2	10	1	2	6	5	4	2	20	1	2	1	4	1	1	1	3	3	1	2	1	2	2	11
839	62	2	2	4	1	2	2	4	2	2	2	2	17	2	1	1	2	2	2	10	6	1	3	1	2	2	15	1	4	2	7	1	3	3	7	1	3	2	3	1	1	11
840	57	2	2	4	3	3	3	1	2	3	1	1	17	2	1	1	2	2	2	10	6	2	5	5	3	3	24	2	1	2	5	2	2	1	5	1	2	2	2	1	2	10
841	44	1	3	2	1	1	2	1	2	5	1	5	18	2	1	1	2	2	2	10	3	3	3	2	4	3	18	2	2	3	7	3	2	3	8	1	2	3	1	3	2	12
842	48	2	4	3	4	2	3	4	2	1	5	4	25	1	1	1	2	2	2	9	2	2	2	2	2	1	11	1	1	2	4	2	1	2	5	3	2	2	1	2	1	11
843	63	2	3	1	2	2	3	2	1	5	1	5	21	1	1	1	2	2	2	9	5	1	1	6	1	1	15	2	2	3	7	1	2	2	5	3	2	2	1	2	2	12
844	63	1	4	2	2	1	1	2	1	3	1	5	16	1	1	1	2	2	2	9	2	5	1	2	3	1	14	3	2	2	7	2	2	2	6	3	2	3	2	3	2	15
845	61	2	2	2	4	2	2	4	2	1	3	2	20	1	1	1	1	1	2	7	4	3	6	4	1	3	21	2	2	2	6	1	3	3	7	1	1	1	1	2	2	8
846	39	2	2	2	3	2	2	3	1	3	5	2	21	1	1	1	2	2	2	9	1	3	1	3	1	5	14	2	2	1	5	2	1	2	5	1	2	3	3	1	2	12
847	41	2	2	1	1	2	2	4	5	3	3	2	22	2	1	1	2	2	2	10	5	3	5	2	2	2	19	2	2	3	7	2	3	3	8	1	2	3	3	2	1	12
848	58	1	5	2	3	3	4	2	1	3	1	2	19	2	1	1	2	2	2	10	3	1	3	4	5	2	18	1	2	2	5	2	3	1	6	3	3	2	3	3	2	16
849	51	1	4	1	1	1	2	3	1	4	3	2	17	2	1	1	2	2	2	10	3	2	1	4	2	4	16	2	2	1	5	1	1	1	3	2	1	1	1	2	2	9
850	55	2	3	2	4	2	4	3	3	3	2	5	26	2	1	1	2	2	2	10	3	6	2	3	6	5	25	3	2	3	8	3	1	1	5	2	2	2	1	3	2	12
851	47	2	4	1	2	1	2	3	1	3	3	3	18	1	1	1	2	2	2	9	2	3	4	5	2	2	18	2	4	2	8	3	2	3	8	3	1	2	1	2	2	11
852	58	2	1	2	2	3	5	3	2	2	3	1	21	2	1	1	2	2	2	10	5	5	1	2	3	1	17	2	2	2	6	1	2	3	6	1	2	3	1	1	1	9
853	60	1	2	2	3	2	5	1	4	2	2	3	22	1	1	1	2	2	2	9	2	3	4	2	2	1	14	3	1	2	6	1	2	3	6	3	2	3	1	2	2	13
854	61	1	2	4	2	1	2	3	5	1	2	3	19	2	1	1	2	2	2	10	3	3	3	1	3	2	15	3	2	1	6	2	1	2	5	3	2	2	1	3	2	13
855	45	2	4	2	2	3	2	5	2	4	1	2	21	2	1	1	2	2	2	10	2	1	2	2	3	3	13	1	3	2	6	2	2	1	5	2	3	2	3	3	2	15
856	46	2	4	2	3	2	2	2	2	4	2	1	18	2	1	1	2	2	2	10	3	3	2	5	2	1	16	3	3	1	7	3	2	1	6	3	2	1	1	2	2	11
857	44	2	1	3	5	2	3	5	3	2	4	1	25	2	1	1	2	2	2	10	2	3	2	6	2	5	20	1	1	2	4	2	2	2	6	3	3	2	1	2	2	13
858	45	1	1	2	2	2	1	3	1	3	5	5	22	2	1	1	2	2	2	10	4	3	1	2	2	6	18	2	3	1	6	3	3	1	7	3	3	1	2	1	1	11
859	62	2	4	1	3	3	4	1	1	2	2	1	17	2	1	1	2	2	2	10	5	1	1	5	1	4	17	3	3	2	8	3	2	2	7	2	3	3	1	3	1	13
860	37	1	4	3	2	3	2	4	4	3	3	4	25	1	2	1	2	2	2	10	3	6	3	6	6	6	30	1	3	2	6	1	1	1	3	1	3	1	2	1	2	10
861	40	2	1	2	3	3	1	3	3	4	1	4	22	1	1	1	2	2	2	9	1	6	3	2	1	3	16	2	4	2	8	2	1	2	5	2	3	2	1	1	2	11
862	44	1	2	3	3	3	2	3	3	3	3	2	22	2	1	1	2	2	2	10	1	6	5	2	6	6	26	1	2	3	6	3	2	2	7	3	1	3	3	2	2	14
863	58	2	1	1	2	4	2	1	4	1	2	1	17	2	1	1	2	2	2	10	2	1	2	3	3	3	14	2	2	2	6	2	2	2	6	2	2	1	1	1	2	9
864	46	1	2	2	3	3	2	2	4	2	2	1	19	1	1	1	2	2	2	9	6	2	1	6	5	3	23	2	2	2	6	2	3	2	7	3	2	3	2	3	2	15
865	52	2	3	3	4	3	5	3	3	3	1	2	24	1	1	1	2	2	2	9	2	4	3	6	3	6	24	1	3	2	6	3	2	1	6	2	1	1	2	3	2	11
866	49	1	3	2	2	2	2	3	1	3	2	2	17	2	1	1	2	2	2	10	3	2	1	3	1	1	11	2	2	3	7	3	2	2	7	1	1	2	3	2	2	11
867	41	2	5	4	3	2	2	3	4	2	4	4	24	1	1	1	2	2	2	9	1	6	3	3	1	2	16	3	2	2	7	2	2	3	7	2	2	1	1	3	2	11
868	54	2	1	4	3	1	4	3	1	3	5	5	25	2	1	1	2	2	2	10	2	5	3	2	3	5	20	3	1	2	6	1	2	1	4	2	1	3	1	2	2	11
869	59	1	2	2	2	3	3	2	1	1	1	3	16	2	1	1	2	2	2	10	3	4	5	6	6	6	30	2	1	3	6	1	1	3	5	2	1	2	1	2	2	10
870	37	2	2	2	1	5	2	2	1	1	4	3	19	1	1	1	2	2	2	9	1	5	3	4	1	3	17	2	2	2	6	1	2	1	4	2	2	3	3	3	2	15
871	41	1	2	3	5	5	2	2	2	3	2	3	24	1	1	1	2	2	2	9	5	2	3	1	5	3	19	1	3	2	6	1	1	1	3	2	1	2	2	1	1	9
872	51	2	2	1	2	5	2	5	3	3	5	3	28	1	1	1	2	2	2	9	2	3	2	1	1	1	10	3	2	2	7	2	2	2	6	3	1	2	1	2	2	11
873	45	1	3	1	1	4	1	2	3	3	2	1	17	1	1	1	2	2	2	9	5	1	5	2	2	3	18	2	4	1	7	1	2	3	6	3	3	2	3	1	2	14
874	32	1	2	4	4	3	2	1	2	5	3	2	22	2	1	1	2	2	2	10	2	2	3	5	2	1	15	3	1	1	5	2	3	2	7	3	1	2	3	3	2	14
875	39	1	1	1	2	2	1	2	1	4	4	4	20	1	1	1	2	2	2	9	2	3	2	6	6	3	22	3	2	1	6	3	2	2	7	2	2	2	1	1	2	10
876	51	1	1	2	3	1	1	1	2	2	3	5	18	2	1	1	2	2	2	10	6	2	1	4	1	1	15	1	2	1	4	2	1	2	5	2	3	2	2	3	2	14
877	58	2	2	2	1	4	2	2	2	3	2	2	18	2	1	1	2	2	2	10	3	2	6	4	1	1	17	2	2	1	5	2	1	2	5	2	3	1	2	3	1	12
878	34	2	4	2	3	1	4	2	4	4	3	3	24	2	1	1	2	2	2	10	6	2	1	1	2	3	15	2	1	2	5	3	2	2	7	1	3	1	3	3	2	13
879	52	1	4	4	2	3	2	3	4	2	2	4	22	1	1	1	2	2	2	9	3	3	4	5	1	5	21	3	2	1	6	3	1	2	6	2	1	1	1	1	2	8
880	45	2	1	2	3	5	1	3	4	1	1	2	20	1	1	1	2	2	2	9	6	4	1	1	2	4	18	1	2	2	5	2	3	3	8	1	1	3	3	1	1	10
881	53	1	4	1	2	3	1	1	4	5	2	2	20	2	1	1	2	2	2	10	4	4	6	2	3	1	20	2	4	3	9	2	3	1	6	2	3	2	2	3	2	14
882	50	1	4	4	1	2	3	2	3	1	1	2	15	1	1	1	2	2	2	9	2	6	3	2	1	5	19	2	2	2	6	3	2	3	8	1	3	1	2	2	2	11
883	41	2	2	3	4	3	1	3	2	4	3	3	23	1	1	1	2	2	2	9	3	2	2	1	2	6	16	2	1	2	5	2	3	2	7	1	3	1	2	2	2	11
884	56	1	4	1	3	5	1	3	5	3	2	2	24	1	1	1	2	2	2	9	4	2	3	5	3	2	19	3	2	3	8	2	2	2	6	3	1	3	3	3	2	15
885	61	1	2	3	3	1	4	5	3	3	4	5	28	1	1	1	2	2	2	9	2	4	6	6	6	6	30	2	3	3	8	2	2	2	6	2	2	3	2	3	2	14
886	45	2	5	4	3	3	4	2	3	1	3	2	21	2	1	1	2	2	2	10	2	5	2	1	2	2	14	1	1	2	4	2	1	3	6	2	3	1	2	2	2	12
887	62	2	4	4	5	3	5	2	1	4	2	2	24	1	1	1	2	2	2	9	2	5	1	4	6	3	21	3	3	1	7	2	3	2	7	1	3	1	3	1	1	10
888	42	2	3	1	1	2	3	3	4	3	5	5	26	1	1	1	2	2	2	9	2	6	4	1	2	2	17	1	2	3	6	2	3	3	8	1	1	3	2	1	1	9
889	52	2	3	2	4	4	3	3	4	1	4	2	25	1	1	1	2	2	2	9	6	1	1	2	3	5	18	2	2	2	6	2	2	2	6	3	2	2	2	3	2	14
890	46	2	1	2	2	1	1	3	3	2	4	2	18	1	1	1	2	2	2	9	1	3	4	2	1	2	13	1	1	3	5	1	3	2	6	2	3	2	2	2	2	13
891	54	2	2	3	2	5	2	5	1	1	4	1	21	2	1	1	2	2	2	10	3	1	4	2	3	5	18	2	2	1	5	2	2	2	6	1	3	2	3	2	1	12
892	48	1	1	1	2	2	3	2	1	1	3	3	17	1	1	1	2	2	2	9	3	3	5	1	1	4	17	3	3	1	7	3	2	2	7	2	2	3	3	3	2	15
893	46	1	3	4	1	5	1	4	1	3	1	2	18	1	1	1	2	2	2	9	2	5	1	3	1	3	15	1	4	2	7	2	2	3	7	2	1	1	1	1	2	8
894	49	2	5	2	2	2	5	4	2	2	3	5	25	2	1	1	2	2	2	10	3	4	4	4	2	2	19	1	4	2	7	3	2	2	7	2	2	1	1	1	2	9
895	47	1	2	2	4	1	2	2	4	4	2	5	24	2	1	1	2	2	2	10	6	3	2	3	4	3	21	1	2	2	5	3	1	1	5	2	2	3	3	2	1	13
896	60	2	4	2	3	4	1	3	3	3	5	4	26	1	1	1	2	2	2	9	2	6	1	3	5	1	18	1	2	3	6	3	3	1	7	1	2	2	1	3	2	11
897	52	1	2	3	3	5	3	3	1	4	4	5	28	2	1	1	2	2	2	10	5	3	4	1	5	4	22	3	4	3	10	2	2	2	6	3	2	3	2	2	2	14
898	33	2	2	2	2	2	2	3	1	4	4	4	22	1	1	1	2	2	2	9	3	1	3	5	2	4	18	2	2	2	6	1	2	3	6	1	2	3	3	3	2	14
899	46	1	1	2	1	3	1	5	5	4	3	4	26	2	1	1	2	2	2	10	1	1	6	5	1	3	17	3	2	2	7	3	1	2	6	3	2	1	1	3	1	11
900	59	1	5	3	2	3	2	5	3	1	2	5	23	1	1	1	2	2	2	9	1	2	5	2	3	5	18	3	4	2	9	1	2	3	6	3	3	1	2	2	2	13
901	35	1	5	2	2	2	2	2	4	1	2	3	18	1	1	1	2	2	2	9	4	3	2	3	5	1	18	2	2	1	5	2	3	2	7	2	3	1	3	1	2	12
902	38	2	2	2	4	1	1	3	2	3	2	5	21	2	1	1	2	2	2	10	3	2	5	2	4	3	19	2	2	1	5	3	2	2	7	2	1	2	2	1	1	9
903	40	1	3	2	5	4	3	3	2	3	5	3	28	2	1	1	2	2	2	10	3	2	2	2	3	5	17	1	3	2	6	3	2	1	6	2	3	2	2	2	1	12
904	59	2	3	1	2	5	3	2	3	3	2	3	23	1	1	1	2	2	2	9	3	4	1	3	3	2	16	3	3	2	8	3	3	1	7	2	2	3	2	2	2	13
905	48	1	4	1	1	2	1	4	1	4	5	2	20	2	1	1	2	2	2	10	5	2	2	5	2	5	21	3	4	2	9	3	3	3	9	1	1	1	3	3	2	11
906	37	2	1	3	5	3	4	3	2	3	1	3	24	2	1	1	2	2	2	10	2	6	5	4	3	1	21	3	2	1	6	1	1	1	3	1	1	1	3	1	1	8
907	36	1	1	3	4	3	2	4	1	5	5	2	26	1	1	1	2	2	2	9	2	2	4	2	1	6	17	3	2	1	6	1	1	2	4	2	3	2	2	1	2	12
908	49	2	2	3	3	5	4	3	1	4	5	1	26	1	1	1	2	2	2	9	1	1	5	5	4	3	19	2	4	2	8	3	1	2	6	3	2	2	1	2	1	11
909	51	2	2	1	3	3	1	5	2	3	3	2	22	2	1	1	2	2	2	10	3	4	1	4	2	3	17	3	2	2	7	1	2	2	5	2	2	1	2	2	2	11
910	55	2	2	3	3	2	3	1	1	4	1	2	17	2	1	1	2	2	2	10	2	3	6	5	2	3	21	3	4	1	8	3	1	2	6	3	3	2	3	2	2	15
911	46	2	3	4	3	1	2	2	3	2	4	3	20	1	1	1	2	2	2	9	1	4	2	2	2	3	14	1	2	1	4	3	1	2	6	1	3	1	2	1	2	10
912	54	1	4	4	1	1	1	1	2	3	5	1	15	1	1	1	2	2	2	9	2	4	3	1	2	2	14	2	2	2	6	1	2	1	4	1	1	2	2	2	1	9
913	60	2	1	4	2	1	3	3	5	2	4	4	24	2	1	1	2	2	2	10	6	1	6	2	5	4	24	3	4	2	9	1	2	1	4	2	2	3	2	1	1	11
914	62	2	2	3	2	1	2	2	4	3	2	5	21	1	1	1	2	2	2	9	5	5	2	3	4	1	20	3	1	3	7	1	1	3	5	3	2	3	1	2	2	13
915	43	1	4	1	1	1	2	4	2	1	3	2	16	2	1	1	2	2	2	10	3	6	3	4	5	5	26	2	3	2	7	3	2	2	7	1	2	2	2	1	1	9
916	57	1	4	1	2	4	2	3	2	3	2	4	22	1	1	1	2	2	2	9	2	4	5	3	4	5	23	1	3	1	5	2	3	2	7	2	3	2	1	2	1	11
917	58	2	2	2	2	2	3	1	2	3	1	4	18	2	1	1	2	2	2	10	5	2	1	3	1	1	13	2	2	3	7	1	2	2	5	2	2	1	2	2	2	11
918	63	1	1	1	3	1	2	3	1	1	3	2	16	2	1	1	2	2	2	10	5	3	1	1	2	4	16	3	4	1	8	2	2	2	6	3	3	1	3	3	2	15
919	60	2	1	3	3	2	1	3	4	1	5	4	23	1	1	1	2	2	2	9	6	5	2	3	4	3	23	3	1	3	7	2	1	3	6	1	1	2	2	1	2	9
920	63	1	2	1	4	2	3	2	2	5	3	5	26	2	1	1	2	2	2	10	1	1	4	2	5	2	15	3	2	3	8	1	1	3	5	3	2	3	1	2	1	12
921	48	2	2	3	3	1	1	4	1	1	2	3	16	1	1	1	2	2	2	9	5	2	4	2	3	2	18	3	2	2	7	3	1	1	5	1	3	1	3	3	2	13
922	53	1	2	1	3	2	3	2	2	5	3	2	22	1	1	1	2	2	2	9	6	5	1	2	1	1	16	1	4	1	6	2	3	1	6	1	1	2	1	1	2	8
923	33	1	2	2	5	1	2	2	2	5	2	2	21	2	1	1	2	2	2	10	2	3	1	2	3	4	15	2	4	2	8	3	2	2	7	2	2	3	1	2	1	11
924	37	1	4	2	4	3	2	2	3	4	2	5	25	2	1	1	2	2	2	10	4	6	6	2	4	3	25	2	2	2	6	3	1	1	5	3	2	1	1	3	1	11
925	63	2	2	4	2	3	2	5	2	2	4	2	22	1	1	1	2	2	2	9	2	4	3	1	1	2	13	3	1	3	7	3	3	2	8	1	3	2	1	3	1	11
926	54	2	2	1	1	1	2	1	2	3	2	2	14	1	1	1	2	2	2	9	6	1	3	2	4	1	17	1	2	1	4	1	2	2	5	2	3	1	2	3	2	13
927	56	2	2	2	5	1	1	3	2	2	4	2	20	1	1	1	2	2	2	9	3	3	2	2	1	1	12	3	2	1	6	1	2	1	4	2	1	1	3	1	2	10
928	38	1	3	4	5	3	1	3	4	2	5	2	25	1	1	1	2	2	2	9	2	4	5	2	2	3	18	1	3	3	7	1	1	2	4	2	2	1	3	2	1	11
929	62	1	1	3	3	5	4	2	2	1	1	3	21	1	1	1	2	2	2	9	3	1	3	4	4	1	16	1	4	3	8	1	2	2	5	2	1	3	2	1	2	11
930	56	2	3	3	3	1	2	2	1	2	2	1	14	2	1	1	2	2	2	10	4	1	2	1	4	2	14	2	1	2	5	1	3	1	5	1	3	1	2	3	2	12
931	58	2	1	1	1	4	1	4	3	1	4	2	20	2	1	1	2	2	2	10	2	6	1	1	3	3	16	3	1	1	5	3	2	1	6	2	3	1	1	1	1	9
932	50	1	2	2	2	2	4	1	1	2	2	5	19	2	1	1	2	2	2	10	2	2	1	6	6	1	18	2	1	1	4	2	3	3	8	3	2	3	1	3	2	14
933	45	1	3	2	3	5	2	1	4	4	3	2	24	1	1	1	2	2	2	9	3	1	1	4	2	6	17	1	1	1	3	1	3	2	6	2	2	1	3	1	2	11
934	42	2	4	4	3	3	3	2	4	5	1	4	25	1	1	1	2	2	2	9	3	4	6	3	6	3	25	2	3	3	8	2	1	3	6	2	2	2	1	3	1	11
935	55	1	2	1	2	2	2	2	2	2	3	5	20	2	1	1	2	2	2	10	2	6	1	1	2	3	15	1	1	2	4	3	3	3	9	1	3	1	1	2	2	10
936	59	1	4	4	5	3	1	2	3	1	3	2	20	2	1	1	2	2	2	10	4	2	2	2	1	1	12	2	2	3	7	2	2	3	7	2	1	1	2	2	1	9
937	39	2	1	1	2	3	3	1	3	4	2	2	20	1	1	1	2	2	2	9	2	1	1	4	3	3	14	2	4	3	9	2	3	2	7	2	2	3	2	2	2	13
938	54	2	2	2	3	1	1	3	3	4	2	1	18	1	1	1	2	2	2	9	3	3	1	2	6	2	17	2	2	2	6	2	3	1	6	1	1	3	2	2	1	10
939	49	2	2	3	3	4	2	1	2	3	2	4	21	1	1	1	2	2	2	9	4	1	2	3	5	1	16	3	4	1	8	2	2	1	5	3	2	2	2	3	2	14
940	46	1	3	4	3	3	4	5	1	5	4	1	26	1	1	1	2	2	2	9	3	4	1	1	2	5	16	3	2	2	7	1	2	1	4	2	2	3	2	2	2	13
941	42	2	2	4	5	1	3	1	3	1	4	4	22	1	1	1	2	2	2	9	2	3	3	6	1	1	16	3	2	2	7	3	2	1	6	2	2	2	2	3	2	13
942	37	2	2	1	3	1	2	2	1	2	2	1	14	1	1	1	2	2	2	9	3	2	5	3	2	3	18	3	3	2	8	3	1	3	7	3	3	3	3	2	1	15
943	48	1	2	3	3	1	2	5	4	1	5	5	26	2	1	1	2	2	2	10	3	3	3	1	2	6	18	2	4	2	8	3	2	3	8	1	3	1	2	2	1	10
944	58	2	5	4	2	1	2	5	4	1	4	2	21	1	1	1	2	2	2	9	2	4	3	3	3	4	19	2	1	2	5	1	1	2	4	2	2	2	1	3	2	12
945	42	1	2	2	1	3	4	1	2	2	1	3	17	2	1	1	2	2	2	10	2	2	4	4	5	3	20	2	2	3	7	3	3	1	7	2	3	1	2	1	1	10
946	57	1	2	1	2	5	5	5	1	3	3	1	25	1	1	1	2	2	2	9	2	3	2	4	2	1	14	3	1	1	5	2	2	2	6	1	1	2	1	1	2	8
947	38	1	1	1	3	1	4	1	2	5	2	1	19	1	1	1	2	2	2	9	5	2	3	4	2	4	20	2	1	2	5	1	1	3	5	1	3	2	3	1	1	11
948	35	1	2	1	4	2	1	1	5	3	5	2	23	1	1	1	2	2	2	9	3	3	2	3	2	1	14	1	3	3	7	2	3	2	7	2	3	3	3	2	1	14
949	38	2	1	1	3	2	2	1	2	3	3	2	18	2	1	1	2	2	2	10	6	1	3	1	5	1	17	2	1	1	4	3	1	3	7	2	2	2	3	1	2	12
950	43	2	1	3	4	3	4	1	2	3	2	2	21	2	1	1	2	2	2	10	2	6	2	6	3	3	22	3	3	1	7	3	3	2	8	2	3	3	2	3	1	14
951	57	2	2	2	5	2	1	5	3	3	3	4	26	1	1	1	2	2	2	9	4	1	5	6	6	2	24	2	3	2	7	2	1	2	5	1	1	2	3	1	1	9
952	33	1	1	2	3	2	4	1	4	2	3	5	24	1	1	1	2	2	2	9	2	2	4	3	3	3	17	2	2	2	6	2	3	2	7	3	2	2	3	1	2	13
953	34	1	1	2	1	3	4	3	3	2	2	2	20	1	1	1	2	2	2	9	6	3	1	6	3	2	21	2	3	3	8	3	3	3	9	3	2	3	1	1	1	11
954	33	2	3	1	3	5	2	4	1	5	5	4	29	2	1	1	2	2	2	10	1	1	1	1	2	2	8	1	1	1	3	1	1	1	3	3	2	1	1	1	2	10
955	30	1	5	2	3	3	4	4	4	4	4	3	29	1	1	1	1	1	1	6	5	5	3	4	4	4	25	2	2	1	5	2	2	1	5	3	2	1	1	2	2	11
956	62	1	1	4	1	5	1	4	2	4	5	2	24	1	1	1	2	2	2	9	3	3	3	3	6	1	19	1	2	2	5	2	2	3	7	1	3	2	1	3	2	12
957	60	1	2	3	3	3	1	4	3	2	5	5	26	2	1	1	2	2	2	10	2	6	3	2	1	3	17	2	2	1	5	3	2	1	6	2	2	3	1	2	1	11
958	47	2	4	1	2	1	2	2	2	1	1	2	13	1	1	1	2	2	2	9	1	1	3	2	3	2	12	3	1	3	7	2	2	2	6	3	1	3	2	3	2	14
959	46	1	3	3	1	5	4	3	5	3	4	2	27	1	1	1	2	2	2	9	5	3	4	2	2	2	18	2	2	2	6	1	3	2	6	2	3	1	1	1	1	9
960	36	2	1	4	4	3	3	2	1	5	5	1	24	1	1	1	2	2	2	9	3	2	3	3	3	6	20	1	4	1	6	2	2	2	6	2	2	1	2	2	1	10
961	43	1	1	3	5	3	3	5	3	1	2	5	27	2	1	1	2	2	2	10	1	3	1	6	3	1	15	3	4	1	8	2	2	3	7	2	2	2	3	1	2	12
962	41	1	1	3	3	4	3	1	5	1	2	2	21	2	1	1	2	2	2	10	5	2	1	1	2	1	12	1	2	2	5	3	2	2	7	2	2	3	2	2	1	12
963	53	2	1	3	1	3	3	1	1	5	2	2	18	1	1	1	2	2	2	9	6	2	5	2	2	3	20	2	4	2	8	1	2	2	5	2	3	2	3	1	2	13
964	44	1	1	2	3	3	3	3	1	3	2	1	19	2	1	1	2	2	2	10	3	6	4	2	1	5	21	1	3	2	6	2	2	2	6	1	1	2	1	1	2	8
965	50	2	5	1	1	1	2	2	3	2	3	1	15	2	1	1	2	2	2	10	1	3	4	2	1	1	12	2	4	3	9	2	1	3	6	2	2	1	2	1	2	10
966	46	2	4	4	3	1	2	2	3	4	3	3	21	1	1	1	2	2	2	9	4	5	1	6	5	6	27	3	2	1	6	1	2	2	5	2	3	3	3	3	1	15
967	57	2	1	1	5	3	2	3	3	2	2	1	21	2	1	1	2	2	2	10	1	6	5	2	2	4	20	2	2	1	5	3	3	2	8	3	3	3	2	3	1	15
968	39	1	1	1	1	2	5	4	3	3	1	1	20	1	1	1	2	2	2	9	4	2	2	3	4	2	17	2	2	3	7	3	1	2	6	1	2	1	2	2	2	10
969	48	1	2	1	3	1	3	3	5	1	3	5	24	2	1	1	2	2	2	10	3	6	1	2	1	3	16	1	3	2	6	2	3	1	6	2	3	1	2	2	1	11
970	32	1	3	3	2	3	2	3	1	3	5	4	23	2	1	1	2	2	2	10	4	5	2	3	5	3	22	3	1	1	5	1	3	3	7	3	1	1	3	2	2	12
971	49	1	3	2	5	2	3	2	2	1	1	1	17	2	1	1	2	2	2	10	2	3	3	1	3	3	15	2	3	3	8	2	1	1	4	1	1	1	3	1	1	8
972	38	1	1	3	3	2	4	2	2	5	1	2	21	1	1	1	2	2	2	9	5	3	3	3	2	2	18	1	1	3	5	2	3	2	7	1	1	3	1	1	2	9
973	48	1	2	4	2	3	2	5	3	2	2	1	20	2	1	1	2	2	2	10	3	1	6	6	4	6	26	1	4	2	7	2	1	3	6	2	1	2	2	3	2	12
974	56	1	2	4	2	2	3	1	2	2	2	2	16	1	1	1	2	2	2	9	4	4	2	2	4	3	19	2	4	3	9	1	2	2	5	3	1	2	1	3	2	12
975	35	2	2	4	4	5	4	3	5	2	1	2	26	2	1	1	2	2	2	10	1	3	3	4	3	5	19	1	2	3	6	1	1	3	5	3	3	2	2	3	1	14
976	41	1	4	2	2	1	2	2	5	4	2	3	21	1	1	1	2	2	2	9	3	6	2	6	5	2	24	3	2	2	7	1	1	3	5	2	2	2	1	2	2	11
977	51	2	3	2	5	1	3	1	1	3	1	1	16	1	1	1	2	2	2	9	3	2	6	5	2	6	24	2	1	1	4	1	2	3	6	3	2	2	3	2	1	13
978	34	1	6	2	5	5	5	5	5	5	5	5	40	1	1	1	2	1	2	8	2	6	3	2	3	5	21	3	1	3	7	1	1	2	4	1	1	1	2	2	1	8
979	51	1	3	1	2	2	1	2	4	2	2	4	19	1	1	1	2	2	2	9	1	2	1	3	1	4	12	3	1	2	6	2	2	2	6	2	2	2	1	2	1	10
980	56	1	2	1	3	3	2	2	3	2	1	3	19	2	1	1	2	2	2	10	3	2	1	1	3	1	11	3	2	1	6	1	2	2	5	1	1	2	2	3	2	11
981	50	2	4	3	1	2	1	1	5	2	1	2	15	1	1	1	2	2	2	9	2	1	5	3	3	2	16	2	4	2	8	2	2	1	5	2	2	3	3	1	1	12
982	35	2	3	4	2	2	2	5	4	2	4	2	23	2	1	1	2	2	2	10	4	2	3	3	2	5	19	3	1	3	7	2	2	3	7	2	3	3	2	2	1	13
983	40	2	2	3	1	3	2	1	3	2	3	5	20	2	1	1	2	2	2	10	3	2	2	5	1	2	15	3	1	2	6	3	1	2	6	2	2	2	2	1	1	10
984	60	1	2	2	5	2	1	2	3	3	4	3	23	1	1	1	2	2	2	9	2	5	6	1	3	2	19	1	3	2	6	1	3	3	7	3	3	2	3	2	1	14
985	30	1	4	1	3	3	3	3	4	3	4	3	26	2	1	1	2	2	1	9	5	5	4	5	5	5	29	2	1	2	5	1	2	1	4	3	3	2	2	2	2	14
986	62	1	2	4	2	5	1	4	1	1	1	1	16	2	1	1	2	2	2	10	4	4	4	2	4	1	19	2	2	1	5	1	2	2	5	2	2	2	2	3	2	13
987	41	2	1	4	2	1	2	5	5	5	5	1	26	1	1	1	2	2	2	9	3	2	2	1	6	3	17	3	4	3	10	2	1	1	4	3	2	2	1	2	2	12
988	55	2	2	2	4	5	4	3	3	4	3	3	29	1	1	1	2	2	2	9	1	3	2	3	4	2	15	1	2	2	5	1	2	2	5	2	2	1	3	1	1	10
989	51	2	1	3	1	4	5	1	1	3	2	1	18	1	1	1	2	2	2	9	5	1	1	1	2	4	14	2	3	1	6	1	2	1	4	1	2	3	3	1	1	11
990	43	1	4	2	1	2	3	2	1	3	2	3	17	2	1	1	2	2	2	10	3	2	3	3	4	3	18	2	1	2	5	1	2	1	4	2	2	3	3	3	2	15
991	32	2	2	1	4	2	1	4	1	5	4	1	22	2	1	1	2	2	2	10	5	6	4	2	1	3	21	1	1	2	4	1	2	2	5	1	1	1	1	1	2	7
992	32	2	4	2	3	5	2	4	2	1	3	4	24	1	1	1	2	2	2	9	1	6	1	5	1	3	17	1	2	3	6	3	1	3	7	3	2	3	1	3	2	14
993	50	1	1	1	5	2	3	3	4	4	3	2	26	2	1	1	2	2	2	10	3	4	4	4	2	1	18	2	2	3	7	2	2	3	7	1	1	3	3	3	1	12
994	54	1	4	2	5	3	1	5	1	3	5	3	26	1	1	1	2	2	2	9	2	1	4	5	1	5	18	1	4	3	8	1	2	2	5	3	2	3	3	1	2	14
995	39	2	4	1	4	3	2	4	1	4	5	3	26	2	1	1	2	2	2	10	5	2	4	5	2	1	19	3	1	1	5	2	1	1	4	2	3	3	2	2	1	13
996	46	1	3	1	1	3	4	4	1	5	3	3	24	1	1	1	2	2	2	9	3	1	3	3	2	3	15	3	3	3	9	1	3	2	6	3	3	3	2	3	1	15
997	50	1	2	4	4	2	2	4	3	2	2	1	20	2	1	1	2	2	2	10	5	3	1	1	6	5	21	2	4	2	8	2	1	3	6	2	3	3	3	2	2	15
998	43	2	1	3	3	3	2	1	3	4	5	3	24	2	1	1	2	2	2	10	4	1	3	1	3	2	14	3	3	2	8	2	2	2	6	3	1	2	2	2	1	11
999	61	1	1	2	3	3	2	2	3	2	2	3	20	1	1	1	2	2	2	9	6	3	3	3	6	1	22	1	2	2	5	2	3	2	7	2	1	1	2	2	2	10
1000	54	1	1	1	1	2	2	2	3	2	1	2	15	1	1	1	2	2	2	9	4	4	1	6	4	5	24	1	4	1	6	3	2	1	6	2	2	3	1	1	2	11
1001	58	1	4	2	5	4	2	4	2	4	2	1	24	2	1	1	2	2	2	10	4	3	1	1	2	1	12	3	3	1	7	1	1	1	3	1	1	2	1	3	2	10
1002	39	2	2	3	5	3	3	2	2	1	1	2	19	1	1	1	2	2	2	9	6	1	5	1	5	2	20	2	2	3	7	3	2	1	6	3	2	2	2	3	2	14
1003	54	1	1	1	1	1	3	1	4	3	1	3	17	2	1	1	2	2	2	10	5	3	1	2	3	1	15	2	3	2	7	3	3	1	7	3	3	2	2	1	1	12
1004	41	1	1	3	1	2	3	3	2	2	3	3	19	1	1	1	2	2	2	9	4	2	2	4	3	2	17	1	3	1	5	3	2	1	6	2	3	2	3	1	2	13
1005	34	2	1	2	1	2	4	4	5	4	4	3	27	1	1	1	2	2	2	9	4	2	3	3	3	3	18	1	2	2	5	3	2	1	6	2	2	2	2	2	2	12
1006	36	2	4	1	5	1	1	2	4	4	4	3	24	1	1	1	2	2	2	9	2	4	2	2	1	5	16	3	1	1	5	2	1	3	6	2	1	2	2	3	2	12
1007	58	1	5	1	5	1	1	5	5	3	1	1	22	2	1	1	2	2	2	10	3	2	3	6	1	3	18	3	4	1	8	1	1	1	3	3	2	1	3	2	2	13
1008	61	1	3	4	1	1	2	3	1	2	5	2	17	1	1	1	2	2	2	9	1	2	2	5	5	1	16	2	3	3	8	2	3	1	6	1	2	3	3	2	2	13
1009	33	1	6	2	5	5	5	4	4	4	4	4	35	1	1	1	2	1	1	7	5	6	6	6	6	6	35	3	1	2	6	1	1	1	3	1	2	2	2	2	1	10
1010	50	2	1	2	3	5	5	2	5	1	4	5	30	1	1	1	2	2	2	9	3	2	6	2	5	2	20	3	3	3	9	2	1	1	4	2	3	2	1	1	2	11
1011	33	2	3	2	4	4	4	2	4	5	1	2	26	2	1	1	2	2	2	10	2	5	1	1	6	3	18	2	2	1	5	1	3	1	5	1	3	2	1	3	2	12
1012	42	1	3	1	2	1	4	3	2	3	2	3	20	2	1	1	2	2	2	10	2	3	2	2	3	5	17	1	3	3	7	2	3	2	7	3	1	3	1	1	1	10
1013	60	1	1	4	2	1	4	1	2	3	1	3	17	1	1	1	2	2	2	9	1	1	2	2	4	3	13	1	4	2	7	1	2	1	4	2	3	1	1	1	1	9
1014	51	1	2	3	3	3	2	3	1	5	3	3	23	1	1	1	2	2	2	9	3	5	5	3	1	4	21	1	3	2	6	1	1	1	3	2	2	3	3	1	2	13
1015	38	2	2	1	1	2	1	5	5	3	2	5	24	2	1	1	2	2	2	10	4	3	3	3	3	6	22	2	4	3	9	2	2	1	5	2	2	3	1	2	1	11
1016	44	2	1	4	3	3	1	4	3	4	3	3	24	2	1	1	2	2	2	10	6	5	2	3	2	1	19	1	1	1	3	3	1	3	7	2	2	2	3	1	1	11
1017	60	1	2	4	2	5	5	4	5	2	1	1	25	1	1	1	2	2	2	9	5	5	4	2	1	3	20	1	1	2	4	2	1	1	4	3	2	2	2	2	2	13
1018	53	2	2	3	1	4	3	3	3	3	1	5	23	1	1	1	2	2	2	9	6	1	2	3	4	2	18	1	4	1	6	2	3	3	8	2	1	2	3	2	1	11
1019	54	2	5	1	5	4	2	5	2	5	1	3	27	1	1	1	2	2	2	9	2	4	5	4	6	1	22	3	1	1	5	1	1	1	3	2	2	2	1	3	2	12
1020	47	1	1	4	2	4	3	3	5	4	1	4	26	2	1	1	2	2	2	10	1	2	5	2	6	5	21	1	4	3	8	2	2	3	7	2	2	3	1	2	1	11
1021	47	2	4	3	3	4	2	4	2	1	1	5	22	2	1	1	2	2	2	10	5	2	2	3	4	1	17	2	2	2	6	2	3	3	8	3	3	1	3	1	2	13
1022	50	2	2	2	2	1	3	4	2	4	5	2	23	1	1	1	2	2	2	9	4	3	2	3	4	1	17	2	1	1	4	3	2	1	6	2	2	3	1	1	2	11
1023	66	1	3	2	3	3	3	3	3	3	3	3	24	1	1	1	1	1	1	6	5	5	4	5	6	6	31	2	2	3	7	1	1	1	3	1	2	2	2	2	1	10
1024	46	1	3	1	1	3	3	4	1	1	4	5	22	1	1	1	2	2	2	9	3	6	2	4	3	3	21	3	2	3	8	1	2	2	5	3	2	2	1	2	2	12
1025	47	1	3	3	4	2	3	4	2	2	5	5	27	2	1	1	2	2	2	10	1	2	2	3	3	3	14	2	1	1	4	2	2	3	7	3	3	3	2	2	1	14
1026	45	2	2	3	4	2	3	2	3	4	2	2	22	1	1	1	2	2	2	9	3	1	2	1	1	2	10	1	2	3	6	2	3	3	8	3	3	3	1	2	2	14
1027	62	1	2	3	3	3	5	3	2	2	2	3	23	2	1	1	2	2	2	10	3	6	2	2	6	1	20	3	3	3	9	1	2	1	4	2	2	1	2	2	1	10
1028	43	1	3	3	4	4	4	4	4	4	3	3	30	1	2	1	2	2	1	9	4	6	4	4	3	3	24	3	2	2	7	2	1	2	5	1	2	1	2	1	2	9
1029	59	1	4	1	5	1	3	1	2	3	4	1	20	1	1	1	2	2	2	9	2	3	4	5	2	1	17	3	3	3	9	1	2	2	5	2	1	2	1	2	2	10
1030	56	1	2	4	3	3	3	3	3	3	3	3	24	2	2	1	2	2	1	10	5	2	2	2	2	2	15	2	2	2	6	2	2	3	7	2	3	3	2	2	1	13
1031	44	1	2	3	4	2	1	4	3	1	3	1	19	2	1	1	2	2	2	10	4	5	1	5	1	2	18	1	4	2	7	3	1	2	6	3	3	3	1	2	2	14
1032	50	1	3	3	2	3	3	2	2	2	2	2	18	2	2	1	1	2	1	9	6	6	4	5	5	5	31	2	2	2	6	2	3	3	8	1	3	2	3	3	2	14
1033	34	2	2	2	1	5	1	3	3	3	5	1	22	2	1	1	2	2	2	10	3	2	6	3	5	2	21	1	1	3	5	3	1	1	5	2	2	2	1	1	1	9
1034	38	2	3	3	3	2	2	4	3	4	4	5	27	1	1	1	2	2	2	9	4	2	3	1	2	2	14	1	1	2	4	2	1	2	5	3	3	3	2	3	1	15
1035	45	2	4	3	2	4	1	2	2	3	1	4	19	2	1	1	2	2	2	10	3	1	2	6	2	2	16	1	1	2	4	3	2	2	7	2	2	1	2	2	2	11
1036	59	2	4	3	1	2	2	1	4	5	2	2	19	1	1	1	2	2	2	9	2	6	1	3	1	2	15	3	3	3	9	2	3	1	6	2	3	2	2	2	2	13
1037	53	1	1	1	5	1	3	1	4	5	3	2	24	1	1	1	2	2	2	9	2	2	2	1	5	3	15	3	3	2	8	3	2	2	7	3	3	1	3	1	2	13
1038	55	1	4	3	3	5	2	4	1	5	3	3	26	1	1	1	2	2	2	9	1	2	4	4	3	1	15	3	2	2	7	3	2	2	7	2	2	3	2	3	2	14
1039	46	2	5	2	3	3	3	4	5	2	2	2	24	2	1	1	2	2	2	10	3	2	6	2	5	1	19	1	1	2	4	3	3	1	7	2	1	3	3	2	1	12
1040	45	2	2	1	4	3	1	2	1	1	2	3	17	1	1	1	2	2	2	9	1	3	2	2	3	2	13	2	1	2	5	1	3	2	6	1	2	2	1	1	2	9
1041	52	2	2	1	5	2	5	2	1	2	2	5	24	1	1	1	2	2	2	9	1	3	2	4	1	1	12	1	2	3	6	3	2	1	6	1	2	3	2	2	2	12
1042	53	2	2	2	4	3	2	3	2	5	2	4	25	2	1	1	2	2	2	10	4	1	2	3	6	6	22	2	3	3	8	1	1	3	5	3	2	2	2	1	2	12
1043	32	1	1	1	5	1	4	5	2	2	2	5	26	2	1	1	2	2	2	10	6	1	2	5	3	2	19	1	1	3	5	3	3	3	9	1	1	3	1	1	1	8
1044	40	1	2	2	5	2	1	4	5	3	3	5	28	2	1	1	2	2	2	10	2	3	3	1	3	2	14	1	1	1	3	2	3	2	7	2	2	2	2	2	1	11
1045	62	2	5	1	2	5	2	2	1	2	5	2	21	2	1	1	2	2	2	10	1	2	2	3	2	2	12	3	2	3	8	1	2	3	6	3	3	3	1	2	2	14
1046	48	1	3	4	4	5	2	3	3	1	2	1	21	1	1	1	2	2	2	9	3	4	2	4	6	3	22	1	4	1	6	3	2	1	6	1	1	1	2	2	2	9
1047	43	2	3	2	2	1	2	3	2	1	4	3	18	1	1	1	2	2	2	9	3	1	1	2	1	3	11	3	2	2	7	1	2	3	6	2	3	2	2	1	2	12
1048	37	2	1	1	4	2	2	3	4	1	4	1	21	1	1	1	2	2	2	9	5	2	1	1	1	5	15	1	3	2	6	3	3	2	8	2	1	3	3	2	2	13
1049	55	2	2	3	3	5	3	3	1	3	1	1	20	1	1	1	2	2	2	9	2	1	3	2	3	3	14	2	3	1	6	2	3	3	8	3	3	2	2	1	1	12
1050	54	2	2	2	3	5	4	4	1	2	3	2	24	1	1	1	2	2	2	9	1	1	2	2	3	2	11	3	3	3	9	1	3	2	6	2	3	1	1	1	2	10
1051	52	1	1	2	2	1	2	3	1	3	5	2	19	1	1	1	2	2	2	9	3	2	1	1	6	4	17	1	2	3	6	3	3	3	9	1	2	3	3	2	2	13
1052	47	2	3	3	2	2	4	5	3	5	1	1	23	1	1	1	2	2	2	9	2	3	5	4	3	1	18	2	2	2	6	3	1	2	6	3	1	2	3	2	2	13
1053	46	1	2	4	1	2	1	3	2	3	2	2	16	2	1	1	2	2	2	10	3	2	2	3	3	5	18	2	3	2	7	2	3	3	8	2	1	2	2	2	2	11
1054	39	1	1	4	3	1	2	2	2	5	3	4	22	1	1	1	2	2	2	9	2	2	3	6	6	4	23	3	4	2	9	1	2	2	5	2	1	3	2	3	2	13
1055	62	1	1	4	2	1	3	5	3	3	1	5	23	1	1	1	2	2	2	9	2	3	2	5	2	1	15	1	1	1	3	2	2	3	7	2	1	3	1	1	1	9
1056	54	1	1	4	4	3	3	3	3	1	1	5	23	1	1	1	2	2	2	9	2	3	3	2	3	3	16	3	3	1	7	3	1	1	5	1	3	2	2	3	2	13
1057	60	1	1	2	5	1	3	1	5	4	2	4	25	1	1	1	2	2	2	9	3	6	6	1	3	2	21	1	1	1	3	3	1	1	5	1	1	1	3	1	2	9
1058	33	2	2	3	2	2	2	4	3	2	2	2	19	1	1	1	2	2	2	9	1	4	2	1	3	1	12	2	3	3	8	2	3	1	6	1	1	1	3	2	2	10
1059	32	1	1	3	5	2	1	2	3	1	2	3	19	1	1	1	2	2	2	9	6	2	2	2	2	6	20	3	2	2	7	3	2	1	6	2	1	2	1	3	2	11
1060	55	1	1	1	4	3	2	3	1	2	4	1	20	2	1	1	2	2	2	10	1	3	2	1	3	2	12	1	3	3	7	2	2	2	6	2	3	2	3	1	2	13
1061	55	1	3	2	2	3	2	5	1	2	3	2	20	1	1	1	2	2	2	9	6	3	2	4	2	1	18	1	3	2	6	2	1	3	6	3	2	3	3	2	1	14
1062	35	2	1	1	1	1	2	3	1	4	2	2	16	2	1	1	2	2	2	10	2	3	4	1	2	4	16	1	2	2	5	1	2	3	6	2	2	2	2	3	1	12
1063	63	2	3	4	4	5	2	4	1	3	3	2	24	2	1	1	2	2	2	10	3	6	2	2	4	3	20	2	2	1	5	3	2	2	7	1	2	2	1	2	1	9
1064	46	1	1	4	3	3	2	3	3	2	1	2	19	1	1	1	2	2	2	9	2	2	6	2	4	3	19	2	2	1	5	3	1	3	7	2	2	3	3	1	2	13
1065	59	2	3	2	1	3	2	2	2	2	2	4	18	2	1	1	2	2	2	10	3	6	2	1	2	3	17	2	1	3	6	3	2	3	8	1	1	2	2	1	1	8
1066	41	2	2	2	4	1	2	2	1	2	1	2	15	1	1	1	2	2	2	9	2	1	3	5	3	3	17	3	3	2	8	3	1	3	7	2	2	3	1	1	2	11
1067	55	1	5	1	1	5	1	1	3	1	5	4	21	1	1	1	2	2	2	9	1	2	6	2	4	4	19	1	2	2	5	3	2	2	7	2	2	2	3	1	1	11
1068	60	1	2	3	1	4	1	5	4	1	1	2	19	1	1	1	2	2	2	9	3	3	1	4	6	1	18	3	1	1	5	3	2	2	7	3	3	2	3	2	2	15
1069	47	1	3	3	1	5	2	1	1	2	2	1	15	2	1	1	2	2	2	10	5	3	1	3	3	1	16	3	2	2	7	2	2	2	6	3	3	3	1	2	1	13
1070	43	1	2	3	3	2	4	3	2	1	3	2	20	1	1	1	2	2	2	9	6	2	2	6	1	4	21	3	1	2	6	1	3	3	7	2	2	1	1	2	2	10
1071	61	2	1	3	4	4	2	3	1	1	3	4	22	1	1	1	2	2	2	9	4	5	6	3	4	5	27	2	2	1	5	2	2	3	7	2	2	2	1	2	2	11
1072	60	2	3	4	3	4	3	2	4	5	5	1	27	2	1	1	2	2	2	10	4	6	4	1	1	4	20	3	1	1	5	2	1	1	4	2	1	1	2	1	2	9
1073	33	1	1	2	3	4	2	2	1	4	4	3	23	2	1	1	2	2	2	10	3	2	2	3	2	4	16	2	3	2	7	3	3	3	9	1	1	3	2	2	2	11
1074	33	1	1	2	1	2	3	5	3	1	4	2	21	1	1	1	2	2	2	9	4	5	2	2	2	2	17	3	3	2	8	3	2	1	6	2	2	2	1	2	2	11
1075	43	2	2	4	3	3	2	1	1	1	5	1	17	2	1	1	2	2	2	10	2	3	2	2	3	5	17	1	1	1	3	1	1	3	5	1	1	3	2	3	2	12
1076	40	1	3	2	5	2	3	2	5	1	4	3	25	1	1	1	2	2	2	9	2	2	3	3	4	2	16	3	1	1	5	2	2	2	6	2	1	1	3	1	2	10
1077	57	1	1	2	2	2	2	2	5	5	3	5	26	2	1	1	2	2	2	10	2	3	2	3	1	1	12	3	2	2	7	2	3	2	7	2	1	1	2	3	2	11
1078	58	1	4	1	2	2	2	2	1	3	2	3	17	1	1	1	2	2	2	9	3	3	3	6	3	2	20	3	2	2	7	2	3	2	7	2	1	2	1	1	2	9
1079	62	1	4	2	2	1	3	3	1	2	4	1	17	1	1	1	2	2	2	9	1	2	1	2	1	3	10	1	4	2	7	3	1	2	6	3	2	2	2	3	1	13
1080	62	1	1	4	2	2	4	3	3	1	3	2	20	1	1	1	2	2	2	9	1	3	4	1	6	3	18	1	1	2	4	3	1	1	5	1	1	1	2	2	2	9
1081	50	1	2	4	2	3	2	5	3	3	3	2	23	1	1	1	2	2	2	9	4	4	2	1	3	3	17	1	2	2	5	2	1	3	6	2	3	3	1	3	2	14
1082	32	1	5	3	2	3	3	2	3	3	3	3	22	1	1	1	5	1	1	10	3	5	3	5	5	5	26	3	1	3	7	1	1	1	3	2	1	1	2	2	1	9
1083	63	2	1	2	2	4	5	2	5	1	3	3	25	1	1	1	2	2	2	9	2	2	5	4	2	2	17	3	2	2	7	3	1	1	5	2	1	3	2	2	1	11
1084	55	1	2	1	2	3	2	2	4	1	1	3	18	1	1	1	2	2	2	9	6	2	2	5	4	3	22	3	1	3	7	2	2	3	7	2	2	2	1	2	1	10
1085	52	2	4	3	1	1	3	3	2	2	1	2	15	1	1	1	2	2	2	9	1	3	1	2	2	2	11	1	3	2	6	1	1	2	4	3	2	1	2	2	2	12
1086	51	1	5	1	3	4	1	1	2	2	2	3	18	1	1	1	2	2	2	9	2	1	3	3	2	5	16	3	2	1	6	1	2	2	5	2	3	1	1	2	2	11
1087	61	1	2	1	2	1	2	1	2	2	1	2	13	1	1	1	2	2	2	9	2	3	3	1	1	3	13	1	1	1	3	1	2	2	5	3	3	3	1	2	2	14
1088	57	1	4	2	2	3	5	2	4	2	1	4	23	1	1	1	2	2	2	9	4	3	1	5	1	2	16	1	1	1	3	3	2	3	8	3	2	2	2	2	1	12
1089	35	1	3	4	3	4	3	2	2	2	2	3	21	2	1	1	2	2	2	10	3	4	4	3	3	4	21	3	1	1	5	3	1	2	6	1	1	2	1	1	1	7
1090	60	2	2	1	3	3	4	1	2	2	1	5	21	1	1	1	2	2	2	9	2	3	5	2	2	1	15	1	4	3	8	2	2	1	5	1	2	2	1	2	1	9
1091	41	2	1	3	1	2	5	1	1	3	3	2	18	1	1	1	2	2	2	9	5	3	1	3	5	3	20	2	1	2	5	2	3	2	7	3	1	2	3	3	2	14
1092	60	1	3	2	3	1	5	3	2	3	2	1	20	2	1	1	2	2	2	10	6	2	3	5	6	3	25	3	2	2	7	1	1	1	3	2	2	3	1	1	1	10
1093	39	1	1	2	2	2	4	1	2	3	5	3	22	1	1	1	2	2	2	9	2	1	4	3	5	2	17	3	2	1	6	2	2	3	7	2	2	2	2	1	1	10
1094	56	2	2	4	1	1	3	2	1	2	1	4	15	1	1	1	2	2	2	9	3	3	1	5	3	2	17	3	1	3	7	3	1	3	7	2	3	2	2	1	1	11
1095	51	2	1	4	4	4	2	1	1	1	2	2	17	1	1	1	2	2	2	9	6	4	2	3	4	4	23	2	2	2	6	2	2	1	5	2	3	2	3	2	2	14
1096	55	2	3	2	1	1	4	2	4	2	3	1	18	1	1	1	2	2	2	9	2	2	6	2	1	2	15	2	3	3	8	2	2	2	6	1	1	3	3	2	1	11
1097	52	2	1	1	3	3	5	2	1	3	5	3	25	2	1	1	2	2	2	10	5	2	3	4	3	4	21	2	1	2	5	1	3	2	6	1	1	2	1	1	1	7
1098	36	1	1	4	1	2	1	3	3	1	2	1	14	1	1	1	2	2	2	9	3	1	2	6	3	1	16	1	1	3	5	2	3	2	7	1	1	2	1	2	1	8
1099	33	1	2	3	2	1	2	2	1	3	1	3	15	1	1	1	2	2	2	9	2	3	2	3	3	3	16	3	2	3	8	2	2	2	6	3	1	3	2	2	2	13
1100	49	1	3	4	1	4	4	5	4	4	2	2	26	2	1	1	2	2	2	10	5	5	5	3	2	1	21	1	4	1	6	1	2	2	5	3	3	3	2	2	2	15
1101	43	2	2	2	3	5	2	3	1	1	3	1	19	1	1	1	2	2	2	9	3	3	2	2	3	1	14	2	2	3	7	1	2	1	4	1	3	1	1	3	1	10
1102	43	2	5	3	1	4	3	4	1	2	3	2	20	1	1	1	2	2	2	9	2	6	6	2	3	5	24	3	2	1	6	2	1	1	4	1	1	3	3	3	1	12
1103	54	1	3	3	4	3	3	3	3	1	3	3	23	1	1	1	2	2	2	9	2	2	2	2	1	3	12	2	1	3	6	3	2	3	8	3	2	3	3	2	2	15
1104	32	2	5	4	4	3	4	5	1	5	4	1	27	2	1	1	2	2	2	10	2	3	4	6	2	2	19	3	3	3	9	3	2	2	7	3	3	2	2	1	1	12
1105	62	1	4	2	3	1	1	2	4	4	3	3	21	1	1	1	2	2	2	9	3	3	5	2	1	4	18	3	4	3	10	1	1	2	4	2	3	2	3	3	2	15
1106	50	1	3	2	3	2	1	2	1	2	5	3	19	1	1	1	2	2	2	9	4	3	1	5	2	2	17	1	3	2	6	3	3	2	8	2	3	1	3	3	1	13
1107	52	1	4	1	1	3	3	1	3	2	2	2	17	1	1	1	2	2	2	9	2	1	3	5	4	1	16	1	2	2	5	2	3	2	7	3	1	3	2	2	1	12
1108	48	1	3	3	3	3	2	5	3	5	2	2	25	1	1	1	2	2	2	9	6	5	4	1	4	2	22	2	3	3	8	3	2	3	8	1	1	2	2	1	2	9
1109	51	1	4	3	1	1	3	2	1	3	4	1	16	1	1	1	2	2	2	9	1	3	1	1	1	3	10	3	1	2	6	3	3	2	8	3	2	2	3	1	2	13
1110	51	2	3	2	1	4	4	1	1	4	4	4	23	1	1	1	2	2	2	9	3	6	5	4	2	4	24	1	2	3	6	1	1	1	3	2	1	1	3	3	2	12
1111	50	1	3	1	2	2	5	2	2	3	3	2	21	1	1	1	2	2	2	9	5	3	2	2	3	3	18	2	3	1	6	3	1	2	6	3	2	2	3	3	1	14
1112	39	2	1	3	1	1	3	1	4	1	1	3	15	2	1	1	2	2	2	10	6	5	3	2	6	3	25	3	1	2	6	3	3	1	7	1	1	3	1	1	2	9
1113	32	1	4	3	2	4	3	1	3	5	2	2	22	1	1	1	2	2	2	9	6	6	4	3	3	4	26	1	4	2	7	2	2	1	5	2	1	2	3	3	2	13
1114	40	1	3	1	2	3	1	2	3	1	1	2	15	1	1	1	2	2	2	9	1	1	1	2	3	3	11	1	1	3	5	2	2	2	6	3	1	1	2	2	2	11
1115	32	1	1	1	5	1	3	1	5	3	4	5	27	2	1	1	2	2	2	10	4	2	3	4	3	2	18	3	1	3	7	3	1	3	7	2	2	2	3	1	1	11
1116	38	1	4	3	2	3	5	3	1	2	2	4	22	2	1	1	2	2	2	10	4	1	3	2	6	4	20	1	3	2	6	2	1	2	5	2	1	1	2	2	2	10
1117	50	2	1	4	3	1	5	1	2	2	2	4	20	2	1	1	2	2	2	10	3	3	3	1	3	4	17	3	1	1	5	2	2	1	5	2	2	1	2	2	2	11
1118	46	2	4	2	1	4	5	2	1	3	4	3	23	2	1	1	2	2	2	10	1	5	1	2	5	4	18	2	2	2	6	3	2	2	7	1	2	2	1	1	1	8
1119	60	2	3	3	2	5	3	1	2	1	2	2	18	1	1	1	2	2	2	9	6	2	1	5	3	2	19	2	3	1	6	3	2	1	6	1	3	2	2	2	1	11
1120	38	1	1	1	2	2	2	3	3	2	1	4	19	2	1	1	2	2	2	10	2	6	3	1	2	5	19	3	4	2	9	2	2	1	5	1	2	2	2	3	2	12
1121	35	1	3	3	2	1	2	1	1	3	3	2	15	1	1	1	2	2	2	9	2	3	6	1	1	2	15	1	3	3	7	1	1	1	3	1	3	2	2	3	2	13
1122	48	2	1	3	4	2	1	2	3	1	4	2	19	1	1	1	2	2	2	9	2	3	3	5	3	1	17	1	3	2	6	2	1	2	5	1	1	1	2	1	2	8
1123	54	2	2	4	3	3	3	5	4	1	3	5	27	1	1	1	2	2	2	9	5	2	2	3	5	3	20	3	2	2	7	3	3	2	8	2	2	2	2	1	2	11
1124	49	2	4	1	5	3	3	1	2	5	5	2	26	1	1	1	2	2	2	9	2	5	2	3	5	3	20	3	1	2	6	2	2	3	7	1	2	2	3	3	1	12
1125	53	1	3	1	1	3	3	2	1	5	1	5	21	2	1	1	2	2	2	10	6	6	3	1	3	3	22	3	4	3	10	2	2	1	5	2	2	1	3	1	1	10
1126	34	2	1	1	2	2	4	3	1	2	2	2	18	1	1	1	2	2	2	9	4	3	2	1	2	2	14	2	2	1	5	1	3	2	6	1	2	2	2	2	1	10
1127	54	2	2	3	3	2	3	2	3	3	3	5	24	1	1	1	2	2	2	9	2	3	2	1	4	3	15	2	3	2	7	3	1	1	5	2	1	2	3	2	1	11
1128	60	1	1	2	1	1	1	3	4	1	3	1	15	2	1	1	2	2	2	10	3	3	2	1	4	5	18	1	2	3	6	2	3	1	6	2	3	3	2	1	2	13
1129	36	2	1	4	2	3	1	5	1	2	1	1	16	2	1	1	2	2	2	10	2	6	3	2	3	1	17	2	3	2	7	3	1	3	7	3	2	1	3	3	2	14
1130	44	2	2	3	2	1	2	3	2	4	3	1	18	2	1	1	2	2	2	10	1	4	2	3	4	3	17	2	2	1	5	3	1	3	7	3	3	3	1	2	1	13
1131	62	1	4	2	4	1	5	4	2	1	1	2	20	2	1	1	2	2	2	10	5	2	2	6	5	1	21	1	2	2	5	1	3	2	6	1	3	3	2	2	1	12
1132	37	2	2	3	2	5	2	3	4	1	4	2	23	1	1	1	2	2	2	9	1	2	5	6	6	2	22	3	1	2	6	3	1	3	7	2	1	1	3	2	2	11
1133	47	2	3	2	1	2	5	2	2	5	4	5	26	1	1	1	2	2	2	9	2	6	1	4	2	1	16	3	4	2	9	3	3	2	8	2	3	1	2	1	2	11
1134	33	1	6	2	3	3	3	4	4	4	4	4	29	1	2	1	1	1	1	7	4	6	5	5	5	5	30	3	1	3	7	1	1	2	4	2	2	1	2	2	2	11
1135	38	2	4	3	3	2	2	2	3	1	2	3	18	2	1	1	2	2	2	10	1	3	2	3	1	3	13	2	2	3	7	2	3	2	7	3	2	1	2	2	2	12
1136	39	1	1	1	4	4	3	2	2	1	2	3	21	1	1	1	2	2	2	9	2	5	5	3	1	3	19	2	4	2	8	3	2	2	7	3	2	3	2	2	1	13
1137	40	1	2	1	1	2	1	4	3	3	3	3	20	2	1	1	2	2	2	10	3	5	1	3	3	1	16	2	4	2	8	3	1	1	5	2	3	2	2	3	2	14
1138	63	2	4	1	2	3	1	3	3	3	1	2	18	1	1	1	2	2	2	9	3	4	4	4	3	3	21	2	4	1	7	3	1	1	5	1	2	2	2	2	1	10
1139	51	1	2	2	1	3	4	5	2	4	2	2	23	1	1	1	2	2	2	9	3	6	3	1	2	2	17	1	2	3	6	1	3	2	6	2	1	2	2	2	2	11
1140	45	1	2	3	2	2	2	5	2	3	4	3	23	1	1	1	2	2	2	9	4	6	3	2	3	2	20	2	3	3	8	1	2	1	4	2	1	1	2	3	2	11
1141	57	1	1	2	3	3	3	1	1	2	4	2	19	1	1	1	2	2	2	9	2	6	5	2	4	5	24	3	2	1	6	3	2	2	7	1	1	1	2	1	1	7
1142	62	1	4	1	2	3	1	4	3	4	1	1	19	2	1	1	2	2	2	10	4	4	2	3	2	6	21	2	1	2	5	1	3	3	7	1	2	1	2	3	1	10
1143	48	2	3	3	2	2	1	3	2	2	2	2	16	2	1	1	2	2	2	10	6	3	2	1	3	1	16	3	2	2	7	1	1	1	3	1	2	3	2	3	2	13
1144	50	2	2	2	1	3	2	2	1	1	3	3	16	1	1	1	2	2	2	9	2	3	6	1	2	2	16	2	4	3	9	1	2	2	5	2	3	3	2	2	2	14
1145	55	1	2	1	1	2	2	3	1	3	1	3	16	1	1	1	2	2	2	9	2	2	3	2	3	3	15	2	2	3	7	2	1	2	5	3	1	3	2	1	1	11
1146	33	2	1	3	4	2	5	1	2	5	1	1	21	1	1	1	2	2	2	9	3	3	3	1	2	5	17	3	1	2	6	2	1	2	5	3	3	3	2	2	2	15
1147	54	2	1	2	3	5	2	3	1	3	5	3	25	1	1	1	2	2	2	9	5	1	5	6	4	2	23	3	3	1	7	2	2	2	6	1	1	2	2	3	2	11
1148	36	1	4	2	1	1	2	1	3	5	4	2	19	1	1	1	2	2	2	9	5	5	2	4	2	4	22	1	2	2	5	1	3	2	6	2	2	2	2	1	2	11
1149	41	2	2	1	3	5	4	1	1	2	2	3	21	2	1	1	2	2	2	10	4	2	4	3	3	1	17	1	2	1	4	1	3	2	6	3	3	1	1	2	1	11
1150	38	1	2	1	1	2	3	1	1	2	1	2	13	1	1	1	2	2	2	9	1	3	3	3	3	6	19	2	3	3	8	1	2	1	4	2	3	2	2	1	2	12
1151	63	1	2	2	1	4	2	2	3	3	3	2	20	1	1	1	2	2	2	9	2	4	6	3	1	3	19	3	2	3	8	3	3	1	7	2	2	1	2	1	2	10
1152	44	1	4	3	5	1	1	5	3	3	2	5	25	1	1	1	2	2	2	9	5	6	2	5	4	3	25	1	4	2	7	2	2	2	6	3	1	2	2	3	2	13
1153	51	1	2	1	1	3	2	3	4	2	1	2	18	2	1	1	2	2	2	10	1	4	6	5	3	5	24	1	4	1	6	3	3	3	9	2	2	3	2	1	2	12
1154	44	2	2	3	2	2	1	3	1	2	1	3	15	2	1	1	2	2	2	10	1	4	5	5	2	2	19	3	2	2	7	2	1	1	4	3	3	3	1	1	1	12
1155	48	2	4	2	2	5	5	5	3	2	1	4	27	1	1	1	2	2	2	9	4	4	3	4	3	2	20	2	3	2	7	2	1	1	4	1	1	2	2	2	2	10
1156	44	2	1	4	1	2	2	3	3	5	4	5	25	1	1	1	2	2	2	9	1	4	2	1	2	4	14	3	2	1	6	1	2	3	6	1	3	2	3	1	2	12
1157	60	1	3	2	4	2	1	3	1	2	3	5	21	2	1	1	2	2	2	10	2	3	2	6	3	5	21	1	2	1	4	1	1	2	4	3	2	1	1	3	1	11
1158	52	2	2	4	3	2	2	1	2	3	2	5	20	2	1	1	2	2	2	10	5	2	1	5	4	3	20	2	4	3	9	2	2	3	7	3	2	3	2	3	2	15
1159	40	2	2	2	1	1	1	1	3	2	3	2	14	1	1	1	2	2	2	9	3	4	3	2	2	4	18	2	1	2	5	3	2	3	8	3	3	2	1	2	2	13
1160	51	1	4	2	1	1	2	2	2	3	1	4	16	2	1	1	2	2	2	10	5	3	3	2	2	4	19	3	2	2	7	1	2	1	4	2	3	1	2	2	2	12
1161	42	1	2	1	1	2	1	1	1	1	4	2	13	1	1	1	2	2	2	9	2	1	1	3	2	6	15	1	3	1	5	2	1	2	5	3	3	2	2	2	1	13
1162	50	1	4	2	4	1	1	2	4	1	4	2	19	1	1	1	2	2	2	9	4	2	5	1	3	2	17	2	3	1	6	1	2	1	4	1	1	2	2	2	2	10
1163	39	1	4	2	3	3	1	5	1	2	2	2	19	1	1	1	2	2	2	9	5	2	2	2	3	5	19	3	3	3	9	1	1	2	4	2	2	2	1	3	2	12
1164	61	1	2	2	2	3	4	2	1	2	1	4	19	2	1	1	2	2	2	10	5	2	5	1	5	3	21	3	1	3	7	2	2	1	5	2	3	2	2	2	2	13
1165	43	2	1	2	5	2	3	4	2	2	2	3	23	2	1	1	2	2	2	10	4	4	1	4	6	4	23	3	1	3	7	2	3	1	6	1	1	2	1	3	2	10
